# Supplementary material for: Development of a chemogenomics library for phenotypic screening
Source: J Cheminform. 2021 Nov 24;13:91. doi: 10.1186/s13321-021-00569-1 (PMC8611952; doi:10.1186/s13321-021-00569-1)
Supplement: Supplementary file 2 — Additional file 2: Table S1. List of 5100 compounds bioactives on proteins. The compounds are encoded with a ChEMBLID, InChiKey and SMILES code. [file 13321_2021_569_MOESM2_ESM.xlsx]

## Sheet: Additional_file2
chEMBLID	InChIKey	SMILES	Target
CHEMBL3235493	GTMRUYCIJSNXGB-BJUDXGSMSA-N	[11CH3]N1CC2CN(C3=CC=C(C4=CC=CC=C4)N=N3)CC2C1	ACHA7_RAT
CHEMBL520970	IGIFNSQJPOGUFY-BJUDXGSMSA-N	[11CH3]OC1=CC=C2CN(CCCC3=CNC4=CC=C(I)C=C34)CCC2=C1	SC6A4_HUMAN;SC6A2_HUMAN;5HT1A_RAT
CHEMBL3598052	ZWHNWMJLCJLVSY-GKOSEXJESA-N	[2H]C([2H])([2H])N(C(=O)C1=C(Cl)C=CC=C1Cl)C1=CC=C(C2=CC(N=C(C)O)=NN2C(C)C)C=C1N1CC2CC2C1	NR1I2_HUMAN;RORB_HUMAN;RORG_MOUSE;RORG_HUMAN
CHEMBL3598048	JGWLJYUWJAGUIP-GKOSEXJESA-N	[2H]C([2H])([2H])N(C(=O)C1=C(F)C=CC=C1Cl)C1=CC=C(C2=CC(N=C(C)O)=NN2C(C)C)C=C1N1CCCC1	NR1I2_HUMAN;RORB_HUMAN;RORG_MOUSE;RORG_HUMAN
CHEMBL3598049	CVPCMJOHHJOBAS-GKOSEXJESA-N	[2H]C([2H])([2H])N(C(=O)C1=C(F)C=CC=C1Cl)C1=CC=C(C2=CC(N=C(C)O)=NN2C(C)C)C=C1N1CCCCC1	RORB_HUMAN;RORG_HUMAN;RORG_MOUSE
CHEMBL3598075	UZBUSCTWIRRONO-HPRDVNIFSA-N	[2H]C([2H])([2H])N(C(=O)C1=C(F)C=CC=C1Cl)C1=CC=C(C2=CC(N=C(C)O)=NN2C(C)C2CC2)C=C1N1CC2CC2C1	NR1I2_HUMAN;RORG_HUMAN
CHEMBL3598070	HLRDMFKUBGUXIF-BMSJAHLVSA-N	[2H]C([2H])([2H])N(C(=O)C1=C(F)C=CC=C1Cl)C1=CC=C(C2=CC(N=C(C)O)=NN2C2CCCC2)C=C1N1CC2CC2C1	NR1I2_HUMAN;RORG_HUMAN;RORG_MOUSE
CHEMBL3084930	KSYXCGBEMVAEDX-GPOLMCQNSA-N	[N-]=[N+]=NC1=CC=C(CCCN2[C@H]3CC[C@@H]2C[C@H](OC(C2=CC=C(F)C=C2)C2=CC=C(F)C=C2)C3)C=C1I	SC6A3_RAT
CHEMBL1163419	LQZBDVDATBCNNN-UHEGPQQHSA-N	[NH-]C1=NC=NC2=C1N=CN2[C@@H]1O[C@H](COP(=O)(O)OP(=O)(O)OP(=O)(O)O)[C@H]2OC3(O[C@H]21)C([N+](=O)[O-])=CC(=[N+]([O-])O)C=C3[N+](=O)[O-]	P2RX4_HUMAN
CHEMBL74283	CETMNKCDAHCKRC-UHFFFAOYSA-N	BrC1=C(NC2=NCCN2)C=CC2=C1NCCN2	ADA2B_HUMAN;ADA2C_HUMAN;ADA2A_HUMAN
CHEMBL2325091	WRQKYTMPGPMLPI-UHFFFAOYSA-N	BrC1=CC=C(C2=NN(C3=CC=CC=C3)C(C3=CC=CC4=CC=CC=C43)C2)C=C1	EGFR_HUMAN
CHEMBL3622097	MLPGCAWHLVVATJ-UHFFFAOYSA-N	BrC1=CC=C(NCCN2CCN(CCC3=CNC4=CC=CC=C34)CC2)C=C1	DRD3_HUMAN;DRD4_HUMAN;DRD1_HUMAN;DRD2_HUMAN
CHEMBL177293	SNWLVVNOSVKKRA-UXBLZVDNSA-N	BrC1=CC=C2C(=C1)CC/C2=C\C1=CN=CN1	C11B2_HUMAN;C11B1_HUMAN;CP19A_HUMAN
CHEMBL2164560	YWSNJWSAQDJCBJ-UHFFFAOYSA-N	BrC1=CC=CC(C2=NC(C3=CC=CC=N3)=NO2)=C1	GRM5_HUMAN
CHEMBL486511	HYLBWYXHCHUAGL-UFIFRZAQSA-N	BrC1=CN=CC(N2C[C@@H]3CNC[C@@H]3C2)=C1	ACHA7_RAT;ACHA4_RAT
CHEMBL327626	GKWMWOXKMZWVQU-NBYYMMLRSA-N	BrC1=NOC(CO/N=C2\CN3CCC2C3)=C1	ACM1_HUMAN
CHEMBL574719	PBNNHHJLMBMBNF-UHFFFAOYSA-N	C(#CC1=CC=C(CN2CCC(CC3=CC=CC=C3)CC2)C=C1)CCN1CCCCC1	HRH3_HUMAN
CHEMBL355656	HAQJDPAHYIINDW-YUUWEXFGSA-N	C[C@](CC1=CNC2=CC=CC=C12)(N=C(O)OC1C2CC3CC(C2)CC1C3)C(O)=N[C@@H](CN=C(O)CCC(=O)O)CC1=CC=CC=C1	CCKAR_RAT;GASR_MOUSE
CHEMBL3353541	MPMKMQHJHDHPBE-RUZDIDTESA-N	C[C@]1(C(=O)N(CCCC(=O)O)CC2=CC=CC(Cl)=C2)CCN1C(=O)C1=CSC2=CC=CC=C21	FFAR2_HUMAN
CHEMBL3359926	QASDPHCNHAXDKX-IUODEOHRSA-N	C[C@]1(C#N)CCC[C@H]1NC1=C(C(=N)O)C=NN2C=CC=C12	JAK2_HUMAN;TYK2_HUMAN;JAK1_HUMAN;JAK3_HUMAN
CHEMBL2347215	DVMUZHLUMHPCGZ-QGZVFWFLSA-N	C[C@]1(C2=CC(NC(=O)C3=CC=C(C#N)C=N3)=CC=C2F)NC(=N)OCC1(F)F	BACE2_HUMAN;BACE1_HUMAN
CHEMBL3127490	HZWLXTGQNYLLDT-LWQYYNMXSA-N	C[C@]1(C2=CC=CC=C2)C[C@@H](C2=CC(N=C(O)C3CC3)=CC(C3=CC=C(C(=N)O)C=C3C(=O)O)=C2)NC2=CC=C(C(=N)N)C=C21	FA7_HUMAN;FA10_HUMAN;FA11_HUMAN
CHEMBL2323961	POSSBUJNCSVZHA-DQEYMECFSA-N	C[C@]1(CN2C=NC3=CC=C(C#N)C=C32)CCC[C@@]2(CN(CC3=CC=CC=C3F)C(=O)O2)C1	TRPV4_HUMAN
CHEMBL3359924	GATQRZORHMQKNV-IUODEOHRSA-N	C[C@]1(CO)CCC[C@H]1NC1=C(C(=N)O)C=NN2C=CC=C12	JAK2_HUMAN;TYK2_HUMAN;JAK1_HUMAN;JAK3_HUMAN
CHEMBL3648214	OTNFBGWJFGXRRO-UFHPHHKVSA-N	C[C@]1(COC2=CC=C(Cl)C=N2)CN(C(=O)C2CCN(C3=CC=C(Cl)C=N3)CC2)C[C@@H]1C1=CC=C(Cl)C=C1	NK3R_HUMAN
CHEMBL3359927	UPBRYBJZTWHUQK-RISCZKNCSA-N	C[C@]1(F)CCC[C@H]1NC1=C(C(=N)O)C=NN2C=CC=C12	JAK2_HUMAN;TYK2_HUMAN;JAK1_HUMAN;JAK3_HUMAN
CHEMBL166444	CCCIJQPRIXGQOE-XWSJACJDSA-N	C[C@]1(O)CC[C@H]2[C@@H]3CCC4=CC(=O)CCC4=C3C=C[C@@]21C	ANDR_RAT
CHEMBL235871	IHBSVQHHJXJVFU-IZHYOYPJSA-N	C[C@]1(O)CC[C@H]2[C@H]3[C@H](CC[C@@]21C)[C@@]1(C)CCC(=O)C=C1C[C@H]3CCCCC1=CC=CC(OCCCC(=O)O)=C1	ANDR_HUMAN
CHEMBL1255771	DLWKVBPPVYZEML-ZIAGYGMSSA-N	C[C@]12C[C@@]1(C1=CN=CN1)CC1=CC=CC=C12	ADA2B_HUMAN;ADA2C_HUMAN;ADA1B_HUMAN;ADA2A_HUMAN
CHEMBL2172650	FCFPLTRQOYJAKG-RGQDEETRSA-N	C[C@]12CC[C@@H]3[C@H]4CCC(C(=O)O)=CC4=CC[C@H]3[C@@H]1CCC2=O	S5A2_HUMAN
CHEMBL2105738	PAFKTGFSEFKSQG-PAASFTFBSA-N	C[C@]12CC[C@H]3[C@@H](CC=C4C[C@@H](O)CC[C@@]43C)[C@@H]1CC=C2N1C=NC2=CC=CC=C21	CP17A_HUMAN;ANDR_HUMAN
CHEMBL371376	DMJGJEOQFVLVQU-PUHATCMVSA-N	C[C@]12CC3=C(C=C1CCC[C@@H]2[C@@H](O)C1=COC=C1)N(C1=CC=C(F)C=C1)N=C3	GCR_HUMAN;GCR_MOUSE
CHEMBL363179	GSBXDPQKEHNRQR-NPAAKHOSSA-N	C[C@]12CC3=C(C=C1CCC[C@@H]2[C@@H](O)C1=CSC2=CC=CC=C21)N(C1=CC=C(F)C=C1)N=C3	GCR_MOUSE;GCR_HUMAN
CHEMBL186948	MBOPYKZQVGYOJO-CLYCCHKQSA-N	C[C@]12CC3=C(C=C1CCC[C@@H]2C(O)C1=CC=C2C=CC=CC2=C1)N(C1=CC=C(F)C=C1)N=C3	GCR_RAT
CHEMBL255521	OBJXJRIGGFJBSZ-HSZRJFAPSA-N	C[C@]12CC3=C(C=C1CCN(S(=O)(=O)C1=CC=C(F)C=C1)C2)N(C1=CC=C(F)C=C1)N=C3	GCR_HUMAN
CHEMBL419934	KSFRRPAHIDJCHM-XEYOUOGVSA-N	C[C@]12CCC3C(CC=C4CC(O)CC[C@@]43C)C1CCC2C1=NC=CN1	CP17A_HUMAN
CHEMBL78003	YIWNIULQOQYDHI-CEJNIXRPSA-N	C[C@]12CCC3C(CCC4=CC(=O)CC[C@@]43C)C1CC=C2N1C=CN=N1	CP17A_HUMAN;CP17A_RAT
CHEMBL575448	LQVXSNNAFNGRAH-QHCPKHFHSA-N	C[C@@]1(C(O)=NC2=CC=C(F)N=C2)CCCN1C1=NC(=NC2=NNC(C3CC3)=C2)C2=CC=CN2N1	IGF1R_MOUSE;AKT1_MOUSE
CHEMBL3352892	QASDPHCNHAXDKX-DOMZBBRYSA-N	C[C@@]1(C#N)CCC[C@H]1NC1=C(C(=N)O)C=NN2C=CC=C12	JAK2_HUMAN;TYK2_HUMAN;JAK1_HUMAN;JAK3_HUMAN
CHEMBL3359925	GATQRZORHMQKNV-DOMZBBRYSA-N	C[C@@]1(CO)CCC[C@H]1NC1=C(C(=N)O)C=NN2C=CC=C12	JAK2_HUMAN;TYK2_HUMAN;JAK1_HUMAN;JAK3_HUMAN
CHEMBL3359928	UPBRYBJZTWHUQK-SMDDNHRTSA-N	C[C@@]1(F)CCC[C@@H]1NC1=C(C(=N)O)C=NN2C=CC=C12	JAK2_HUMAN;TYK2_HUMAN;JAK1_HUMAN;JAK3_HUMAN
CHEMBL3415630	JMBODOHYRWZQEW-GOSISDBHSA-N	C[C@@]1(NC2=CC=C(C(=O)NO)C=C2)CCN(C2=CC=C(Cl)C=C2)C1=O	HDAC6_HUMAN;HDAC8_HUMAN
CHEMBL3359923	QJPWFJUJHXVLEI-BXUZGUMPSA-N	C[C@@]1(O)CCC[C@H]1NC1=C(C(=N)O)C=NN2C=CC=C12	JAK2_HUMAN;TYK2_HUMAN;JAK1_HUMAN;JAK3_HUMAN
CHEMBL3317811	MYZPAEFNFJXMAN-VCQYNLKMSA-N	C[C@@]12CSC(=N1)C1=CSC(=N1)CN=C(O)C[C@@H](/C=C/CCS)OC(=O)[C@H](CC1=CC=C(O)C=C1)N=C2O	HDAC1_HUMAN;HDAC3_HUMAN;HDAC2_HUMAN
CHEMBL3317812	BTCGBXANODJFOB-CIDTVBPUSA-N	C[C@@]12CSC(=N1)C1=CSC(=N1)CN=C(O)C[C@@H](/C=C/CCS)OC(=O)[C@H](CC1=CN=CN1)N=C2O	HDAC1_HUMAN;HDAC3_HUMAN;HDAC2_HUMAN
CHEMBL1683452	JAPLGNWCNXCEJT-XDHUDOTRSA-N	C[C@@H](C[C@@](C)(CS(=O)(=O)N1CCC(CCC2=CC(F)=CC=C2Cl)CC1)N(O)C=O)C1=NC=C(F)C=N1	MMP13_HUMAN;MMP14_HUMAN;MMP2_HUMAN
CHEMBL1683449	KFGJNQLPIZMSFB-XDHUDOTRSA-N	C[C@@H](C[C@@](C)(CS(=O)(=O)N1CCC(CCC2=CC=C(C(F)(F)F)C=C2Cl)CC1)N(O)C=O)C1=NC=C(F)C=N1	MMP13_HUMAN;MMP14_HUMAN;MMP2_HUMAN
CHEMBL206501	JHIFTPQOVZRODM-ZYJMRSDMSA-N	C[C@@H](C1=CC=C(C2=CN(C)C(=O)C=C2)C=C1)[C@H](N)C(=O)N1CCC(F)(F)C1	DPP4_HUMAN;DPP2_HUMAN
CHEMBL2431822	SQYNPZYBHGTSOY-ZDUSSCGKSA-N	C[C@@H](C1=CC=C2N=CC=CC2=C1)C1=NN=C2C=CC(C3=CC=C(F)C(F)=C3)=NN21	PDE3B_HUMAN;PDE1C_HUMAN;PDE1A_HUMAN;PDE10_HUMAN;MET_HUMAN
CHEMBL2431826	QRWHTFXNHZLJAL-HNNXBMFYSA-N	C[C@@H](C1=CC=C2N=CC=CC2=C1)C1=NN=C2C=CC(C3=CC=CC(C#N)=C3)=NN21	PDE3B_HUMAN;PDE1A_HUMAN;PDE11_HUMAN;PDE10_HUMAN;MET_HUMAN
CHEMBL2431819	VQYHPUHKYSSEOB-ZDUSSCGKSA-N	C[C@@H](C1=CC=C2N=CC=CC2=C1)C1=NN=C2C=CC(C3=CN(C)N=C3)=NN21	PDE3B_HUMAN;PDE1A_HUMAN;PDE10_HUMAN;MET_HUMAN
CHEMBL638	BCEHBSKCWLPMDN-MGPLVRAMSA-N	C[C@@H](C1=NC=NC=C1F)[C@](O)(CN1C=NC=N1)C1=CC=C(F)C=C1F	CP2B6_HUMAN
CHEMBL3622997	FEHMFKIZEJQDLX-PXIJXODZSA-N	C[C@@H](CN1[C@H](C)CC2=C(NC3=CC=CC=C32)[C@H]1C1=CC=C(Cl)C=C1)C(=O)O	PRGR_HUMAN;ESR1_HUMAN
CHEMBL380763	OCWOUQYVSKKXRS-INIZCTEOSA-N	C[C@@H](CN1C=CC2=CC=C3N=CC=CC3=C21)NCC1=CC=CC=C1	5HT2B_HUMAN;5HT2A_HUMAN;5HT2C_HUMAN
CHEMBL201117	WKHUJGFKHHPASV-INIZCTEOSA-N	C[C@@H](CN1C=CC2=CC=C3N=CC=CC3=C21)NCC1CCCCC1	5HT2B_HUMAN;5HT2A_HUMAN;5HT2C_HUMAN
CHEMBL206749	XJZIQBQVGOEGFT-SBUREZEXSA-N	C[C@@H](CN1CCC2=CC(F)=CC=C21)N=C(O)[C@H](CC1CCCCC1)NC1=NC2=CC=CC(Cl)=C2O1	CATL1_HUMAN;CATS_HUMAN
CHEMBL1801351	XOZZETJMKGWXNS-CQSZACIVSA-N	C[C@@H](N=C(O)C1(N=C(O)C2=CC=NN=C2)CC1)C1=CC=C(N2N=C(Cl)C3=CC=CC=C32)C=C1F	CNR1_HUMAN
CHEMBL2376148	PVVVYOIGLMKRJI-GFCCVEGCSA-N	C[C@@H](N=C(O)C1=CNC2=NC=C(C3=NN(C)C4=CC(C#N)=CC=C43)N=C12)C(=O)N1CC(C#N)C1	JAK2_HUMAN;JAK1_HUMAN;JAK3_HUMAN
CHEMBL2376145	VBBBMVLVNAZHSI-LLVKDONJSA-N	C[C@@H](N=C(O)C1=CNC2=NC=C(C3=NN(C)C4=CC=C(Cl)C=C43)N=C12)C(=O)N1CC(C#N)C1	JAK2_HUMAN;JAK1_HUMAN;JAK3_HUMAN
CHEMBL2325894	XUHZZDAPCLYTNF-SECBINFHSA-N	C[C@@H](N=C(O)C1=CNC2=NC=C(C3CC3)N=C12)C(=O)N1CC(C#N)C1	JAK2_HUMAN;JAK1_HUMAN;JAK3_HUMAN
CHEMBL2325911	QDCKKDJBUXQBNC-SECBINFHSA-N	C[C@@H](N=C(O)C1=CNC2=NC=C(C3CC3)N=C12)C(=O)N1CCC1	JAK2_HUMAN;JAK1_HUMAN;JAK3_HUMAN
CHEMBL2325909	STEKXUJMQOKLQV-LLVKDONJSA-N	C[C@@H](N=C(O)C1=CNC2=NC=C(C3CC3)N=C12)C(=O)N1CCCCC1	JAK2_HUMAN;JAK1_HUMAN;JAK3_HUMAN
CHEMBL2376156	CHHLXGOWLAGVTK-LLVKDONJSA-N	C[C@@H](N=C(O)C1=CNC2=NC=C(N3N=CC4=CC(Cl)=CC=C43)N=C12)C(=O)N1CC(C#N)C1	JAK2_HUMAN;JAK1_HUMAN;JAK3_HUMAN
CHEMBL3298199	TYQOIFDVJMCWNW-XOKHGSTOSA-N	C[C@@H](N=C(O)N1CCC2=CN=C(N[C@H]3CCO[C@@H](CO)C3)N=C2C1)C1=CC=C(Cl)C(Cl)=C1	CDK2_HUMAN;MK01_HUMAN
CHEMBL2333128	HAZVCDSGCISCHC-GFCCVEGCSA-N	C[C@@H](NC1=C(C(=N)O)N=NC2=CC(C3=CC=C(S(C)(=O)=O)C=C3)=CC=C21)C1CC1	CSF1R_HUMAN;PGFRA_HUMAN;LRRK2_HUMAN
CHEMBL1223232	JYKMELCLGQMDDG-OJKZWRJASA-N	C[C@@H](O)[C@@H](CO)N=C(O)[C@@H]1C/C=C\C[C@H](N=C(O)[C@H](N)CC2=CC=CC=C2)C(O)=N[C@@H](CC2=CC=CC3=CC=CC=C32)C(O)=N[C@H](CC2=CC3=CC=CC=C3N2)C(O)=N[C@@H](CCCCN)C(O)=N[C@@H](CC2=CC=C(OC(=O)C3=CC=CC=C3)C=C2)C(O)=N1	SSR2_HUMAN;SSR3_HUMAN;SSR1_HUMAN;SSR5_HUMAN
CHEMBL526498	HOAQFSRQYFNWHM-REVPGNRISA-N	C[C@@H](O)[C@@H]1N=C(O)[C@H](CCCCN)N=C(O)[C@@H](CC2=CC=C(NC(=N)O)C=C2)N=C(O)[C@H](CC2=CC=C(O)C=C2)N=C(O)[C@H](N=C(O)[C@H](N)CC2=CC=C([N+](=O)[O-])C=C2)CSSC[C@@H](C(O)=N[C@@H](CC2=CC=C3C=CC=CC3=C2)C(=N)O)N=C1O	SSR2_HUMAN;SSR3_HUMAN
CHEMBL1223226	BBXDZDQHRJCMJF-IOPUJYQWSA-N	C[C@@H](O)[C@@H]1N=C(O)[C@H](CCCCN)N=C(O)[C@@H](CC2=CC3=CC=CC=C3N2)N=C(O)[C@H](CC2=CC=CC=C2)N=C(O)[C@@H](N=C(O)[C@H](N)CC2=CC=CC=C2)C/C=C\C[C@@H](C(O)=N[C@H](CO)[C@@H](C)O)N=C1O	SSR2_HUMAN;SSR4_HUMAN;SSR5_HUMAN
CHEMBL448431	WRFDVWJMOYKIII-SUZYPONXSA-N	C[C@@H](O)[C@@H]1N=C(O)[C@H](CCCCN)N=C(O)[C@@H](CC2=CNC3=CC=C(F)C=C23)N=C(O)[C@H](CC2=CC=C(NC(=N)O)C=C2)N=C(O)[C@H](N=C(O)[C@H](N)CC2=CC=C(Cl)C=C2)CSSC[C@@H](C(O)=N[C@@H](CC2=CC=C3C=CC=CC3=C2)C(=N)O)N=C1O	SSR2_HUMAN;SSR3_HUMAN;SSR4_HUMAN;SSR5_HUMAN
CHEMBL498985	YBFNHZBTLNAFLE-FKKAZWNESA-N	C[C@@H](O)[C@@H]1N=C(O)[C@H](CCCCN)N=C(O)[C@@H](CC2=CNC3=CC=CC=C23)N=C(O)[C@H](CC2=CC=C(NC(=N)O)C=C2)N=C(O)[C@H](N=C(O)[C@@H](CC2=CC=C(Cl)C=C2)N=C(O)CN2CCN(CC(=O)O)CCN(CC(=O)O)CCN(CC(=O)O)CC2)CSSC[C@@H](C(O)=N[C@@H](CC2=CC=C3C=CC=CC3=C2)C(=N)O)N=C1O	SSR2_HUMAN;SSR3_HUMAN;SSR4_HUMAN
CHEMBL509192	NUDYDMKAGGKUJL-YKOWYFKLSA-N	C[C@@H](O)[C@@H]1N=C(O)[C@H](CCCCN)N=C(O)[C@@H](CC2=CNC3=CC=CC=C23)N=C(O)[C@H](CC2=CC=C(NC(=N)O)C=C2)N=C(O)[C@H](N=C(O)[C@@H](CC2=CC=C(Cl)C=C2)NC(=N)O)CSSC[C@@H](C(O)=N[C@@H](CC2=CC=C3C=CC=CC3=C2)C(=N)O)N=C1O	SSR2_HUMAN;SSR3_HUMAN;SSR4_HUMAN;SSR5_HUMAN
CHEMBL451932	AKICOXAXTFVPHX-JSTKZNKXSA-N	C[C@@H](O)[C@@H]1N=C(O)[C@H](CCCCN)N=C(O)[C@@H](CC2=CNC3=CC=CC=C23)N=C(O)[C@H](CC2=CC=C(NC(=N)O)C=C2)N=C(O)[C@H](N=C(O)[C@H](N)CC2=CC=C(Cl)C=C2)CSSC[C@@H](C(O)=N[C@@H](CC2CCCCC2)C(=N)O)N=C1O	SSR2_HUMAN;SSR3_HUMAN;SSR5_HUMAN
CHEMBL505704	WTIXWXBCEROCIJ-PUADLLEESA-N	C[C@@H](O)[C@@H]1N=C(O)[C@H](CCCCN)N=C(O)[C@@H](CC2=CNC3=CC=CC=C23)N=C(O)[C@H](CC2=CC=C(NC(O)=NO)C=C2)N=C(O)[C@H](N=C(O)[C@H](N)CC2=CC=C(Cl)C=C2)CSSC[C@@H](C(O)=N[C@@H](CC2=CC=C3C=CC=CC3=C2)C(=N)O)N=C1O	SSR2_HUMAN;SSR3_HUMAN;SSR4_HUMAN;SSR5_HUMAN
CHEMBL499939	DMMUAYZKIXMLRE-AHPGSYNGSA-N	C[C@@H](O)[C@@H]1N=C(O)[C@H](CCCCN)N=C(O)[C@@H](CC2=CNC3=CC=CC=C23)N=C(O)[C@H](CC2=CC=C(O)C(I)=C2)N=C(O)[C@H](N=C(O)[C@@H](CC2=CC=C([N+](=O)[O-])C=C2)N=C(O)CN2CCN(CC(=O)O)CCN(CC(=O)O)CCN(CC(=O)O)CC2)CSSC[C@@H](C(O)=N[C@H](CC2=CC=C(O)C=C2)C(=N)O)N=C1O	SSR2_HUMAN;SSR4_HUMAN
CHEMBL510755	KYHOGWCSGFSFNN-PUADLLEESA-N	C[C@@H](O)[C@@H]1N=C(O)[C@H](CCCCN)N=C(O)[C@@H](CC2=CNC3=CC=CC=C23)N=C(O)[C@H](CC2=CC=C(O)C=C2)N=C(O)[C@H](N=C(O)[C@H](N)CC2=CC=C(Cl)C=C2)CSSC[C@@H](C(O)=N[C@@H](CC2=CC=C3C=CC=CC3=C2)C(=N)O)N=C1O	SSR2_HUMAN;SSR3_HUMAN;SSR4_HUMAN;SSR5_HUMAN
CHEMBL1163302	JGQRJSNHMPUKAI-MHZWONBLSA-N	C[C@@H](O)[C@H](N=C(O)[C@@H]1CCCN1C(=O)CN=C(O)[C@@H]1C[C@@H](O)CN1C(=O)[C@@H]1CCCN1C(=O)CN=C(O)[C@@H]1C[C@@H](O)CN1C(=O)[C@@H]1CCCN1C(=O)CN=C(O)[C@@H]1C[C@@H](O)CN1C(=O)[C@@H]1CCCN1)C(O)=NCC(=O)N1CCC[C@H]1C(O)=N[C@@H](CCCNC(=N)N)C(O)=NCC(=O)N1CCC[C@H]1C(=O)N1C[C@H](O)C[C@H]1C(O)=NCC(=O)N1CCC[C@H]1C(=O)N1C[C@H](O)C[C@H]1C(O)=NCC(=O)N1CCC[C@H]1C(=O)N1C[C@H](O)C[C@H]1C(O)=NCC(=O)N1CCC[C@H]1C(=O)N1C[…	SERPH_MOUSE
CHEMBL2386636	LLRNGFSFYHDPKW-MGPQQGTHSA-N	C[C@@H](O)C1=NC2=CNC3=NC=CC3=C2N1[C@H]1CC[C@H](CCC#N)CC1	TYK2_HUMAN;JAK1_HUMAN;JAK3_HUMAN
CHEMBL2386629	HIXYDBSLZYKHEU-IJLUTSLNSA-N	C[C@@H](O)C1=NC2=CNC3=NC=CC3=C2N1[C@H]1CC[C@H](NCC(F)(F)F)CC1	TYK2_HUMAN;JAK1_HUMAN;JAK3_HUMAN
CHEMBL272649	SUITYIWBXSZXIQ-MJRZITLZSA-N	C[C@@H](O[C@H]1CN2C(=O)CC[C@H]2[C@@H]1C1=CC=C(F)C=C1)C1=CC(C(F)(F)F)=CC(C(F)(F)F)=C1	NK1R_HUMAN
CHEMBL1471	ATALOFNDEOCMKK-OITMNORJSA-N	C[C@@H](O[C@H]1OCCN(CC2=NC(O)=NN2)[C@H]1C1=CC=C(F)C=C1)C1=CC(C(F)(F)F)=CC(C(F)(F)F)=C1	CP3A4_HUMAN;NK1R_HUMAN;NK3R_HUMAN
CHEMBL204306	HGPMXNZOBKZRFR-KZULUSFZSA-N	C[C@@H](OC[C@@]1(C2=CC=CC=C2)CN=C(O)N1)C1=CC(C(F)(F)F)=CC(C(F)(F)F)=C1	NK1R_HUMAN
CHEMBL1964264	HLHNFPFYQRRGPP-MSOLQXFVSA-N	C[C@@H](OC1=C(C(N)=O)SC(N2C=NC3=CC=C(O[C@H]4CCCN(C)CC4)C=C32)=C1)C1=CC=CC=C1Cl	PLK1_HUMAN;PLK3_HUMAN
CHEMBL1964262	VVQWZQWJWMTPJY-QZTJIDSGSA-N	C[C@@H](OC1=C(C(N)=O)SC(N2C=NC3=CC=C(OC[C@H](O)CN4CCCC4)C=C32)=C1)C1=CC=CC=C1Cl	PLK1_HUMAN;PLK3_HUMAN
CHEMBL1964261	MOSNATYSIYEVTF-MRXNPFEDSA-N	C[C@@H](OC1=C(C(N)=O)SC(N2C=NC3=CC=C(OCCCN(C)C)C=C32)=C1)C1=CC=CC=C1Cl	PLK1_HUMAN;PLK3_HUMAN
CHEMBL2401832	LVYXERPKYAQGKM-SNVBAGLBSA-N	C[C@@H](OC1=C2OC=C(C3=CCN(C(=N)O)CC3)C2=CNC1=N)C1=C(Cl)C=CC(F)=C1Cl	ALK_HUMAN;AURKB_HUMAN;RON_HUMAN;MET_HUMAN
CHEMBL3091723	PIRWRQQYRXWTII-CQSZACIVSA-N	C[C@@H](OC1=CC(C2=CC=C3C(=C2)N=C(O)C32CCN(C)CC2)=CN=C1N)C1=C(Cl)C=CC(F)=C1Cl	ALK_HUMAN;UFO_HUMAN;MET_HUMAN
CHEMBL601719	KTEIFNKAUNYNJU-GFCCVEGCSA-N	C[C@@H](OC1=CC(C2=CN(C3CCNCC3)N=C2)=CN=C1N)C1=C(Cl)C=CC(F)=C1Cl	ALK_HUMAN;UFO_HUMAN;TIE2_MOUSE;RON_MOUSE;MET_HUMAN;ROS1_HUMAN
CHEMBL3622203	BOAKEOMCZWRBDF-RDDDGLTNSA-N	C[C@@H](OC1=NC(C2=CN(C(F)F)N=C2)=CC2=C1SC=N2)[C@H]1CN=C(O)O1	KSYK_HUMAN;AURKA_HUMAN;AURKB_HUMAN
CHEMBL3622207	UVAKITWUHZQGNR-NXEZZACHSA-N	C[C@@H](OC1=NC(C2=CN(C)N=C2)=CC2=NSC=C21)[C@H]1CN=C(O)C1	KSYK_HUMAN;AURKA_HUMAN
CHEMBL1766905	FTPFWQRREQUXLQ-USVHUCMKSA-N	C[C@@H]1[C@H](C2=CC=CC=C2)[C@]1(NS(=O)(=O)C1=CC2=C(S1)C1=CC(F)=CC=C1N2)C(=O)O	MMP14_HUMAN;ATS5_HUMAN
CHEMBL1766904	PENUDEJHXUSMIL-USVHUCMKSA-N	C[C@@H]1[C@H](C2=CC=CC=C2)[C@]1(NS(=O)(=O)C1=CC2=C(S1)C1=CC=C(F)C=C1N2)C(=O)O	MMP1_HUMAN;MMP14_HUMAN;ATS5_HUMAN
CHEMBL1766921	OTCWHHBFFQOWCU-DYHNYNMBSA-N	C[C@@H]1[C@H](C2=CC=CC=C2)[C@]1(NS(=O)(=O)N1CCC2=C(C1)N=C1C=C(Cl)C=CN12)C(=O)O	MMP14_HUMAN;ATS5_HUMAN
CHEMBL1767004	OGCHVEMYHSXDJE-MMACOIQUSA-N	C[C@@H]1[C@H](C2=CC=CC=C2)[C@]1(NS(=O)(=O)N1CCN2C3=CC=CC=C3N=C2C1)C(=O)O	ATS5_HUMAN
CHEMBL2113267	KDKROYXEHCYLJQ-DDQXZYLESA-N	C[C@@H]1C(=O)O[C@@H]2[C@H]1[C@@]13OC4OC(=O)[C@H](O)C45[C@H](C(C)(C)C)[C@@H](O)C(OC1=O)[C@]53[C@H]2O	GLRA1_HUMAN
CHEMBL3356474	IYXLXYYJVSGEMN-SSDOTTSWSA-N	C[C@@H]1C(O)=NN=C2COC3=CC(C(F)(F)F)=C(NC4CNC4)C=C3N21	KPCT_HUMAN;KPCD_HUMAN;KPCE_HUMAN
CHEMBL337251	OGLBWWJBMOOWAU-SFLNLBOUSA-N	C[C@@H]1C(OC(=O)C(C)(C)C2=CC=CN=C2)CC2CC1C2(C)C	CP17A_RAT
CHEMBL2177371	HRAHACAUFMCZSB-KBRIMQKVSA-N	C[C@@H]1C[C@@H](O)C2=NC=NC(N3CCN(C(=O)[C@H](CN)C4=CC=C(C(F)(F)F)C=C4)CC3)=C21	AKT2_HUMAN;AKT1_HUMAN;AKT3_HUMAN
CHEMBL2177373	FKWGZLUCQAOQDJ-KBRIMQKVSA-N	C[C@@H]1C[C@@H](O)C2=NC=NC(N3CCN(C(=O)[C@H](CN)C4=CC=C(Cl)C=C4)CC3)=C21	AKT2_HUMAN;AKT1_HUMAN;AKT3_HUMAN
CHEMBL2178597	OSDYJCFGRBVWAT-WRWLIDTKSA-N	C[C@@H]1C[C@@H](O)C2=NC=NC(N3CCN(C(=O)[C@H](CNC(C)(C)C)C4=CC=C(C(F)(F)F)C(F)=C4)CC3)=C21	AKT2_HUMAN;AKT1_HUMAN;AKT3_HUMAN
CHEMBL2177378	FYEWVYNHLZNOSJ-NSISKUIASA-N	C[C@@H]1C[C@@H](O)C2=NC=NC(N3CCN(C(=O)[C@H](CNC(C)(C)CO)C4=CC=C(Cl)C=C4)CC3)=C21	AKT2_HUMAN;AKT1_HUMAN;AKT3_HUMAN
CHEMBL2387132	MUZCRXQJZGZDQU-KOLCDFICSA-N	C[C@@H]1C[C@@H]1C(O)=NC1=CC(N=C(O)C2=C(Cl)C=CC=C2Cl)=CC=N1	TYK2_HUMAN
CHEMBL1774224	BOZVHERQYJVRDG-GDBMZVCRSA-N	C[C@@H]1C[C@H](C2=CC=C(C(F)(F)F)C=C2)CCN1CC1=NC2=NC=CC=C2N1C	GRM2_RAT;DRD2_RAT
CHEMBL215803	PAXKGQZKOJPPEG-OLZOCXBDSA-N	C[C@@H]1C[C@H]2CN1CCN1N=C3C(=CC=CC3=C1O)C1=NC3=C(C=CC=C3NC1=O)O2	CDK4_HUMAN;CDK6_HUMAN;CDK2_HUMAN;CDK1_HUMAN;GSK3B_HUMAN
CHEMBL3422009	ZSIQAOCNFRWDNJ-OAHLLOKOSA-N	C[C@@H]1C2=NN=C(C3=CSC(C4=CC=C(F)C=C4F)=N3)N2CCN1C(=O)C1=CC=C(C2=CC=CS2)C=C1	NK2R_HUMAN;NK3R_HUMAN;NK3R_RAT
CHEMBL3426139	RGMSPAFXQHLMAA-SJLPKXTDSA-N	C[C@@H]1CC[C@@H](OC2=CC(C(=O)N(C)C)=CC=N2)CN1C(=O)C1=CC=CC=C1N1N=CC=N1	OX1R_HUMAN;OX2R_HUMAN
CHEMBL1934358	VIOOAFIHOMAEBH-OAQYLSRUSA-N	C[C@@H]1CCCN1CCC1=CC=C(C2=CC=C(S(=O)(=O)CC3=CC=CC=C3)C=C2)C=C1	HRH3_RAT
CHEMBL199187	JGEZUVQRDLSMME-OAHLLOKOSA-N	C[C@@H]1CCCN1CCC1=CC2=CC(CNC3=NC=CC=C3[N+](=O)[O-])=CC=C2O1	HRH3_RAT;HRH3_HUMAN
CHEMBL1923735	YNOBKYPMVPHMCV-OAQYLSRUSA-N	C[C@@H]1CCCN1CCCOC1=CC=C(C2=CN(CC3=CC=CC=C3)C(=O)C=C2)C=C1	HRH3_RAT;HRH3_HUMAN
CHEMBL1813065	DNVBBWNTRFFIHW-CQSZACIVSA-N	C[C@@H]1CCCN1CCCOC1=CC=C(C2=CN=NC(O)=C2)C=C1	HRH3_RAT;HRH3_HUMAN;5HT3A_RAT;5HT3A_HUMAN
CHEMBL2031762	TXFFWCPTQAOPNJ-QGZVFWFLSA-N	C[C@@H]1CCCN1CCN1CCC2=CC(C3=CC=C(C#N)C=C3)=CC=C2C1=O	HRH3_RAT;HRH3_HUMAN;KCNH2_HUMAN
CHEMBL3617503	MFXBAYYVDUZZGK-CYBMUJFWSA-N	C[C@@H]1CN(C2=CC=C(F)C=C2)C(=O)C2=CC(COC3=CC=CC=C3Cl)=NN21	GRM5_RAT;GRM3_RAT
CHEMBL391271	BVWYBVKUPUODDY-DWXRJYCRSA-N	C[C@@H]1CN(C2=CC=CC3=CC(F)=CC=C32)CCN1CC[C@@H]1OCCC2=CC(C(N)=O)=CC=C21	SC6A4_HUMAN;5HT1B_HUMAN;5HT1A_HUMAN;5HT1D_HUMAN;DRD2_RAT
CHEMBL234448	BVWYBVKUPUODDY-WXTAPIANSA-N	C[C@@H]1CN(C2=CC=CC3=CC(F)=CC=C32)CCN1CC[C@H]1OCCC2=CC(C(N)=O)=CC=C21	SC6A4_HUMAN;5HT1B_HUMAN;5HT1A_HUMAN;5HT1D_HUMAN;DRD2_RAT
CHEMBL197982	CAALEIZWPZRHJM-RBFZIWAESA-N	C[C@@H]1CN(C2=CC=CC3=CC(F)=CC=C32)CCN1CCC1OCCC2=C1SC(C(N)=O)=C2Cl	SC6A4_HUMAN;5HT1D_HUMAN;DRD2_HUMAN
CHEMBL234447	BVWYBVKUPUODDY-QOBPCVTDSA-N	C[C@@H]1CN(C2=CC=CC3=CC(F)=CC=C32)CCN1CCC1OCCC2=CC(C(N)=O)=CC=C21	SC6A4_HUMAN;5HT1B_HUMAN;5HT1D_HUMAN;DRD2_RAT
CHEMBL2397346	WHEMCEZISVNXFW-NOCBQHASSA-N	C[C@@H]1CN(C2=CC=NC=C2C#N)CCN1C(=O)C12CC3CC(CC(C3)C1)C2	GRM1_HUMAN
CHEMBL397910	CYGAJNKOYQUXNL-LJQANCHMSA-N	C[C@@H]1CN(CC2=CC=C(F)C=C2)CCN1C(=O)COC1=CC=C(Cl)C=C1NC1=C(NCC2=CC=CN=C2)C(=O)C1=O	CCR1_MOUSE;CCR1_HUMAN
CHEMBL3355072	UFZMEAYSFGBIBJ-CQSZACIVSA-N	C[C@@H]1CN2N=CC(C3=CC=C(S(C)(=O)=O)C=C3)=C2CN1C1=C2C=CN=C2NC=C1	ATM_HUMAN;ATR_HUMAN;PRKDC_HUMAN;CHK1_HUMAN
CHEMBL223272	MNIPSARJNABKIZ-XCBNKYQSSA-N	C[C@@H]1CNC[C@H]2C3=CC=CC(C(F)(F)F)=C3C(=O)N12	5HT2B_HUMAN;5HT2A_HUMAN;5HT2C_HUMAN
CHEMBL594251	MWHSRYBROGTQTJ-DYVFJYSZSA-N	C[C@@H]1CNCCN1C1=CC=C2CC[C@H](OC3=CC=CC=C3Cl)C2=N1	5HT2C_HUMAN
CHEMBL1092040	FTGGQWUZBZJPHS-WOJBJXKFSA-N	C[C@@H]1COCCN1C1=NC(C2=CC=C(NC(=O)NC3=CC=C(C(=O)N(C)C)C=C3)C=C2)=NC(N2CCOC[C@H]2C)=N1	MTOR_RAT
CHEMBL1092036	CRPBRHLJMIPXTQ-DNQXCXABSA-N	C[C@@H]1COCCN1C1=NC(C2=CC=C(NC(=O)NC3=CC=C(N4CCC(N(C)C)CC4)C=C3)C=C2)=NC(N2CCOC[C@H]2C)=N1	MTOR_RAT
CHEMBL3355475	VTCHWSGDIXAKIE-GFCCVEGCSA-N	C[C@@H]1COCCN1C1=NC(C2=CN=CC3=C2C=CN3)=CC2=C1N=CN2C	ATR_HUMAN;CHK1_HUMAN
CHEMBL1171260	KHVUFWSEOLNUFN-IINYFYTJSA-N	C[C@@H]1N(C)C(C)(C)CO[C@@]1(O)C1=CC=CC(Cl)=C1	SC6A4_HUMAN;SC6A3_HUMAN;SC6A2_HUMAN
CHEMBL2323800	UPVUZHSJQHSUQD-DQRIJPQFSA-N	C[C@@H]1N=C(O)[C@H](CC(=N)O)N=C(O)[C@@H](CC2=CNC3=CC=CC=C23)[C@]23CCCN2C(=O)[C@@H](CSCC3=O)N=C(O)[C@@H](CC2=CC=CC=C2)N=C(O)[C@H](CC2=CN=CN2)N=C(O)[C@@H](N=C(O)[C@@H](N)CC2=CC=C(O)C=C2)CSSC[C@@H](C(O)=N[C@@H](CC2=CC=C(O)C=C2)C(=N)O)N=C(O)[C@H](CC2=CC=CC=C2)N=C1O	MSHR_MOUSE;MC5R_MOUSE
CHEMBL3577988	LSXYNCPPYBOAHI-DYRRNQNHSA-N	C[C@@H]1N=C(O)[C@H](CC(=N)O)N=C(O)[C@H](CC2=CC=C(C3=CC=CC=C3)C=C2)N=C(O)[C@H](CC2=CC=CC=C2)N=C(O)[C@H](CCCNC(=N)N)N=C(O)[C@@H]2CCCN2C(=O)[C@H]2CCCN2C(=O)[C@H](CC2=CC=CC=C2)N=C1O	MC4R_MOUSE;MSHR_MOUSE
CHEMBL3577982	VOZOJZLWKUURJE-DYRRNQNHSA-N	C[C@@H]1N=C(O)[C@H](CC(=N)O)N=C(O)[C@H](CC2=CC=CC=C2)N=C(O)[C@H](CC2=CC=C(C3=CC=CC=C3)C=C2)N=C(O)[C@H](CCCNC(=N)N)N=C(O)[C@@H]2CCCN2C(=O)[C@H]2CCCN2C(=O)[C@H](CC2=CC=CC=C2)N=C1O	MC4R_MOUSE;MC3R_MOUSE;MSHR_MOUSE
CHEMBL3577985	ABDZRUUUDYEBLY-UZKRJQGBSA-N	C[C@@H]1N=C(O)[C@H](CC(=N)O)N=C(O)[C@H](CC2=CC=CC=C2)N=C(O)C(CCC2=CC=CC=C2)N=C(O)[C@H](CCCNC(=N)N)N=C(O)[C@@H]2CCCN2C(=O)[C@H]2CCCN2C(=O)[C@H](CC2=CC=CC=C2)N=C1O	MC4R_MOUSE
CHEMBL2323798	NWHFBPXVJZXMAY-UQNATJPTSA-N	C[C@@H]1N=C(O)[C@H](CC(=N)O)N=C(O)[C@H](CC2=CNC3=CC=CC=C23)N2C[C@H](CCCCN)N=C(O)[C@@H](CSCC2=O)N=C(O)[C@@H](CC2=CC=CC=C2)N=C(O)[C@H](CC2=CN=CN2)N=C(O)[C@@H](N=C(O)[C@@H](N)CC2=CC=C(O)C=C2)CSSC[C@@H](C(O)=N[C@@H](CC2=CC=C(O)C=C2)C(=N)O)N=C(O)[C@H](CC2=CC=CC=C2)N=C1O	MC4R_MOUSE;MSHR_MOUSE;MC5R_MOUSE
CHEMBL2323795	DQERTDAJMWQGCP-JCSVUNJHSA-N	C[C@@H]1N=C(O)[C@H](CC(=N)O)N=C(O)[C@H](CC2=CNC3=CC=CC=C23)N2C[C@H](CCCNC(=N)N)N=C(O)[C@@H](CSCC2=O)N=C(O)[C@@H](CC2=CC=C(I)C=C2)N=C(O)[C@H](CC2=CN=CN2)N=C(O)[C@@H](N=C(O)[C@@H](N)CC2=CC=C(O)C=C2)CSSC[C@@H](C(O)=N[C@@H](CC2=CC=C(O)C=C2)C(=N)O)N=C(O)[C@H](CC2=CC=CC=C2)N=C1O	MC4R_MOUSE;MC3R_MOUSE;MSHR_MOUSE;MC5R_MOUSE
CHEMBL1688111	SAUMKWJPJZDAEN-FHILOCCJSA-N	C[C@@H]1N=C(O)[C@H](CC(=N)O)N=C(O)[C@H](CC2=CNC3=CC=CC=C23)N2C[C@H](CCCNC(=N)N)N=C(O)[C@@H](CSCC2=O)N=C(O)[C@@H](CC2=CC=CC=C2)N=C(O)[C@H](CC2=CN=CN2)N=C(O)[C@@H](N=C(O)[C@@H](N)CC2=CC=C(O)C=C2)CSSC[C@@H](C(O)=N[C@@H](CC2=CC=C(O)C=C2)C(=N)O)N=C(O)[C@H](CC2=CC=CC=C2)N=C1O	MC4R_MOUSE;MC3R_MOUSE;MSHR_MOUSE;MC5R_MOUSE
CHEMBL2369968	COQOIHHAVMFYQY-QFPOXBEPSA-N	C[C@@H]1N=C(O)[C@H](CC2=CN=CN2)N=C(O)[C@@H](N=C(O)[C@@H](N)CC2=CC=C(O)C=C2)CC(=O)N([C@@H](CC2=CC=C(O)C=C2)C(=N)O)[C@@](C)(C(=O)O)N=C(O)[C@H](CC2=CC=CC=C2)N=C(O)[C@H](C)N=C(O)[C@H](CC(=N)O)N=C(O)[C@H](CC2=CNC3=CC=CC=C23)N=C(O)[C@H](CCCNC(=N)N)N=C1O	MC5R_MOUSE
CHEMBL3577999	GECURXWEFHHWFQ-LVXPXGLXSA-N	C[C@@H]1N=C(O)[C@H](CCCCN)N=C(O)[C@H](CC2=CC=CC=C2)N=C(O)[C@H](CC2=CC=CC=C2)N=C(O)[C@H](CCCNC(=N)N)N=C(O)[C@@H]2CCCN2C(=O)[C@H]2CCCN2C(=O)[C@H](CC2=CC=CC=C2)N=C1O	MC4R_MOUSE;MC3R_MOUSE
CHEMBL301670	FMPNFDSPHNUFOS-HAHRSARXSA-N	C[C@@H]1OC(=O)[C@@H]2C[C@@H]3CCCC[C@@H]3[C@@H](/C=C/[C@H]3CCC[C@H](C)N3C)[C@H]12	ACM2_HUMAN;ACM4_HUMAN;ACM1_HUMAN
CHEMBL277642	FMPNFDSPHNUFOS-LPJDIUFZSA-N	C[C@@H]1OC(=O)[C@H]2C[C@H]3CCCC[C@@H]3[C@@H](/C=C/[C@H]3CCC[C@H](C)N3C)[C@@H]12	ACM2_HUMAN;ACM4_HUMAN;ACM3_HUMAN;ACM1_HUMAN
CHEMBL184843	WUPKEZLEBLCZJB-DEYVDYLWSA-N	C[C@@H]1OC(=O)[C@H]2C[C@H]3CCCC[C@@H]3/C(=C/CC3CCC(C)(C)N3C)[C@@H]12	ACM2_HUMAN;ACM1_HUMAN
CHEMBL2042135	LLEOOSLUHRQCHZ-LMVHVUTASA-N	C[C@H](/C=C\C(F)(F)F)OC1=CC(C2=CC(C3=CC(CN(C)C)=CS3)=CN=C2N)=CC=C1C(=N)O	NEK2_HUMAN
CHEMBL1683440	LSEXYAQECWMUPY-QGZVFWFLSA-N	C[C@H](C#N)N=C(O)C1=CC=CC(C2=NOC(C3=CC=C(CNC4CCOCC4)C=C3)=C2)=C1	KPCD1_HUMAN;KPCD3_HUMAN;KPCD2_HUMAN
CHEMBL2407681	NHXHKDLNCSLLNV-CRICUBBOSA-N	C[C@H](C1=CC=CC=C1)N1C(=O)O[C@](CC2=CC=CC=C2)(C(O)=NC2=CC=CC=C2Cl)C1=O	MCR_HUMAN
CHEMBL562218	NFRNVFLIULAQST-SSDOTTSWSA-N	C[C@H](C1CC1)N1C=C(Cl)NC(=NC2=C(Cl)C=C(OC(F)F)C=C2Cl)C1=O	CRFR1_RAT
CHEMBL444540	HGUDCSBIBQSBGQ-GNAFDRTKSA-N	C[C@H](CC1=CC=CC=C1)CN1CCC(CCOC(C2=CC=C(F)C=C2)C2=CC=C(F)C=C2)CC1	SC6A4_HUMAN;SC6A3_HUMAN;SC6A2_HUMAN
CHEMBL3596261	OFFHHADQGWYMRD-HYFGXOPYSA-N	C[C@H](CCC(=O)O)[C@H]1CC[C@H]2[C@@H]3CC[C@@H]4C[C@H](OC(=O)[C@H](CCC(=O)O)NC5=CC=C([N+](=O)[O-])C6=NON=C56)CC[C@]4(C)[C@H]3CC[C@@]21C	SIA4A_HUMAN
CHEMBL1170066	NUQPMWMOYJWFQT-VSDBRFRMSA-N	C[C@H](CCC(O)=N[C@@H](CCC(O)=NC1=CC=CC(C(C)(C)C)=C1)C(=O)O)[C@H]1CC[C@H]2[C@H]3[C@H](CC[C@@]21C)[C@@]1(C)CC[C@@H](O)C[C@@H]1C[C@H]3O	NTCP2_HUMAN
CHEMBL185033	DNPFVBRWZDPKJF-CLDVOWFFSA-N	C[C@H](CCC(O)=NCC(=O)O)C1CCC2C3CCC4CC5=NN(CCO)C=C5C[C@]4(C)C3CC[C@@]21C	NTCP_HUMAN
CHEMBL424682	WOORERZMTSEMTL-GNAFDRTKSA-N	C[C@H](CCN1CCC(CCOC(C2=CC=C(F)C=C2)C2=CC=C(F)C=C2)CC1)C1=CC=CC=C1	SC6A4_HUMAN;SC6A3_HUMAN;SC6A2_HUMAN
CHEMBL408362	NHXLMOGPVYXJNR-WXZPQSMWSA-N	C[C@H](N)C(O)=NCC(O)=N[C@@H]1CSSC[C@@H](C(=O)O)N=C(O)[C@H](CO)N=C(O)[C@@H]([C@@H](C)O)N=C(O)[C@H](CC2=CC=CC=C2)N=C(O)[C@@H]([C@@H](C)O)N=C(O)[C@H](CCCCN)N=C(O)[C@@H](CC2=CNC3=CC=CC=C23)N=C(O)[C@H](CC2=CC=CC=C2)N=C(O)[C@H](CC2=CC=CC=C2)N=C(O)[C@H](CC(=N)O)N=C(O)[C@@H](CCCCN)N=C1O	SSR2_HUMAN;SSR3_HUMAN;SSR4_HUMAN;SSR1_HUMAN;SSR5_HUMAN
CHEMBL1823873	NHXLMOGPVYXJNR-ZPHDWPCDSA-N	C[C@H](N)C(O)=NCC(O)=N[C@H]1CSSC[C@@H](C(=O)O)N=C(O)[C@H](CO)N=C(O)[C@H]([C@@H](C)O)N=C(O)[C@H](CC2=CC=CC=C2)N=C(O)[C@H]([C@@H](C)O)N=C(O)[C@H](CCCCN)N=C(O)[C@@H](CC2=CNC3=CC=CC=C23)N=C(O)[C@H](CC2=CC=CC=C2)N=C(O)[C@H](CC2=CC=CC=C2)N=C(O)[C@H](CC(=N)O)N=C(O)[C@H](CCCCN)N=C1O	SSR2_HUMAN;SSR3_HUMAN;SSR4_HUMAN;SSR1_HUMAN;SSR5_HUMAN
CHEMBL1823872	NHXLMOGPVYXJNR-ATOGVRKGSA-N	C[C@H](N)C(O)=NCC(O)=N[C@H]1CSSC[C@@H](C(=O)O)N=C(O)[C@H](CO)N=C(O)[C@H]([C@@H](C)O)N=C(O)[C@H](CC2=CC=CC=C2)N=C(O)[C@H]([C@@H](C)O)N=C(O)[C@H](CCCCN)N=C(O)[C@H](CC2=CNC3=CC=CC=C23)N=C(O)[C@H](CC2=CC=CC=C2)N=C(O)[C@H](CC2=CC=CC=C2)N=C(O)[C@H](CC(=N)O)N=C(O)[C@H](CCCCN)N=C1O	SSR2_HUMAN;SSR3_HUMAN;SSR4_HUMAN;SSR1_HUMAN;SSR5_HUMAN;OPRM_RAT
CHEMBL3262618	GVRXIDPSFXZQGC-JTQLQIEISA-N	C[C@H](N)CN=C1C=C2N=CN=C(O)C2=C(NC2=CC=CC3=C2NC=C3)N1	LYN_HUMAN;KSYK_HUMAN;ZAP70_HUMAN;JAK2_HUMAN
CHEMBL386249	SCFDAWOKUNONKP-XJACLPGGSA-N	C[C@H](N=C(O)[C@@H](CO)NS(=O)(=O)C1=CC=C(Br)C=C1)C(O)=NC(CC1=CC=C(NC(=N)N)C=C1)P(=O)(OC1=CC=CC=C1)OC1=CC=CC=C1	PLMN_HUMAN;UROK_HUMAN
CHEMBL385897	VXFFMDVLGNSKLD-TYTGLEOTSA-N	C[C@H](N=C(O)[C@@H](CO)NS(=O)(=O)C1=CC=CC2=CC=CC=C21)C(O)=NC(CC1=CC=C(NC(=N)N)C=C1)P(=O)(OC1=CC=CC=C1)OC1=CC=CC=C1	PLMN_HUMAN;UROK_HUMAN
CHEMBL2337841	ITNPUMWFZSSQHR-OURKOHGDSA-N	C[C@H](N=C(O)[C@H](CC1=CC=C(OCC2=CC=CC=C2)C=C1)N=C(O)CCCCCN=C(O)CCCCCN=C(O)CCCCCN=C(O)OC(C)(C)C)C(O)=N[C@@H](C[C@@]1(O)C2=CC=CC=C2N=C1O)C(O)=NCC1=CC=CC=C1	PSB2_HUMAN;PSB5_HUMAN
CHEMBL3600884	ZFAWZYKQRSYYLC-SWSMCDPZSA-N	C[C@H](N=C(O)[C@H]1CCCCN1CCOC1=CC=C(F)C=C1)C1=CC=C(C(=O)O)C=C1	PE2R4_HUMAN
CHEMBL570811	LIOSIPYHSGHPQG-HXIUBBBLSA-N	C[C@H](N=C(O)C(CC1CC(C2=CC=CC=C2)=NO1)CP(=O)(O)[C@H](CC1=CC=CC=C1)N=C(O)OCC1=CC=CC=C1)C(=O)O	ACE_HUMAN;NEP_HUMAN
CHEMBL2337806	RFZPGNRLOKVZJY-AWEZNQCLSA-N	C[C@H](N=C(O)C1=C(OCC2=CC=C(Cl)C=C2)C=CS1)C1=CC=CC=C1	SHIP2_HUMAN
CHEMBL1645140	WZKIYFGTKZELEI-KRWDZBQOSA-N	C[C@H](N=C(O)C1=CC=CC2=C1N(CC1=CC=C(C#N)C=C1)CC2)C1=CC=C(C(=O)O)C=C1	PE2R4_HUMAN
CHEMBL500897	BLPNJKOYOIDEJJ-KIUPRAQXSA-N	C[C@H](N=C(O)O[C@]1(C(=O)CO)[C@@H](C)C[C@H]2[C@@H]3CCC4=CC(=O)C=C[C@]4(C)[C@@]3(F)[C@@H](O)C[C@@]21C)C1=CC=CC=C1	MMP1_HUMAN;GCR_HUMAN;PRGR_HUMAN
CHEMBL2111784	HJEPFPDXSFKWQH-IBGZPJMESA-N	C[C@H](NC1=CC(C2=C(C3=CC=C(F)C=C3)N=C(C3CCN(C)CC3)S2)=CC=N1)C1=CC=CC=C1	EGFR_HUMAN;MK09_HUMAN
CHEMBL522618	DAAGOCSHXCDWDY-ZDUSSCGKSA-N	C[C@H](NC1=CC2=C(C=N1)ON=C2C1=CC=C2OCOC2=C1)C1=CC=CC=C1	PLK1_HUMAN;PLK3_HUMAN;PLK2_HUMAN
CHEMBL2386718	WTEGSNARHOVIJM-NUHJPDEHSA-N	C[C@H](NC1=NC=CC(=NC2=NNC(C3CC3(F)F)=C2)N1)C1=CC=C2N=CNC2=C1	PAK2_HUMAN;PAK1_HUMAN;PAK3_HUMAN
CHEMBL2386716	PVZRBQHDDWNKDW-ZDUSSCGKSA-N	C[C@H](NC1=NC=CC(=NC2=NNC(C3CCC3)=C2)N1)C1=CC=C2NC=CC2=C1	PAK2_HUMAN;PAK1_HUMAN;PAK3_HUMAN
CHEMBL230825	LRNWPKUMWXTQRX-KCWXNJEJSA-N	C[C@H](NS(=O)(=O)C1=CC=C(C2=CC=CC=C2)C=C1)[C@@H](CC1=CC=C(Cl)C=C1)C1=CC=CC(C#N)=C1	CNR2_HUMAN;CNR1_HUMAN
CHEMBL422250	IIABJCHWKFZJBK-ZDUSSCGKSA-N	C[C@H](NS(=O)(=O)C1=CC=CC=C1)C(O)=NC1=NN=C(C2=CC=C(C#N)C=C2)CS1	MMP14_HUMAN
CHEMBL1094521	XCFWDLWOCXSJOK-JRTLGTJJSA-N	C[C@H](O)C(O)=NC1CC(C)(C)OC2=NC(C3=CC=C(Cl)C=C3Cl)=C(C3=CC=C(Cl)C=C3)C=C21	CNR1_HUMAN;KCNH2_HUMAN
CHEMBL1256378	WYFCRYMMLDTJAM-CUOATXAZSA-N	C[C@H]1[C@@H]2C3=CC=CC=C3C[C@]12C1=CN=CN1	ADA2B_HUMAN;ADA2C_HUMAN;ADA1B_HUMAN;ADA2A_HUMAN
CHEMBL257661	YGSVZRIZCHZUHB-NZVBXONLSA-N	C[C@H]1[C@@H]2CC3=CC=C(O)C=C3[C@]1(C)CCN2C	OPRD_HUMAN;OPRK_HUMAN;OPRM_HUMAN
CHEMBL1823180	ITYMMRKSCDTSQX-HTAPYJJXSA-N	C[C@H]1[C@H](C2=CC=C(OCCCN3CCCC3)C=C2)OC2=CC=CC=C2S1(=O)=O	HRH3_HUMAN;KCNH2_HUMAN
CHEMBL3674581	ZVYSJHZJAAQVSG-RUASYHTCSA-N	C[C@H]1[C@H]2CCC(O2)[C@@H](C)[C@]1(O)C1=CC=C(NC(=O)C2=NC=C(C#N)N2)C(C2=CCC(C)(C)CC2)=C1	CSF1R_MOUSE
CHEMBL309396	GOYJQBUTBBQPFC-HQRMLTQVSA-N	C[C@H]1C[C@H](C2=CC3=CC=C(F)C=C3S2)CCN1C[C@H](O)COC1=CC=CC2=C1C=CN2	SC6A4_HUMAN;5HT1A_HUMAN
CHEMBL1917248	PILPRGVTTUPTOM-LQQABZQISA-N	C[C@H]1C[C@H]2[C@@H]3CC[C@](O)(C(=O)CSC4=NC5=CC=CC=C5S4)[C@@]3(C)C[C@H](O)[C@@H]2[C@@]2(C)C=CC(=O)C=C12	GCR_HUMAN
CHEMBL503041	WDMHNYGKKIGVDS-VDOFVVGCSA-N	C[C@H]1C[C@H]2[C@@H]3CCC4=CC(=O)C=C[C@]4(C)[C@@]3(F)[C@@H](O)C[C@]2(C)[C@@]1(OC(O)=NC12CC3CC(CC(C3)C1)C2)C(=O)CO	MMP1_HUMAN;GCR_HUMAN
CHEMBL503848	RITZPFDVXSENFR-YCUXZELOSA-N	C[C@H]1C[C@H]2[C@@H]3CCC4=CC(=O)C=C[C@]4(C)[C@@]3(F)[C@@H](O)C[C@]2(C)[C@@]1(OC(O)=NC1CCCCC1)C(=O)CO	MMP1_HUMAN;GCR_HUMAN;PRGR_HUMAN
CHEMBL2347010	YNBGBSUCOIHSSU-DZVBGLRJSA-N	C[C@H]1C=C2C=C[C@H](C)[C@H](CC[C@@H]3C[C@@H](O[Si](C)(C)C(C)(C)C)CC(=O)O3)[C@H]2[C@@H](OC(=O)NC2=CC=C(C3=CN(CCCCCCC(O)=NO)N=N3)C=C2)C1	HMDH_HUMAN;HDAC6_HUMAN;HDAC1_HUMAN;HDAC2_HUMAN
CHEMBL2347005	GEYMFTUKZLBUPW-YFRHZCBQSA-N	C[C@H]1C=C2C=C[C@H](C)[C@H](CC[C@@H]3C[C@@H](O[Si](C)(C)C(C)(C)C)CC(=O)O3)[C@H]2[C@@H](OC(O)=NCCCCCCC(O)=NO)C1	HMDH_HUMAN;HDAC6_HUMAN;HDAC1_HUMAN;HDAC2_HUMAN
CHEMBL1256609	VDSXZDLUEYFJGH-MRCXROJRSA-N	C[C@H]1C2=CC=CC=C2[C@H]2C[C@@]12C1=CN=CN1	ADA2B_HUMAN;ADA2C_HUMAN;ADA1B_HUMAN;ADA2A_HUMAN
CHEMBL3237719	BBUVDDPUURMFOX-SAABIXHNSA-N	C[C@H]1CC[C@H](N2C3=CN=CC=C3C3=CN=C(NC4=CC=C5CN(C(=O)CO)CCC5=N4)N=C32)CC1	CDK4_HUMAN;FLT3_HUMAN
CHEMBL1092571	FTOGLQXKLWNGLW-VHNNBIRDSA-N	C[C@H]1CN(C(=O)[C@H]2CN(C3CCC3)C[C@@H]2C2=CC=C(F)C=C2F)C[C@@H](C)[C@]1(O)C1=CC=CC=C1	MC4R_HUMAN;KCNH2_HUMAN
CHEMBL1761870	IVOZSKOYXPHCOQ-QSEAXJEQSA-N	C[C@H]1CN(C(O)=N[C@H](CC2=CC=C(F)C=C2)C(=O)N2CCC(C(O)=NC(C)(C)C)(C3CCCCC3)CC2)C[C@@H](C)N1	MC4R_HUMAN;MC3R_HUMAN;MC5R_HUMAN
CHEMBL391272	RRWISUYOSRHAFZ-QYBDOPJKSA-N	C[C@H]1CN(C2=CC=C3C=C(F)C=CC3=C2)CCN1CC[C@@H]1OCCC2=CC(C(N)=O)=CC=C21	SC6A4_HUMAN;5HT1A_HUMAN;5HT1D_HUMAN
CHEMBL233210	WNCRJQLQHVFPBO-PPHZAIPVSA-N	C[C@H]1CN(C2=CC=CC3=CC(C#N)=CC=C32)CCN1CC[C@@H]1OCCC2=CC(C(N)=O)=CC=C21	SC6A4_HUMAN;5HT1B_HUMAN;5HT1A_HUMAN;5HT1D_HUMAN;DRD2_RAT
CHEMBL3706925	UXFUUSSXWKKNGT-HFJWLAOPSA-N	C[C@H]1CN(C2=CC=CC3=CC(C#N)=CC=C32)CCN1CC[C@H]1OCC2=CC(C(=N)O)=CC=C21	SC6A4_HUMAN;5HT1B_HUMAN;5HT1D_HUMAN;DRD2_RAT
CHEMBL3706923	IEEIKXULGHBDHP-GKVSMKOHSA-N	C[C@H]1CN(C2=CC=CC3=CC(F)=CC=C32)CCN1CC[C@@H]1OCC2=CC(C(=N)O)=CC=C21	SC6A4_HUMAN;5HT1B_HUMAN;5HT1A_HUMAN;5HT1D_HUMAN;DRD2_RAT
CHEMBL3706924	IEEIKXULGHBDHP-SSOJOUAXSA-N	C[C@H]1CN(C2=CC=CC3=CC(F)=CC=C32)CCN1CC[C@H]1OCC2=CC(C(=N)O)=CC=C21	SC6A4_HUMAN;5HT1A_HUMAN;5HT1D_HUMAN;DRD2_RAT
CHEMBL2140173	SCELLOWTHJGVIC-BGYRXZFFSA-N	C[C@H]1CN(CC(=O)NC2=CC=C3SC4=C(C5=CC(=O)C=C(N6CCOCC6)O5)C=CC=C4CC3=C2)C[C@@H](C)O1	ATM_HUMAN
CHEMBL213601	PYXASHMZLWIZKY-VBHBFSRDSA-N	C[C@H]1CN(CC[C@@H](C2=CC=C(F)C=C2)C(O)=NCC2=CC(C(F)(F)F)=CC(C(F)(F)F)=C2)CC[C@@]12C=CC1=CC=CC=C12	NK1R_HUMAN;CCR2_HUMAN
CHEMBL3288010	IWFKTDGQARWPEC-MAYPULDCSA-N	C[C@H]1CN(CC2=CC=C(C3=CC=CC(OC4=NC=C(F)C=C4C(=O)N[C@H]4CC[C@@H](N=C(O)C5=NN6C=CC=CC6=C5)CC4)=C3)C=C2)C[C@@H](C)N1	CP3A4_HUMAN;PDE4B_HUMAN
CHEMBL473921	CYEIOVYZTVJICS-SZPZYZBQSA-N	C[C@H]1CN(CC2=CC=C(C3=CC=CN=C3C(=O)N3CCC(NC4=CC=C(F)C=C4)CC3)C=C2)C[C@@H](C)N1	GHSR_HUMAN;MTLR_HUMAN
CHEMBL337341	SYACNGUASVLLLQ-BXKMTCNYSA-N	C[C@H]1CN(CC2=CC=C3C=CC=CC3=N2)CC[C@@]1(C)C1=CC=CC(C(=N)O)=C1	OPRD_HUMAN
CHEMBL201845	LNEHCLOLWAQHIF-NTGKZJMKSA-N	C[C@H]1CN(CCC2=CC=CC=C2)[C@H](CCN=C(O)C2=CC=CC=C2)C[C@@]1(C)C1=CC=CC(O)=C1	OPRD_HUMAN;OPRK_HUMAN;OPRM_HUMAN
CHEMBL53795	KTJGALBVNCTAAQ-IMMHMDRLSA-N	C[C@H]1O[C@@H](N2C=NC3=C(NC4CCCC4)N=CN=C32)[C@H](O)[C@H]1N=C(O)C1CCCC[C@H]1C(=O)C1=CC=CS1	AA1R_HUMAN;AA1R_RAT
CHEMBL1751	LTMHDMANZUZIPE-PUGKRICDSA-N	C[C@H]1O[C@@H](O[C@H]2[C@@H](O)C[C@H](O[C@H]3[C@@H](O)C[C@H](O[C@H]4CC[C@]5(C)[C@H]6C[C@@H](O)[C@]7(C)[C@@H](C8=CC(=O)OC8)CC[C@]7(O)[C@@H]6CC[C@@H]5C4)O[C@@H]3C)O[C@@H]2C)C[C@H](O)[C@@H]1O	AT1A1_HUMAN
CHEMBL1566	XUFXOAAUWZOOIT-SXARVLRPSA-N	C[C@H]1O[C@H](O[C@@H]2[C@@H](CO)O[C@H](O[C@@H]3[C@@H](CO)O[C@@H](O)[C@H](O)[C@H]3O)[C@H](O)[C@H]2O)[C@H](O)[C@@H](O)[C@@H]1N[C@H]1C=C(CO)[C@@H](O)[C@H](O)[C@H]1O	LYAG_RAT
CHEMBL1233515	FZLCJZILHGFQLM-PISLJJGOSA-N	C[C@H]1O[C@H](O[C@@H]2[C@@H](CO)O[C@H](OC[C@H]3O[C@@H](O)[C@H](O)[C@@H](O)[C@@H]3O)[C@H](O)[C@H]2O)[C@H](O)[C@@H](O)[C@@H]1N[C@H]1C=C(CO)[C@@H](O)[C@H](O)[C@H]1O	AMYP_HUMAN
CHEMBL2205702	JDFIOGARMQAPQO-OHGISNTKSA-M	C[N+](C)(CC1=CC=C(I)C=C1)C/C1=C/CCCCCC1	CXCR3_HUMAN
CHEMBL3323283	JMUFSSHYXINKCS-JKXKHPSBSA-L	C[N+](C)(CCCCCC[N+]1(C)[C@H]2C[C@@H](OC(=O)[C@H](CO)C3=CC=CC=C3)C[C@@H]1[C@H]1O[C@@H]21)CCCN1C(=O)C2=CC=CC=C2C1=O	ACM2_HUMAN;ACM5_HUMAN
CHEMBL490843	BADPXOSJBUEVTR-UHFFFAOYSA-N	C[N+]1(C)C2CCC1CC(OC1C3=CC=CC=C3CCC3=CC=CC=C31)C2	ACHA7_HUMAN;ACHA4_HUMAN
CHEMBL1209714	OPYKHUMNFAMIBL-NILKIKDOSA-L	C[N+]1(C)CCO[C@@](O)(C2=CC=C(C3=CC=C([C@@]4(O)C[N+](C)(C)CCO4)C=C3)C=C2)C1	SC5A7_RAT
CHEMBL402207	DYKWWNCEKVABFK-UHFFFAOYSA-L	C[N+]1(CCCC(O)(C2=CC=CC=C2)C2=CC=CC=C2)CCC(C2CC[N+](C)(CCCC(O)(C3=CC=CC=C3)C3=CC=CC=C3)CC2)CC1	ACM5_HUMAN;ACM4_HUMAN
CHEMBL1094973	DKVRNHPCAOHRSI-KQYNXXCUSA-N	C[N+]1=CN([C@@H]2O[C@H](COP(=O)(O)OP(=O)([O-])OP(=O)(O)O)[C@@H](O)[C@H]2O)C2=C1C(O)=NC(=N)N2	IF4E_HUMAN
CHEMBL3298596	WSOKVSHVRBRJHB-UHFFFAOYSA-N	C[N+]12CCC(OC([O-])=NC3=C(C4=CC=CC=C4)SC=N3)(CC1)CC2	ACM2_RAT;ACM3_RAT;ACM1_RAT
CHEMBL248679	OVWCEHQXEOKSBR-IZJUNRQYSA-N	C/C(=C\C=C\[C@H]1CCC(=O)N1CCC1=CC=C(C(=O)O)C=C1)C1=CC=CC=C1	PE2R4_HUMAN;PE2R2_HUMAN
CHEMBL118754	JPFUTCKBWPEHMJ-JLHYYAGUSA-N	C/C(=C\C1=CC=C(C(=O)O)C=C1)C1=CC=C2SCC(C)(C)C2=C1	RARA_HUMAN;RARB_HUMAN;RARG_HUMAN
CHEMBL3616500	KZQKEAJBBOIGDO-PGBCRKCBSA-N	C/C(=N\C1=CC=C2C[C@@H](O)[C@H](NC(=O)C3=CC=C(C(F)(F)F)C=C3)C2=C1)N(C)CC1=CC=C(F)C=C1	ACM2_HUMAN;ACM4_HUMAN;ACM1_HUMAN
CHEMBL3648233	NWUDSUXTTGVNMW-ZVHZXABRSA-N	C/C(=N\OCCO)C1=NN2C(C(C)C3=CC=C4C(=C3)C=NN4C)=CN=C2C=C1	MET_HUMAN
CHEMBL1213205	RCKLAOJYIUCSKW-DMSAQNSPSA-N	C/C=C/C[C@@H](C)[C@@H](O)[C@H]1C(O)=N[C@@H](CC)C(=O)N(C)CC(=O)N(C)[C@@H](CC(C)C)C(O)=N[C@@H](C(C)C)C(=O)N(C)[C@@H](CC(C)C)C(O)=N[C@@H](C)C(O)=N[C@H](COCC(=O)NC2=CC=C(/N=N/C3=CC=C(NC(=O)COC[C@H]4N=C(O)[C@H](C)N=C(O)[C@H](CC(C)C)N(C)C(=O)[C@H](C(C)C)N=C(O)[C@H](CC(C)C)N(C)C(=O)CN(C)C(=O)[C@H](CC)N=C(O)[C@H]([C@H](O)[C@H](C)C/C=C/C)N(C)C(=O)[C@H](C(C)C)N(C)C(=O)[C@H](CC(C)C)N(C)C(=O)[C@H](CC(C)C)N(C…	PP2BA_HUMAN
CHEMBL3358280	JBGPTABXBVOSBM-OUSLXHSISA-N	C/C=C/C1=CC(C(=O)N[C@H](CC2=CC=C(C3=CC=CC(C(F)(F)F)=C3)C=C2)C(O)=N[C@@H]2CCNC2)=CC=C1C	KIFC1_HUMAN
CHEMBL3125562	OSIZDXCSXVKAHJ-NSCUHMNNSA-N	C/C=C/CN1C(=O)C2=CC=CC=C2S1(=O)=O	CAH9_HUMAN;CAH2_HUMAN;CAH12_HUMAN
CHEMBL207710	FVOLCMQKJLGHRD-NSCUHMNNSA-N	C/C=C/CN1CCC(N2CCN(C3=CC=CC=C3)CC2)C(O)C1	VACHT_HUMAN
CHEMBL343448	OHRURASPPZQGQM-GCCNXGTGSA-N	C/C=C1\N=C(O)[C@H]2CSSCC/C=C/[C@H](CC(O)=N[C@H](C(C)C)C(O)=N2)OC(=O)[C@H](C(C)C)N=C1O	HDAC6_HUMAN;HDAC1_HUMAN;HDAC2_HUMAN
CHEMBL3622727	IRBKIKHESMDKHL-HGLBEQJOSA-N	C/C=C1\N=C(O)C2=CSC(=N2)[C@@H](C(C)C)N=C(O)C[C@@H](/C=C/CCS)OC(=O)[C@H](C(C)C)N=C1O	HDAC6_HUMAN;HDA10_HUMAN;HDAC1_HUMAN;HDAC3_HUMAN;HDAC2_HUMAN
CHEMBL3622729	PWOYGNLEMBIIES-LCHKFDHZSA-N	C/C=C1\N=C(O)C2=CSC(=N2)CN=C(O)C[C@@H](/C=C/CCS)OC(=O)[C@H](C(C)C)N=C1O	HDAC6_HUMAN;HDA10_HUMAN;HDAC1_HUMAN;HDAC3_HUMAN;HDAC2_HUMAN
CHEMBL3622731	AJEJWONOGKARDP-HQRKCSHCSA-N	C/C=C1\N=C(O)C2=CSC(=N2)CN=C(O)C[C@@H](/C=C/CCSC(C)=O)OC(=O)[C@H](C(C)C)N=C1O	HDA10_HUMAN;HDAC1_HUMAN;HDAC3_HUMAN;HDAC2_HUMAN
CHEMBL351012	CLDGOQBKIYWYSE-WUKNDPDISA-N	C/N=C1\N=C(C2=CC=CC=C2)N(C2=CC=CC(C)=C2)S1	AA1R_HUMAN
CHEMBL249904	CBKGGDSLJHUJSV-LLINQDLYSA-N	C#C[C@]1(O)CC[C@H]2[C@@H]3CC=C4C=C(C)CC[C@]4(C=C)[C@H]3CC[C@@]21C	ESR2_HUMAN
CHEMBL263942	IMTGEDOKMRCXLE-DYIFYJHRSA-N	C#C[C@]1(O)CC[C@H]2[C@@H]3CCC4=CC(=O)CCC4=C3[C@@H](C3=CC=C(N(C)C(=O)CN=C(O)O[C@@H]4C[C@@H]5CC(O)CC[C@]5(C)[C@H]5C[C@H](O)[C@@]6(C)[C@@H](CC[C@@H]6[C@H](C)CCC(=O)O)[C@@H]54)C=C3)C[C@@]21C	GCR_HUMAN;PRGR_HUMAN;ESR1_HUMAN;ANDR_HUMAN
CHEMBL440251	QIWQUMBYZAMEPN-NFCXHWEESA-N	C#C[C@]1(O)CC[C@H]2[C@@H]3CCC4=CC(=O)CCC4=C3[C@@H](C3=CC=C(N(C)CCC[C@H]4[C@H](O)CC[C@]5(C)[C@H]6C[C@H](O)[C@@]7(C)[C@@H](CC[C@@H]7[C@H](C)CCC(=O)O)[C@@H]6[C@H](O)C[C@H]45)C=C3)C[C@@]21C	GCR_HUMAN;PRGR_HUMAN;ESR2_HUMAN;ESR1_HUMAN;ANDR_HUMAN
CHEMBL2096804	AJRJLOHHFYPQDN-FPVIQMQWSA-N	C#C[C@]1(O)CC[C@H]2[C@@H]3CCC4=CC(=O)CCC4=C3[C@@H](C3=CC=C(N(C)CCOCCO[C@@H]4CC[C@]5(C)[C@H]6C[C@H](O)[C@@]7(C)[C@@H](CC[C@@H]7[C@H](C)CCC(=O)O)[C@@H]6[C@H](O)C[C@@H]5C4)C=C3)C[C@@]21C	GCR_HUMAN;PRGR_HUMAN;MCR_HUMAN;ANDR_HUMAN
CHEMBL2096708	AJRJLOHHFYPQDN-OKUGAFEBSA-N	C#C[C@]1(O)CC[C@H]2[C@@H]3CCC4=CC(=O)CCC4=C3[C@@H](C3=CC=C(N(C)CCOCCO[C@H]4CC[C@]5(C)[C@H]6C[C@H](O)[C@@]7(C)[C@@H](CC[C@@H]7[C@H](C)CCC(=O)O)[C@@H]6[C@H](O)C[C@@H]5C4)C=C3)C[C@@]21C	GCR_HUMAN;PRGR_HUMAN;ESR2_HUMAN;ESR1_HUMAN;MCR_HUMAN;ANDR_HUMAN
CHEMBL2103774	WZDGZWOAQTVYBX-XOINTXKNSA-N	C#C[C@]1(O)CC[C@H]2[C@H]3[C@H](CC[C@@]21C)C1=C(CC(=O)CC1)C[C@H]3C	SC6A4_HUMAN;ESR1_HUMAN;ANDR_RAT
CHEMBL394158	TYFSSZYOVLRLQK-QXSJWSMHSA-N	C#CC1=CC=C([C@@H]2C[C@H]3CC[C@@H](N3)[C@H]2C(=O)OC)C=C1	SC6A4_HUMAN;SC6A3_HUMAN;SC6A2_HUMAN
CHEMBL223570	YZQGDEKAVHJHKM-UHFFFAOYSA-N	C#CC1=CC=C(C#CC2=CC=C(C#CC3=CC=C(C(=O)OCC4(CO)CC(=C(C)C)C(=O)O4)C=C3)C=C2)C=C1	KPCA_HUMAN
CHEMBL449393	ILFYWHUZKNCDEU-UHFFFAOYSA-N	C#CC1=CC=C2C(=C1)C(=O)N(C)CC1=C(C(=O)OCCCCCOC(=O)C3=C4CN(C)C(=O)C5=CC(C#C)=CC=C5N4C=N3)N=CN21	GBRA6_HUMAN;GBRA2_HUMAN;GBRA1_HUMAN;GBRA5_HUMAN
CHEMBL35571	JYRRJDFICVOODX-UHFFFAOYSA-N	C#CC1=CC=C2C(=C1)C(=O)N(C)CC1=C(C(=O)OCCCOC(=O)C3=C4CN(C)C(=O)C5=CC(C#C)=CC=C5N4C=N3)N=CN21	GBRA5_HUMAN;GBRA3_HUMAN
CHEMBL522055	HZYHQJXUEKIREU-UHFFFAOYSA-N	C#CC1=CC=C2C(=C1)C(C1=CC=CC=C1)=NCC1=C(C(=O)OCC)N=CN21	GBRA6_HUMAN;GBRA2_HUMAN;GBRA1_HUMAN;GBRA5_HUMAN;GBRA3_HUMAN
CHEMBL505768	NESUAJPAOMXMJC-UHFFFAOYSA-N	C#CC1=CC=C2C(=C1)C(C1=CC=CC=C1)=NCC1=C(C(=O)OCCCOC(=O)C3=C4CN=C(C5=CC=CC=C5)C5=CC(C#C)=CC=C5N4C=N3)N=CN21	GBRA2_HUMAN;GBRA1_HUMAN;GBRA5_HUMAN;GBRA3_HUMAN
CHEMBL3297892	LYSQWVNEFZTXHD-UHFFFAOYSA-N	C#CC1=CC=CC(NC2=NC(C)=NC3=C2C=C(C)O3)=C1	PGFRB_HUMAN;VGFR2_HUMAN;EGFR_HUMAN
CHEMBL3218000	SEVGOOROBLVJGK-UHFFFAOYSA-N	C#CC1=CC=CC(NC2=NC=NC3=CC=C(OCC4=CC=C(C(=O)NC5=CC=CC=C5N)C=C4)C=C32)=C1	EGFR_HUMAN;ERBB2_HUMAN;HDAC1_HUMAN;HDAC3_HUMAN
CHEMBL1908231	MWCIWTVUVKVTQG-UHFFFAOYSA-N	C#CC1=CC2=CC=CC3=CC=C4C=CC=C1C4=C32	CP1A1_RAT
CHEMBL484202	GOPCNWYYZCPBLJ-UHFFFAOYSA-N	C#CC1=CCC(N(CCC)CCCCN2C=C(C3=CC=C(C4=CC=CC=C4)C=C3)N=N2)CC1	DRD3_HUMAN;DRD4_HUMAN;DRD2_HUMAN
CHEMBL235533	HEAVMQXEGULBJC-IIFVUBOQSA-N	C#CC1=NC(N)=C2N=CN([C@@H]3O[C@H](COP(=O)(O)OP(=O)(O)OC[C@H]4O[C@@H](C5=NC(C(=N)O)=CS5)[C@H](O)[C@@H]4O)[C@@H](O)[C@H]3O)C2=N1	IMDH2_HUMAN;IMDH1_HUMAN
CHEMBL1088253	YRLCPWQSAKTTCE-UHFFFAOYSA-N	C#CCN1C(=O)C2=C(N=C1CC1=CC=C(F)C=C1)SC1=C2CCCC1	AA1R_RAT;AA2AR_RAT
CHEMBL3091482	VIELPDBTJAVHAX-UHFFFAOYSA-N	C#CCN1C(=O)C2=C(N=C3N2CCCN3C2CCC2)N(C)C1=O	AA1R_HUMAN;AA2AR_HUMAN;AA2AR_RAT
CHEMBL1790045	OKICQDFBWUMTDE-QXAKKESOSA-N	C#CCN1CC[C@]23CCCC[C@H]2[C@H]1CC1=CC=C(O)C=C13	OPRD_HUMAN;OPRK_HUMAN;OPRM_HUMAN
CHEMBL1801420	LMIHEFSBOIGKDH-UHFFFAOYSA-N	C#CCN1CCC(C(O)=NO)(S(=O)(=O)C2=CC=C(OC3=CC=C4OCOC4=C3)C=C2)CC1	MMP13_HUMAN;MMP3_HUMAN;MMP14_HUMAN;MMP2_HUMAN;MMP9_HUMAN;MMP8_HUMAN
CHEMBL123519	KPFIRSWIEJGVNZ-DDKMFYJYSA-N	C=C(/C=C/C=C(/CCC=C(C)C)COC(C)=O)[C@@H]1CC[C@]2([C@H](CCCO)/C(=C(/C)C=O)CC[C@]2(C)O)[C@@H]1O	GRP3_HUMAN
CHEMBL2334770	AGAQXKAFDAOXKW-FSYRHIKOSA-N	C=C(C(=N)O)[C@@H](N=C(O)[C@H](CC1=CNC2=CC=CC=C12)N=C(O)[C@@H]1CCN(C(=O)[C@@H](N)CC2=CC=C(O)C=C2)C1)C1=CC=CC=C1	OPRM_MOUSE;OPRM_HUMAN
CHEMBL2163920	ROQAGVQWRNDSGI-XFTNXAEASA-N	C=C(C(O)=N[C@@H](CC1=CC=CC=C1)C(=N)O)[C@@H](N=C(O)[C@@H]1CCCN1C(=O)[C@@H](N)CC1=CC=C(O)C=C1)C1=CC=CC=C1	OPRM_HUMAN
CHEMBL1644421	KDZNVUITNIZHCQ-ASPPJSJRSA-N	C=C(C)[C@@]12C[C@@H](C)C34OC(CC5=CC=CC=C5)(OC1[C@@H]3C=C(COC(=O)CC1=CC(Cl)=C(N)C(OC)=C1)C[C@]1(O)C(=O)C(C)=C[C@@H]41)O2	TRPV1_RAT
CHEMBL202653	WQDDSZLDQAHIIF-ZWKOTPCHSA-N	C=C(C)[C@@H]1CCC(C)=C[C@H]1C1=C(O)C=C(C2(C#N)CCCC2)C=C1O	CNR2_MOUSE;CNR1_RAT
CHEMBL3347550	OPJZVCVVRSRNPP-ZJOUEHCJSA-N	C=C(C)C[C@H]1[C@H]2C3=C(Br)C=CC=C3[C@H](CC2(C)C)N1CCCCC	CY24B_HUMAN
CHEMBL1765355	IPBLGDJWQYKQGZ-WDNHSUACSA-N	C=C(C)CCC[C@]1(C)CCC[C@@H]2C1=CC[C@@H](C)[C@@]2(C)CC(=O)C1=CC(=O)O[C@H]1O	MPIP1_HUMAN
CHEMBL2313629	DPGPXZCLSCXCQW-UHFFFAOYSA-N	C=C(C)N1C(=O)N(CCN2CCC(N(C(=O)CC)C3=CC(Cl)=CC=C3Cl)CC2)C2=CC=CC=C21	NK1R_HUMAN;OPRM_HUMAN
CHEMBL72494	FRPQVLGDJMCCIJ-UHFFFAOYSA-N	C=C(C1=CC=C(S(=O)(=O)C2=CC=C(OC)C=C2)C=C1)C1CCN(C2CCN(S(=O)(=O)C3=CC=CC=C3)CC2)CC1	ACM2_HUMAN;ACM1_HUMAN
CHEMBL3416888	JMMCZELYPMWMKB-JUBYBWGASA-N	C=C(N)NCCC[C@@H]1N=C(O)[C@@H]2CSSC[C@H](N)C(O)=N[C@H]3CSSC[C@@H](C(=O)O)N=C(O)[C@H](CSSC[C@H](N=C(O)[C@H](CC(=N)O)N=C3O)C(O)=N[C@@H](CO)C(O)=N[C@@H](CO)C(O)=N[C@@H](CCCCN)C(O)=N[C@@H](CC3=CNC4=CC=CC=C34)C(O)=N2)N=C(O)[C@H](CCCNC(=N)N)N=C(O)[C@H](CO)N=C(O)[C@H](CC2=CN=CN2)N=C(O)[C@H](CC(=O)O)N=C1O	SCN4A_HUMAN;SCN9A_HUMAN
CHEMBL2337881	BNUDCUHAJQYFTO-VZPQPJJMSA-N	C=C[C@H](C[C@@H]1C[C@@H]1N=C(O)[C@@H]1OC(=O)[C@H]1[C@@H](C)CC)N=C(O)C1=CC=C2C=CC=CC2=C1	PSB1_HUMAN;PSB5_HUMAN
CHEMBL387326	LOUPRKONTZGTKE-VOMFEXJBSA-N	C=C[C@H]1CN2CCC1C[C@H]2[C@H](O)C1=CC=NC2=CC=C(OC)C=C21	CP2D6_HUMAN;CP2DQ_RAT
CHEMBL494338	WFPGMTGDYDCQLS-LMQQRSCXSA-N	C=C1/C(=C\C=C2/CCC[C@]3(C)C(C4(CCCC(C)(C)O)CC4)=CC[C@@H]23)C[C@@H](O)C[C@@H]1O	VDR_HUMAN
CHEMBL2407824	JKLFEOGYIXRBPW-RJAYHIQUSA-N	C=C1/C(=C\C=C2/CCC[C@@]3(C)[C@H]2CC[C@@H]3[C@H](C)CCCC(C)(C)O)C[C@@H](O)[C@H](CCN2N=CC=N2)[C@@H]1O	VDR_HUMAN
CHEMBL355107	PRRVUGWDILXJOU-UHFFFAOYSA-N	C=C1C2=CC=C(Cl)C=C2C=C(N2CCN(C)CC2)C2=CC=CC=C12	DRD1_RAT;DRD2_RAT
CHEMBL1042	QYSXJUFSXHHAJI-YRZJJWOYSA-N	C=C1CC[C@H](O)C/C1=C/C=C1\CCC[C@@]2(C)[C@H]1CC[C@@H]2[C@H](C)CCCC(C)C	VDR_HUMAN;GLRA1_HUMAN
CHEMBL1873475	XYFPWWZEPKGCCK-GOSISDBHSA-N	C=CC(=O)N1CCC[C@@H](N2N=C(C3=CC=C(OC4=CC=CC=C4)C=C3)C3=C(N)N=CN=C32)C1	BMX_HUMAN;BTK_HUMAN;BLK_HUMAN;RET_HUMAN
CHEMBL2089393	MYULBZNAQWBTNR-UHFFFAOYSA-N	C=CC(=O)NC1=CC=C(S(=O)(=O)N2CC3CN(C(=O)OCC4=CC=CC=C4)CC3C2)C=C1	F13A_HUMAN
CHEMBL2426278	QXHOCHWKUSXBGX-UHFFFAOYSA-N	C=CC(O)=NC1=CC(NC2=NC=C(Cl)C(C3=CNC4=CC=CC=C43)=N2)=C(OC)C=C1N1CCN(C)CC1	EGFR_HUMAN
CHEMBL3590125	KEEFYWUVYWZFPQ-UHFFFAOYSA-N	C=CC(O)=NC1=CC=CC=C1N=C1NC(NC2=CC=NN2C)=NC=C1C	MP2K1_HUMAN;MK01_HUMAN
CHEMBL269732	QJJXYPPXXYFBGM-LFZNUXCKSA-N	C=CC[C@@H]1/C=C(\C)C[C@H](C)C[C@H](OC)[C@H]2O[C@@](O)(C(=O)C(=O)N3CCCC[C@H]3C(=O)O[C@H](/C(C)=C/[C@@H]3CC[C@@H](O)[C@H](OC)C3)[C@H](C)[C@@H](O)CC1=O)[C@H](C)C[C@@H]2OC	CP3A4_HUMAN;CP3A5_HUMAN;FKB1A_HUMAN;MTOR_HUMAN
CHEMBL84970	DVRJOUXWYVOMLR-IIZANFQQSA-N	C=CC[C@H](N=C(O)[C@H](CC1=CC=CC=C1)NS(=O)(=O)N1CCOCC1)C(O)=N[C@@H](CC1CCCCC1)[C@@H](O)C[C@H](O)C(C)C	PEPA5_HUMAN
CHEMBL222566	CADIZNXZPSVKJP-NSHDSACASA-N	C=CC1=CC2=C(C(=O)N3CCNC[C@@H]23)C(C(F)(F)F)=C1	5HT2B_HUMAN;5HT2A_HUMAN;5HT2C_HUMAN
CHEMBL1258597	KKPXMOIIKXJFCJ-UHFFFAOYSA-N	C=CCC1=CC=CC=C1OCC(O)CNC1CCN(C2=NC=NC3=C2C(C2=CC=CC=C2)=CS3)CC1	ADRB1_HUMAN;ADRB2_HUMAN;ADRB3_HUMAN
CHEMBL267231	VKNDUDKNPQIQIQ-UHFFFAOYSA-N	C=CCC1OC2=CC=CC(OC(F)F)=C2C2=CC=C3NC(C)(C)C=C(C)C3=C21	PRGR_HUMAN;ANDR_HUMAN
CHEMBL2407339	FMERUWXQZUKUAL-RWSKJCERSA-N	C=CCCCC(O)=N[C@@H](CC1=CC=CC(CC=C)=C1)[C@H](O)CN[C@H]1CC2(CCC2)OC2=NC=C(CC(C)(C)C)C=C21	BACE1_HUMAN;CATD_HUMAN
CHEMBL208006	UXOKQMUPIBMIBQ-UHFFFAOYSA-N	C=CCCN1CCN(C(=O)C2=CNC(=NCC3=CC=C(C4=CC=CC(F)=C4C(=O)OC)C=C3F)C=C2)CC1	BKRB1_HUMAN
CHEMBL3645159	WZFQYQRPZUHUOR-FQEVSTJZSA-N	C=CCCOC1=CN=C(C(O)=NC2=CC=CC([C@]3(C)CCSC(=N)N3)=C2)C=N1	BACE1_HUMAN
CHEMBL412924	NPLKRVKGYGQWKN-BBACVFHCSA-N	C=CCN[C@@H](CC1=C(C)C=C(O)C=C1C)C(=O)N1CCC[C@H]1C(O)=N[C@@H](CC1=CNC2=CC=CC=C12)C(O)=N[C@@H](CC1=CC=CC=C1)C(=N)O	OPRD_RAT;OPRM_RAT
CHEMBL3634919	RCMRBPMJEBCLQL-GOJVXQPUSA-N	C=CCN[C@@H](CC1=CC=C(O)C=C1)C(O)=NCC(O)=NCC(O)=N[C@@H](CC1=CC=CC=C1)C(O)=N[C@@H]1CC(O)=NCC(C(O)=N[C@@H](CCCNC(=N)N)C(=O)N2CCC[C@H]2C(O)=N[C@@H](CCCCN)C(=N)O)N=C(O)[C@H](CCCNC(=N)N)N=C(O)[C@H](CCCNC(=N)N)N=C1O	OPRK_RAT
CHEMBL341438	OZPHYDNRAUDIRI-UHFFFAOYSA-N	C=CCN=C1N=C2C(=C(N3CCC(NCC4C5=CC=CC=C5CCC5=CC(OC)=CC=C54)CC3)N1)N=CN2CC=C	CAC1S_RAT
CHEMBL133118	VDEZFHFFESVMPI-UHFFFAOYSA-N	C=CCN=C1N=C2C(=C(N3CCC(NCC4C5=CC=CC=C5N(C)S(=O)(=O)C5=CC(Cl)=CC=C54)CC3)N1)N=CN2CC=C	CAC1S_RAT
CHEMBL3085028	YLOMMHJWKYDOFW-KOUNCHBCSA-N	C=CCN1[C@H]2CC[C@@H]1C[C@H](NC(C1=CC=C(F)C=C1)C1=CC=C(F)C=C1)C2	SC6A3_RAT;ACM1_HUMAN
CHEMBL603209	LIMBCJHHZJITSJ-UHFFFAOYSA-N	C=CCN1C(=O)C2=C(N=C(CC3=C(F)C=CC=C3F)N2C)N(CC2=CC=CO2)C1=O	AA1R_RAT;AA2BR_HUMAN;AA2AR_HUMAN
CHEMBL594735	OCYNMYPMSJPZPM-UHFFFAOYSA-N	C=CCN1C(=O)C2=C(N=C(CC3=CC=CS3)N2C)N(CC2=CC=CO2)C1=O	AA1R_RAT;AA2BR_HUMAN;AA2AR_HUMAN
CHEMBL354392	UZQBGPGDTHZZAU-WNJJXGMVSA-N	C=CCN1C2=CC=CC=C2N=C1CN=C(O)[C@@H]1CC2=CC=CC=C2CN1C(=O)[C@@H](N)CC1=C(C)C=C(O)C=C1C	OPRD_RAT;OPRM_RAT
CHEMBL2163532	LYUKLDQOCSAAMK-OIABEBCFSA-N	C=CCN1CC[C@]23C4=C5C=CC(O)=C4O[C@H]2[C@H](N=C(O)C2C4CC6CC(C4)CC2C6)CC[C@@]3(O)[C@H]1C5	OPRK_MOUSE;OPRM_MOUSE
CHEMBL3409105	FOTIPSDEAZIQOX-GOTSBHOMSA-N	C=CCN1CC[C@@]2(CCCC3=CC=CC=C3)C3=CC(O)=CC=C3O[C@H]2C1	OPRD_HUMAN;OPRK_HUMAN;OPRM_HUMAN
CHEMBL3604280	URMGLCMETFBNDV-UHFFFAOYSA-N	C=CCN1CC2CCCC(C1)N2C(C1=CC=C(C(=O)N(CC)CC)C=C1)C1=CC=CC(OC)=C1	OPRD_MOUSE
CHEMBL3265324	YWGNZIZBLUVIEC-GYXLRUHFSA-N	C=CCN1CCC[C@H]1CN=C(O)C1=CC(CCCSC2CC(=O)N(CCCCCC(O)=NCCOCCOCCOCCOCCC(=N)O)C2=O)=CC(OC)=C1OC	DRD2_HUMAN
CHEMBL130484	KJGFRBWLVUNCGA-UHFFFAOYSA-N	C=CCNC1=NC(N2CCC(NC3C4=CC=CC=C4CCC4=CC=CC=C43)CC2)=NC2=C1N=CN2CC=C	CAC1S_RAT
CHEMBL336350	WSZOQRFRJXPNEG-UHFFFAOYSA-N	C=CCNC1=NC(N2CCC(NCC(C3=CC=CC=C3)(C3=CC=CC=C3)C3=CC=CC=C3)CC2)=NC2=C1N=CN2CC=C	CAC1S_RAT
CHEMBL336560	GLGUOWFHHASVGA-UHFFFAOYSA-N	C=CCNC1=NC(N2CCC(NCC3C4=CC=CC=C4CCC4=CC(OC)=C(OC)C(OC)=C43)CC2)=NC2=C1N=CN2CC=C	CAC1S_RAT
CHEMBL133458	YAXXKLQEHSZBIZ-UHFFFAOYSA-N	C=CCNC1=NC(N2CCC(NCC3C4=CC=CC=C4CCC4=CC=CC=C43)CC2)=NC2=C1C=NN2CC=C	CAC1S_RAT
CHEMBL130248	OKMJCAKATGKSFX-UHFFFAOYSA-N	C=CCNC1=NC(N2CCC(NCC3C4=CC=CC=C4COC4=CC=CC=C43)CC2)=NC2=C1N=CN2CC=C	CAC1S_RAT
CHEMBL338787	GDCLUWIKTDVMDC-UHFFFAOYSA-N	C=CCNC1=NC(N2CCC(NCC3C4=CC=CC=C4N(C)S(=O)(=O)C4=CC(Cl)=CC=C43)CC2)=NC2=C1N=CN2CC=C	CAC1S_RAT
CHEMBL395506	SSAMEZHVGWGDGH-UHFFFAOYSA-N	C=CCOC(C)C1=CC(C)(C)NC2=CC=C(C3=CC(F)=CC=C3OC)C=C21	GCR_HUMAN;PRGR_HUMAN;MCR_HUMAN
CHEMBL368193	IIMMUGRHSXMDBU-UHFFFAOYSA-N	C=CN1C=C(C2=C(C3=NN(CCCN(C)C)C4=CC=CC=C43)C(=O)N=C2O)C2=CC=CC=C21	KPCA_HUMAN;KPCG_HUMAN;KPCB_HUMAN
CHEMBL3648341	XTCHTCPRCZGDFP-AOODYEMOSA-N	C=S(=N)(O)C1(C2=CC(N3CCOC[C@H]3C)=NC(N3C4=CC=C(F)C=C4NC3=NC)=N2)CC1	ATR_HUMAN
CHEMBL1824240	NFMCJKWXWBIFGH-DKXQDJALSA-N	C1=CC([C@H]2CC[C@@H](N3CCOCC3)CC2)=CC=C1OCCCN1CCCCC1	HRH3_HUMAN
CHEMBL1824235	IIGOTHGDDVVXRO-AFARHQOCSA-N	C1=CC([C@H]2CC[C@H](N3CCCC3)CC2)=CC=C1OCCCN1CCCCC1	HRH3_HUMAN;HRH3_MOUSE
CHEMBL2011257	MBAVDMJPGMKVTG-UHFFFAOYSA-N	C1=CC(C2=CC=C(CN3C=CN=C3)C=N2)=CC=N1	C11B2_HUMAN;C11B1_HUMAN
CHEMBL2413836	GXZFJFVWFZQOSX-UHFFFAOYSA-N	C1=CC(C2=CC=C(OCCCN3CCCCC3)C=C2)=CC=C1CCCN1CCCCC1	HRH3_HUMAN
CHEMBL221479	YGHPDKYRIZDBRZ-UHFFFAOYSA-N	C1=CC(C2=CC=C3C(=C2)NN=C3C2=CC3=CC(CN4CCOCC4)=CC=C3N2)=NN1	CHK1_HUMAN;CDK7_HUMAN
CHEMBL3582229	IANXMZMJBKUVLQ-UHFFFAOYSA-N	C1=CC(C2=CC3=C(C=N2)NC2=NC=C(C4=CC=C(CN5CCCCC5)C=C4)C=C23)=CC=N1	ACES_HUMAN;CHK1_HUMAN
CHEMBL1214932	GVSRILDMSGVJTR-UHFFFAOYSA-N	C1=CC(C2=CC3=CN=CC=C3C(N3CCNCC3)=N2)=CC=N1	KPCT_HUMAN;KPCD_HUMAN;KPCL_HUMAN;KPCE_HUMAN;KPCB_HUMAN
CHEMBL3582232	CJPWVSWHUPXWHU-UHFFFAOYSA-N	C1=CC(C2=CN=C3NC4=C(C=C(C5=CN=CN=C5)N=C4)C3=C2)=CC=C1CN1CCCCC1	ACES_HUMAN;CHK1_HUMAN
CHEMBL3582223	HFRNGSUSVIONOS-UHFFFAOYSA-N	C1=CC(C2=CN=C3NC4=C(C=C(C5=CN=CO5)N=C4)C3=C2)=CC=C1CN1CCCCC1	ACES_HUMAN;CHK1_HUMAN
CHEMBL3582224	FQUTYOZUGJMHGR-UHFFFAOYSA-N	C1=CC(C2=CN=C3NC4=C(C=C(C5=CN=CS5)N=C4)C3=C2)=CC=C1CN1CCCCC1	ACES_HUMAN;CHK1_HUMAN
CHEMBL3582225	HKQUHJFCVOBXLG-UHFFFAOYSA-N	C1=CC(C2=CN=C3NC4=C(C=C(C5=NN=CO5)N=C4)C3=C2)=CC=C1CN1CCCCC1	ACES_HUMAN;CHK1_HUMAN
CHEMBL3634773	BDYUVBLOKBRWER-UHFFFAOYSA-N	C1=CC(C2=NNC3=CN=C(N4C=CN=C4)C=C32)=NC(N2CCNCC2)=C1	PIM3_HUMAN;PIM1_HUMAN;PIM2_HUMAN
CHEMBL3134131	JPTZZWFKOIEDMU-UHFFFAOYSA-N	C1=CC(N2CCC(N3CCCC3)CC2)=CC=C1CCN1CCCC1	LMBL3_HUMAN
CHEMBL188343	ZFLJHSQHILSNCM-UHFFFAOYSA-N	C1=CC(N2CCOCC2)=CC=C1NC1=NC2=C(N=CN2)C(=NC2CCCCC2)N1	TTK_HUMAN;MP2K1_MOUSE;AA3R_HUMAN
CHEMBL2152523	MTYFDEYZRYWPAI-DNQXCXABSA-N	C1=CC=C([C@H]([C@@H](C2=CC=CC=C2)N2CCCCC2)N2CCCCC2)C=C1	CP2D6_HUMAN;KCNA5_HUMAN
CHEMBL3421978	SSUYSUSCBUXMBR-VOTSOKGWSA-N	C1=CC=C(/C=C/C2=NC=CC(C3=CNC4=CN=CC=C43)=N2)C=C1	DYR1B_HUMAN
CHEMBL2087875	ZJLXSIPWULUCRJ-UHFFFAOYSA-N	C1=CC=C(C2=C(C3=CC=C(OCCN4CCCC4)C=C3)NC3=NC=NC(NCC4SCCS4)=C32)C=C1	ACK1_HUMAN;ACK1_MOUSE
CHEMBL277535	OCAPBUJLXMYKEJ-UHFFFAOYSA-N	C1=CC=C(C2=CC=C(C(C3=CC=CC=C3)N3C=CN=C3)C=C2)C=C1	CP51A_HUMAN;CP17A_HUMAN
CHEMBL2419762	NIMPKNBPEACPAH-UHFFFAOYSA-N	C1=CC=C(C2=CC=CC(NC3=NC=NC4=CC5=C(C=C43)OCCCO5)=C2)C=C1	SRC_HUMAN;EGFR_HUMAN;FGFR1_HUMAN;ABL1_HUMAN
CHEMBL3040910	WRSMBOCJQHDXNC-UHFFFAOYSA-N	C1=CC=C(C2=CC=CC(NC3=NC=NC4=CC5=C(C=C43)OCCCO5)=C2)C=C1	SRC_HUMAN;EGFR_HUMAN;FGFR1_HUMAN;ABL1_HUMAN
CHEMBL3040806	FSFYBWMHVKFOOV-UHFFFAOYSA-N	C1=CC=C(C2=CC=CC(NC3=NC=NC4=CC5=C(C=C43)OCCO5)=C2)C=C1	SRC_HUMAN;EGFR_HUMAN;FGFR1_HUMAN;ABL1_HUMAN
CHEMBL2419761	SAKCKGACQQZAFQ-UHFFFAOYSA-N	C1=CC=C(C2=CC=CC(NC3=NC=NC4=CC5=C(C=C43)OCCO5)=C2)C=C1	PGFRB_HUMAN;SRC_HUMAN;FGFR1_HUMAN;ABL1_HUMAN
CHEMBL2419760	LHPLWSQPNALMBZ-UHFFFAOYSA-N	C1=CC=C(C2=CC=CC(NC3=NC=NC4=CC5=C(C=C43)OCO5)=C2)C=C1	PGFRB_HUMAN;SRC_HUMAN;VGFR2_HUMAN;EGFR_HUMAN;FGFR1_HUMAN;ABL1_HUMAN
CHEMBL3040861	WYQRWWCPRIGMCS-UHFFFAOYSA-N	C1=CC=C(C2=CC=CC(NC3=NC=NC4=CC5=C(C=C43)OCO5)=C2)C=C1	SRC_HUMAN;EGFR_HUMAN;FGFR1_HUMAN;ABL1_HUMAN
CHEMBL245687	KAVHHDMCLXFYPS-NRFANRHFSA-N	C1=CC=C(C2=CC=CC=C2CN(C2CCOCC2)[C@H]2CCNC2)C=C1	CP2D6_HUMAN;SC6A4_HUMAN;SC6A2_HUMAN
CHEMBL1078772	QTXPSJZUMKDMGD-UHFFFAOYSA-N	C1=CC=C(C2=CC=CC=C2OCCNCC2COC(C3=CC=CC=C3)(C3=CC=CC=C3)O2)C=C1	ADA1A_HUMAN;ADA1D_HUMAN;5HT1A_HUMAN
CHEMBL447328	CQWLALVPQNJOGT-UHFFFAOYSA-N	C1=CC=C(C2=CC3=C(C=CN4C=NN=C34)N=C2C2=CC=C(CN3CCC(C4=NC(C5=CC=CC=N5)=NN4)CC3)C=C2)C=C1	AKT2_HUMAN;AKT1_HUMAN
CHEMBL2336431	VRPRFMSKPPZJFK-UHFFFAOYSA-N	C1=CC=C(C2=NC(C3=CC=CC=C3)=C(C3=CC=CC=C3)N2CCCCCCCN=C2C3=CC=CC=C3NC3=C2CCCC3)C=C1	CHLE_HUMAN;ACES_RAT
CHEMBL381729	WNVFFQZYOFELQA-UHFFFAOYSA-N	C1=CC=C(C2=NC(C3=CC=CC=C3)=C3N=CN=C3N2)C=C1	AA2AR_HUMAN;AA3R_HUMAN
CHEMBL3622434	IRIDOYGIOXFPNA-UHFFFAOYSA-N	C1=CC=C(C2=NN=C3CCC4=CC(C5=CC=CN=C5)=CC=C4N32)C=C1	C11B2_HUMAN;CP19A_HUMAN;CP17A_HUMAN
CHEMBL261454	IBCXZJCWDGCXQT-UHFFFAOYSA-N	C1=CC=C(C2=NNC=C2C2=CC=NC3=CC=CC=C32)N=C1	TGFR1_HUMAN;TGFR2_HUMAN
CHEMBL3634790	OQULQTMKDZGXOL-UHFFFAOYSA-N	C1=CC=C(C2=NNC3=CN=C(C4=CC=CN=C4)C=C32)C=C1	PIM3_HUMAN;PIM1_HUMAN;PIM2_HUMAN
CHEMBL1760720	JKSMWPCPBMIBFS-UHFFFAOYSA-N	C1=CC=C(C2CC(C3=C4C=CC=CC4=CC4=CC=CC=C43)=NN2)N=C1	AOFA_RAT;AOFA_HUMAN;AOFB_HUMAN;AOFB_RAT
CHEMBL59103	XNXQFTTXHFQTRX-UHFFFAOYSA-N	C1=CC=C(C2CCN(CC3=CNC4=CC=CC=C34)CC2)C=C1	DRD3_HUMAN;DRD4_HUMAN;DRD2_HUMAN
CHEMBL47313	MGQIWQQQIZXANT-CVEARBPZSA-N	C1=CC=C(CC[C@H]2CCCC[C@@H]2NC2=NCCO2)C=C1	ADA2B_HUMAN;ADA2A_HUMAN
CHEMBL184073	NVQDXWHJCOYHFG-UHFFFAOYSA-N	C1=CC=C(CC2=CC=CC=C2OCCN2CCN(C3=CC=CC=C3)CC2)C=C1	DRD5_HUMAN
CHEMBL178700	RSDAEFPWFADGBB-UHFFFAOYSA-N	C1=CC=C(CC2CCN(CC3COC4=CC=CC=C4O3)CC2)C=C1	5HT1A_HUMAN;DRD2_RAT
CHEMBL583692	WKJLZWWXLFVFEV-SZPZYZBQSA-N	C1=CC=C(CCC[C@H]2CC[C@@H](CCCC3=CC=CC=C3)N2)C=C1	VMAT2_RAT
CHEMBL421867	CPELCYRAOXWACY-UHFFFAOYSA-N	C1=CC=C(CCCNC2CCN(CCOC(C3=CC=CC=C3)C3=CC=CC=C3)CC2)C=C1	SC6A4_HUMAN;SC6A3_HUMAN;SC6A2_HUMAN
CHEMBL1518085	FIBATSPGNRZQTN-UHFFFAOYSA-N	C1=CC=C(CCN=C2NC(C3=CC=CC=N3)=NC3=CC=CC=C32)C=C1	MAP11_HUMAN
CHEMBL287591	HSEFNFDMTWKPLM-UHFFFAOYSA-N	C1=CC=C(CN2C=CC3=CC(NC4=NC=NC5=CC=CC=C54)=CC=C32)C=C1	ERBB2_RAT
CHEMBL178780	CWPOROUIZKNJHY-UHFFFAOYSA-N	C1=CC=C(CN2C=NC(C3=CC=CN=C3)=C2)C=C1	CP2E1_HUMAN;CP2A6_HUMAN
CHEMBL328051	JLZIBIQTDGMAFZ-UHFFFAOYSA-N	C1=CC=C(CN2CCN(C3=CC=CC4=C3C=CN4)CC2)C=C1	DRD3_HUMAN;DRD4_HUMAN;DRD2_HUMAN
CHEMBL571998	CDLAPAAACNSKLQ-WYMJOSIYSA-N	C1=CC=C(CNC2=CC=C3C[C@@H]4[C@@H]5CCCC[C@]5(CCN4CC4CC4)C3=C2)C=C1	OPRD_HUMAN;OPRK_HUMAN;OPRM_HUMAN
CHEMBL209704	VDSFUPFAWFPWHF-UHFFFAOYSA-N	C1=CC=C(COC2=CC=C3C(=C2)NN=C3C2=NC3=CC(N4CCC(N5CCCCC5)CC4)=CC=C3N2)C=C1	PGFRB_MOUSE;VGFR2_MOUSE;VGFR1_HUMAN;FGFR1_HUMAN;ABL1_HUMAN
CHEMBL377346	AQYYPSFZMCKSEL-UHFFFAOYSA-N	C1=CC=C(COC2=CC=C3NN=C(C4=NC5=CC(N6CCC(N7CCCCC7)CC6)=CC=C5N4)C3=C2)C=C1	PGFRB_MOUSE;VGFR2_MOUSE;VGFR1_HUMAN;FGFR1_HUMAN;ABL1_HUMAN
CHEMBL3331469	YYZODXXLBSUZSX-UHFFFAOYSA-N	C1=CC=C(N(CC2=CC=C3C=CC=CC3=C2)C2CNC2)C=C1	CP2D6_HUMAN;CP2CJ_HUMAN;SC6A4_HUMAN;SC6A3_HUMAN
CHEMBL409954	CJJHTYXGIYNACX-GJZUVCINSA-N	C1=CC=C(N[C@@]23CCC[C@@H]2CC(C2=CC=CC=C2)=C3C2=CC=CC=C2)C=C1	NR5A2_HUMAN;STF1_HUMAN
CHEMBL217106	NRKBJKAAJKZJBH-GJZUVCINSA-N	C1=CC=C(N[C@@]23CCC[C@@H]2CC(C2CCCCC2)=C3C2=CC=CC=C2)C=C1	NR5A2_HUMAN;STF1_HUMAN
CHEMBL3094298	CLRZKWDDCHPPFI-UHFFFAOYSA-N	C1=CC=C(N2C=NC3=CC=C(OCC4=CC=C5C=CC=CC5=N4)C=C32)C=C1	CP1A2_HUMAN;PDE10_HUMAN
CHEMBL210405	PMMMMZICRVMUKQ-UHFFFAOYSA-N	C1=CC=C(N2CCN(CC3=CN(C4=CC=CC=C4)N=C3)CC2)C=C1	5HT1A_RAT;DRD3_HUMAN;DRD4_HUMAN;DRD2_HUMAN
CHEMBL211026	QLOFPPKCJSHBIO-UHFFFAOYSA-N	C1=CC=C(N2CCN(CC3=CN(C4=CC=CC=C4)N=N3)CC2)C=C1	5HT1A_RAT;DRD4_HUMAN;DRD2_HUMAN
CHEMBL424696	GNHNRVSQWNAGHC-UHFFFAOYSA-N	C1=CC=C(NC2=NC=C(C3=CC=NC(OC4CCCCC4)=N3)S2)N=C1	CDK4_HUMAN;CDK2_HUMAN;CDK1_HUMAN;CDK5_HUMAN;CDK7_HUMAN;CDK9_HUMAN
CHEMBL494885	OABROWXKGQFLDH-UHFFFAOYSA-N	C1=CC=C(OC(C2=CC=CC=C2)C2=NCCN2)C=C1	ADA2B_HUMAN;ADA2C_HUMAN;ADA2A_HUMAN
CHEMBL211662	VFUZEFVLUHADNS-UHFFFAOYSA-N	C1=CC=C(OC2=CC=C3NN=C(C4=NC5=CC(N6CCC(N7CCCCC7)CC6)=CC=C5N4)C3=C2)C=C1	PGFRB_MOUSE;VGFR2_MOUSE;VGFR1_HUMAN;FGFR1_HUMAN;ABL1_HUMAN
CHEMBL2431280	JFZSEYPHJYDMAZ-UHFFFAOYSA-N	C1=CC=C(OC2CC2)C(OCC2=NCCN2)=C1	ADA2B_HUMAN;ADA2C_HUMAN;ADA2A_HUMAN;5HT1A_HUMAN
CHEMBL3338841	ICYHTLOSQWNNMN-UHFFFAOYSA-N	C1=CC=C2C(=C1)C=C(C1=CC3=CNN=C3C=C1)N=C2N1CCNCC1	PKN2_HUMAN;ROCK1_HUMAN;ROCK2_HUMAN
CHEMBL3116283	CPGYXRHSZAOFEZ-UHFFFAOYSA-N	C1=CC=C2C(=C1)C=CC=C2COC1=NN(CCN2CCCC2)C2=CC=CC=C21	CNR2_HUMAN;CNR1_HUMAN
CHEMBL363124	YQSXXLHEQOZMOT-UHFFFAOYSA-N	C1=CC=C2C(=C1)C=CC=C2N1CCN(CCC2=CC=C3N=NNC3=C2)CC1	5HT1A_HUMAN;5HT2A_HUMAN;5HT2C_HUMAN;DRD2_HUMAN
CHEMBL1258312	FSOQNRYVHQRTNP-UHFFFAOYSA-N	C1=CC=C2C(=C1)C=CC=C2N1CCN(CCCOC2=CC=C3CNCC3=C2)CC1	5HT1A_HUMAN;5HT2A_HUMAN;DRD2_HUMAN;KCNH2_HUMAN
CHEMBL178036	FXLOWXDBTSZJFZ-XFFZJAGNSA-N	C1=CC=C2C(=C1)CC/C2=C/C1=CN=CN1	C11B2_HUMAN;C11B1_HUMAN;CP19A_HUMAN
CHEMBL177468	FXLOWXDBTSZJFZ-YRNVUSSQSA-N	C1=CC=C2C(=C1)CC/C2=C\C1=CN=CN1	C11B2_HUMAN;C11B1_HUMAN;CP19A_HUMAN
CHEMBL510780	XZIZUQSOFMLIIR-CQSZACIVSA-N	C1=CC=C2C(=C1)CCC[C@H]2N=C1NC2=CC=CC=C2N1	KCNN3_HUMAN
CHEMBL3338840	RDSJJFGKRCBYRH-UHFFFAOYSA-N	C1=CC=C2C(=C1)N=C(C1=CC3=CNN=C3C=C1)N=C2N1CCNCC1	PKN1_HUMAN;PKN2_HUMAN;ROCK1_HUMAN;ROCK2_HUMAN
CHEMBL3605055	DLCOOKRUECVLCI-UHFFFAOYSA-N	C1=CC=C2C(=C1)NC(=NC1=CC=C3N=CNC3=C1)N=C2N=C1C=C(C2CCC2)NN1	PDK1_HUMAN;ULK2_HUMAN;ULK1_HUMAN
CHEMBL15056	IBPWGZKZWJYGLA-UHFFFAOYSA-N	C1=CC=C2C(=C1)NC1=C(CCCC1)C2=NCCC1=CC=C(OCCCN2CCCCC2)C=C1	ACES_HUMAN;HRH3_HUMAN
CHEMBL378299	OSHPNNCEUZTANR-UHFFFAOYSA-N	C1=CC=C2C(=C1)NN=C2C1=NC2=CC(N3CCC(N4CCCCC4)CC3)=CC=C2N1	PGFRB_MOUSE;VGFR2_MOUSE;VGFR1_HUMAN;FGFR1_HUMAN;ABL1_HUMAN
CHEMBL2011254	LRTLFSHCMRWKGY-UHFFFAOYSA-N	C1=CC=C2C=C(C3=CC=C(CN4C=CN=C4)C=N3)C=CC2=C1	C11B2_HUMAN;C11B1_HUMAN
CHEMBL201432	JJMBGYMAWGZMGZ-UHFFFAOYSA-N	C1=CC=C2CC3=C(CCN(CC4CC4)CCC2=C1)C1=CC=CC=C1N3	DRD1_HUMAN;DRD5_HUMAN
CHEMBL2037522	RUTFYETZGMCUGV-UHFFFAOYSA-N	C1=CC=C2CN(CCCCC3=NC4=CC=CC=C4S3)CCC2=C1	5HT1A_HUMAN;5HT7R_HUMAN;DRD4_RAT;DRD2_HUMAN
CHEMBL1085100	NPUACKRELIJTFM-UHFFFAOYSA-N	C1=CC=C2OC3=CC=CC=C3N=CC2=C1	TRPA1_HUMAN
CHEMBL279556	RGSVXQJPSWZXOP-UHFFFAOYSA-N	C1=CC=C2SC(C3(N4CCCCC4)CCCCC3)=CC2=C1	SC6A3_RAT;SC6A3_HUMAN
CHEMBL17945	QDGRJLAJZNWVGV-UHFFFAOYSA-N	C1=CC=C2SC(C3(N4CCCCCC4)CCCCC3)=CC2=C1	SC6A3_RAT
CHEMBL2011432	XDFGFMSHVHUFHW-UHFFFAOYSA-N	C1=CC=C2SC(C3=CC=C(CN4C=CN=C4)C=N3)=CC2=C1	C11B2_HUMAN;C11B1_HUMAN
CHEMBL479788	PWXUWRGUUIWKNG-UHFFFAOYSA-N	C1=CC=C2SC(OC3=CC=C(OCCCN4CCCCC4)C=C3)=NC2=C1	LKHA4_HUMAN
CHEMBL3237442	MCPPMOSBWNMSOA-UHFFFAOYSA-N	C1=CC2=C(C=N1)N(C1CCCC1)C1=NC(NC3=CC=C(N4CCNCC4)C=N3)=NC=C12	CP3A4_HUMAN;CDK6_HUMAN;FLT3_HUMAN
CHEMBL3421981	OAAPSDVPLURZJC-UHFFFAOYSA-N	C1=CC2=C(C=N1)NC=C2C1=CC=NC2=C1C=CN2	CDK2_HUMAN;DYR1B_HUMAN
CHEMBL2385591	BBDGBGOVJPEFBT-UHFFFAOYSA-N	C1=CC2=C(C3=C4N=CC(C5=CC=C(N6CCNCC6)C=C5)=CN4N=C3)C=CC=C2N=C1	BMR1B_HUMAN;ACVL1_HUMAN;BMR1A_HUMAN;ACVR1_HUMAN;TGFR2_HUMAN;BMPR2_HUMAN
CHEMBL186708	CXHLTNFGZLWOKU-UHFFFAOYSA-N	C1=CC2=C(C3=CC=NC(NC4=CC=C5OCCCOC5=C4)=N3)C=NN2N=C1	CDK4_HUMAN;CDK2_HUMAN
CHEMBL286246	BAADWHDQAKDYLX-UHFFFAOYSA-N	C1=CC2=C(CCC=C2C2=CN=CN2)S1	ADA2B_HUMAN;ADA2A_RAT;ADA2A_HUMAN
CHEMBL2151437	OCKIPDMKGPYYJS-ZDUSSCGKSA-N	C1=CC2=C(N=C1)O[C@@]1(C2)CN2CCC1CC2	ACHA7_HUMAN;5HT3A_HUMAN
CHEMBL2322134	YWPZNZDBYDEVCY-UHFFFAOYSA-N	C1=CC2=C(N=CC3=CN=C(C4CCCCC4)N32)N1	FLT3_HUMAN;VGFR2_HUMAN;JAK1_HUMAN;AURKA_HUMAN
CHEMBL3338839	GMLKJSOWCKBKLX-UHFFFAOYSA-N	C1=CC2=C(N3CCNCC3)N=C(C3=CC4=CNN=C4C=C3)N=C2C=N1	KPCT_HUMAN;KPCL_HUMAN;PKN2_HUMAN;ROCK1_HUMAN;ROCK2_HUMAN
CHEMBL3331117	FYTDXOGJMXIITH-UHFFFAOYSA-N	C1=CC2=C(OCO2)C2=C1C=C1C3=CC4=C(C=C3CCN1C2)OCO4	XBP1_HUMAN
CHEMBL2322140	FIOJSASVXZIWJI-UHFFFAOYSA-N	C1=CC2=C3C(=CNC2=N1)CCCN3C1CCCCC1	TYK2_HUMAN
CHEMBL2322135	NQKQBQVEFPTHFU-UHFFFAOYSA-N	C1=CC2=C3C(=CNC2=N1)NN=C3C1CCCCC1	FLT3_HUMAN;VGFR2_HUMAN;JAK2_HUMAN;TYK2_HUMAN;JAK1_HUMAN;AURKA_HUMAN
CHEMBL2322137	MNRAJFUSWSJXCI-UHFFFAOYSA-N	C1=CC2=C3C(=CNC2=N1)ON=C3C1CCCCC1	VGFR2_HUMAN;JAK2_HUMAN;TYK2_HUMAN;JAK1_HUMAN;AURKA_HUMAN
CHEMBL2181330	HWXVIOGONBBTBY-UHFFFAOYSA-N	C1=CC2=CC(=C1)COCC=CCOCC1=C(OCCN3CCCC3)C=CC(=C1)NC1=NC2=CC=N1	FLT3_HUMAN
CHEMBL3660034	OPXDNPAGMKMBTA-UHFFFAOYSA-N	C1=CC2=NN=C(C3=NC4=C(OC5CC6CCC(C5)N6)C=CC=C4C=C3)N2C=C1	PIM3_RAT
CHEMBL220946	AIDWTYRIDDCANO-UHFFFAOYSA-N	C1=CN(C2=CC=C3C(=C2)NN=C3C2=CC3=CC(CN4CCCCC4)=CC=C3N2)N=N1	CHK1_HUMAN;CDK7_HUMAN
CHEMBL212084	AQFXVMZZFFFSCG-UHFFFAOYSA-N	C1=CN(CC2=CC=C3CC4=C(C5=CSC=C5)NN=C4C3=C2)C=N1	CP3A4_HUMAN;KIT_HUMAN;VGFR3_HUMAN;VGFR2_HUMAN;VGFR1_HUMAN
CHEMBL1356808	SYSMKUYXLICNHZ-UHFFFAOYSA-N	C1=CN=CC(C2=CC(N3C=CN=C3)=NC=N2)=C1	CLK4_HUMAN
CHEMBL178711	CKCZUAVVHJHNJY-UHFFFAOYSA-N	C1=CN=CC(C2=CC=C(CNCC3=CC=C(C4=CC=CN=C4)S3)S2)=C1	CP2E1_HUMAN;CP2CJ_HUMAN;CP2C9_HUMAN
CHEMBL3582228	MJGVCCPVNPTNCM-UHFFFAOYSA-N	C1=CN=CC(C2=CC3=C(C=N2)NC2=NC=C(C4=CC=C(CN5CCCCC5)C=C4)C=C23)=C1	ACES_HUMAN;CHK1_HUMAN
CHEMBL3597991	WNKQZLFWZLQFOH-UHFFFAOYSA-N	C1=CN=CC(C2=CSC(C3=CN=CS3)=C2)=C1	DYRK2_HUMAN;DYR1B_HUMAN;DYR1A_HUMAN
CHEMBL1872011	OIUXUISHRLJKGO-UHFFFAOYSA-N	C1=CN=CC(CN=C2C=CN=C(C3=CC4=NNC=C4C=C3)N2)=C1	DYR1B_HUMAN;CLK4_HUMAN
CHEMBL1902528	QLSWEZZOYCDEGC-UHFFFAOYSA-N	C1=CN=CC(CNC2=NC=CC(C3=CC4=CNN=C4C=C3)=N2)=C1	DYR1B_HUMAN;DYR1A_HUMAN;CLK1_HUMAN;CLK4_HUMAN;CLK2_HUMAN
CHEMBL1682552	CALAEFSQWBJMDU-UHFFFAOYSA-N	C1=CN2C(=NC(C3=CC4=CNN=C4C=C3)=C2NC2CCCCC2)N=C1	GSK3B_MOUSE
CHEMBL3265032	XSMSNFMDVXXHGJ-UHFFFAOYSA-N	C1=CN2C=C(C3=CC4=NNC=C4C=C3)NC(=NC3=CC=C(N4CCOCC4)C=C3)C2=N1	KIT_MOUSE;FLT3_HUMAN;KSYK_HUMAN;JAK2_HUMAN
CHEMBL2011261	NXBVQFNDCVPKIC-UHFFFAOYSA-N	C1=CSC(C2=CC=C(CN3C=CN=C3)C=N2)=C1	C11B1_HUMAN
CHEMBL212705	SGHHKDMDVKJWOL-QWHCGFSZSA-N	C1=NC=C([C@@H]2C[C@H]2CNCC2CCCCC2)N1	HRH3_HUMAN;HRH4_HUMAN
CHEMBL75880	CYXKNKQEMFBLER-UHFFFAOYSA-N	C1CCC(C(CC2CCCCN2)C2CCCCC2)CC1	ACM5_HUMAN;ACM4_HUMAN;ACM3_HUMAN;ACM1_HUMAN
CHEMBL3629692	AWDASZHUUNMKJV-LJYFGRIRSA-K	CC([O-])=N[C@H]1C[C@H](C(OP(=O)(O)OC[C@H]2O[C@@H](N3C=CC(=N)N=C3[O-])[C@H](O)[C@@H]2O)P(=O)([O-])O)C[C@H]1OCC1=CC=CC=C1	SIAT1_HUMAN
CHEMBL310047	WYLRCUSVWGFVQB-FCYKCFNLSA-N	CC(/C=C/[C@]12CCC[C@@]1(C1=CC=C3C(=C1)C(C)(C)CCC3(C)C)C2)=C\C(=O)O	RXRG_MOUSE;RXRA_HUMAN;RXRB_MOUSE
CHEMBL340495	COEVCTWDIQBWEC-SEBRYRKESA-N	CC(/C=C/C=C(\C)C1=CC=C2OCC(C)(C)C2=C1)=C\C(=O)O	RARA_HUMAN;RARB_HUMAN;RARG_HUMAN
CHEMBL330998	LWOPJLGICWVJGG-SEBRYRKESA-N	CC(/C=C/C=C(\C)C1=CC=C2SCC(C)(C)C2=C1)=C\C(=O)O	RARA_HUMAN;RARG_HUMAN
CHEMBL34292	GAFLQIREHJATJD-ZFWGQPRBSA-N	CC(/C=C/C=C(\C)C1=CC=C2SCCC(C)(C)C2=C1)=C\C(=O)O	RARB_HUMAN;RARG_HUMAN
CHEMBL3355910	LTFJVAGATJTPPP-UQIVLYAPSA-N	CC(=C/C(=O)O)/C=C/C1(O)C(C)(C)CC(=O)C2OC21C	LANC2_HUMAN
CHEMBL46397	PPGNMFUMZSAZCW-FRCHHHHOSA-N	CC(=C\C=C\C(C)=C\C(=O)O)/C=C1\CCCC2=CC=CC=C21	RARA_MOUSE;RARB_MOUSE;RARG_MOUSE
CHEMBL192811	GJLYGIJZQHYVIB-UHFFFAOYSA-N	CC(=N)N1CCC(CN=C(O)C2=CC=C(C)C(OCCC3=CC=C(Cl)C=C3Cl)=C2)CC1	FA10_HUMAN
CHEMBL2112604	MWAZOIYNZZSBNG-CNHKDGHKSA-N	CC(=O)[C@H]1CSSC[C@H](C(=O)N2CCC[C@H]2C(=O)CN2CCC[C@H]2C(=O)CN[C@@H](CCCCN)C(=O)CN[C@@H](CC(=O)O)C(=N)O)N=C(O)[C@@H](CC2=CNC3=CC=CC=C23)N=C(O)[C@H](CCCNC(=N)N)N=C(O)[C@H](CC2=CC=CC=C2)N=C(O)[C@H](CC2=CN=CN2)N=C(O)[C@@H](CCC(=O)O)N=C1O	MC3R_HUMAN;MC5R_HUMAN
CHEMBL189963	AHJRHEGDXFFMBM-UHFFFAOYSA-N	CC(=O)C1=C(C)C2=CN=C(NC3=CC=C(N4CCNCC4)C=N3)N=C2N(C2CCCC2)C1=O	CDK4_HUMAN;JAK3_HUMAN;CDK9_HUMAN
CHEMBL195433	NDZYPHLNJZSQJY-QNWVGRARSA-N	CC(=O)C1=C(C)N=C(NC(O)=N[C@@H]2CCCC[C@H]2CN2CCC[C@@H](CC3=CC=C(F)C=C3)C2)S1	CP2D6_HUMAN;CCR5_HUMAN;CCR3_RAT;CCR3_HUMAN
CHEMBL250054	RJECZNRGVJPLSQ-JBRSBNLGSA-N	CC(=O)C1=C(C)N=C(NC(O)=N[C@@H]2CCN(C(=O)OC(C)(C)C)C[C@H]2CN2CCC[C@@H](CC3=CC=C(F)C=C3)C2)S1	CP2D6_HUMAN;CCR3_HUMAN
CHEMBL251078	ULFGYOICMCABPV-SONWIMMPSA-N	CC(=O)C1=C(C)N=C(NC(O)=N[C@@H]2CN(C(=O)OC(C)(C)C)CC[C@H]2CN2CCC[C@@H](CC3=CC=C(F)C=C3)C2)S1	CP2D6_HUMAN;CCR3_HUMAN
CHEMBL1831211	OFYZZTBHDAWADY-UHFFFAOYSA-N	CC(=O)C1=C(NC(=N)O)SC(C#CC2=CC=CC(N=C(O)C3=CC=CC=C3F)=C2)=C1	IKKB_HUMAN
CHEMBL3416305	GEWLYFZWVLXQME-INIZCTEOSA-N	CC(=O)C1=C(O)C=C2OC3=C(C(=N)O)C(O)=CC(O)=C3[C@@]2(C)C1=O	MKNK1_HUMAN;MKNK2_HUMAN
CHEMBL1290219	GVEYQOCXIYBZSF-UHFFFAOYSA-N	CC(=O)C1=C(OCCC23CC4CC(CC(C4)C2)C3)C=CC2=C1OC(=O)C=C2	CAH9_HUMAN
CHEMBL496110	RBFGIFBKMSGFGJ-UHFFFAOYSA-N	CC(=O)C1=CC=C(N2CCN(C(=O)C3=CC(S(N)(=O)=O)=CC=C3N3CCOCC3)CC2)C(F)=C1	SC6A9_HUMAN
CHEMBL1649661	WNTMDVWCVCRJBT-UHFFFAOYSA-N	CC(=O)C1=CC=C(N2N=C(C(F)(F)F)C3=C2CCCC3)C=C1	CP1A2_HUMAN
CHEMBL569766	VHSVKVWHYFBIFJ-HKZYLEAXSA-N	CC(=O)C1=CC=C2N[C@@H](C3=CC4=C(C=C3Br)OCO4)[C@H]3CC=C[C@H]3C2=C1	GPER1_HUMAN;ESR1_MOUSE
CHEMBL2035642	MZXRFYLHTPTREK-UHFFFAOYSA-N	CC(=O)C1=CC=C2OC3=C(O)N=C(CN4CCN(C)CC4)N=C3C2=C1	PIM3_HUMAN;PIM1_HUMAN;PIM2_HUMAN
CHEMBL215764	AJQRFVJEFXGCBQ-UHFFFAOYSA-N	CC(=O)C1=CC=CC=C1C1=CC2=C(C3=CC(O)=CC=C3N2)C2=C1C(O)=NC2=O	WEE1_HUMAN;CHK1_HUMAN
CHEMBL389718	NTIASQFANBLTMM-UHFFFAOYSA-N	CC(=O)C1=CC=CC=C1N1CCN(CCCCCC(O)=NC2CCCC3=CC=CC=C32)CC1	5HT1A_RAT;5HT7R_RAT;DRD2_HUMAN
CHEMBL3342501	JPVYQIISMMKRPL-UHFFFAOYSA-N	CC(=O)CC(O)=NC1=C(C#N)C(C2=CC=C(Br)C=C2)=CN1C1=CC=C(S(N)(=O)=O)C=C1	CAH9_HUMAN;CAH2_HUMAN;CAH1_HUMAN;CAH12_HUMAN
CHEMBL415079	FIKYUYWVOVLHRS-UHFFFAOYSA-N	CC(=O)CN1C(=O)C2=CC=CC=C2S1(=O)=O	CAH9_HUMAN;CAH2_HUMAN;CAH12_HUMAN
CHEMBL511649	SFJKZKRGYFETAG-UHFFFAOYSA-N	CC(=O)CN1CN(C2=CC=CC=C2)C2(CCN(C3CCC(C)(C)C4=CC=CC=C43)CC2)C1=O	OPRD_HUMAN;OPRK_HUMAN;OPRM_HUMAN;OPRX_HUMAN
CHEMBL346178	DZOJBGLFWINFBF-UMSFTDKQSA-N	CC(=O)N(C)C1(C2=CC=CC=C2)CCN(CCC[C@]2(C3=CC=C(Cl)C(Cl)=C3)CCCN(C(=O)C3=CC=CC=C3)C2)CC1	NK2R_HUMAN;NK1R_HUMAN;NK3R_HUMAN;NK3R_RAT
CHEMBL204522	OLDNCOKMXZXSQN-UHFFFAOYSA-N	CC(=O)N(C1=CC=C(S(C)(=O)=O)C=C1)C(C)C1=CC=CC(C2=CC(C(C)(C)S(C)(=O)=O)=CC3=CC=CN=C32)=C1	PDE4C_HUMAN;PDE4A_HUMAN;PDE4B_HUMAN;PDE4D_HUMAN
CHEMBL1209252	HQPISMGZXLHBTG-VXLAJHQFSA-N	CC(=O)N(CC(C1CCCCC1)N1CCN(C(=O)[C@@H]2CN(C(C)(C)C)C[C@H]2C2=CC=C(F)C=C2F)CC1)C(C)C	MC4R_HUMAN;MC5R_HUMAN
CHEMBL1095534	USNNNBJEPXKOFF-SFTDATJTSA-N	CC(=O)N1C[C@@H](OC2=CC=CC(F)=C2)C[C@H]1C(=O)N1CCCN(C2CCC2)CC1	HRH3_HUMAN
CHEMBL3353991	VKGQTQLKCFTHGK-PZGXJGMVSA-N	CC(=O)N1C2=CC=C(C3=CC=CC(CN4CCCCC4)=C3)C=C2[C@H](NC2=CC=CC=C2)C[C@@H]1C	BRD4_HUMAN;BRD3_HUMAN
CHEMBL207518	NRIWHWOWZHTVRA-UHFFFAOYSA-N	CC(=O)N1C2=CC=C(O)C=C2C2=C1C1=CC=CC=C1SC2	ANDR_RAT
CHEMBL2030661	NGCUUQPCZYTOLO-UHFFFAOYSA-N	CC(=O)N1C2=CC=CC=C2CC1(CC1=CC=CC=C1)C(=O)OCC1=CC=CC=C1	S12A5_RAT
CHEMBL3104683	PZUNHGZREVJANF-UHFFFAOYSA-N	CC(=O)N1CCC(C(=O)N(CCCN2CCC(C(O)=NCC3=CC=C(F)C=C3)CC2)C2=CC=CC(Cl)=C2)CC1	CCR5_HUMAN
CHEMBL197990	WGKKVLJBBALZSS-UHFFFAOYSA-N	CC(=O)N1CCC(C)C2=C(C)C=CC(CCN3CCN(C4=NSC5=CC=CC=C54)CC3)=C21	5HT2A_HUMAN;DRD2_HUMAN
CHEMBL2403376	OQBJXGADOAMRSR-NVNXTCNLSA-N	CC(=O)N1CCC2=C(C=C(/C=C3/C4=CC(C(F)(F)F)=CC=C4N=C3O)N2)C1	PGFRA_HUMAN;LCK_HUMAN;VGFR2_HUMAN;LRRK2_HUMAN;RET_HUMAN
CHEMBL2403377	OUDNHJQPMQFCDI-PXNMLYILSA-N	CC(=O)N1CCC2=C(C=C(/C=C3/C4=CC(C#N)=CC=C4N=C3O)N2)C1	LCK_HUMAN;VGFR2_HUMAN;LRRK2_HUMAN;RET_HUMAN
CHEMBL206466	GLWXMYOBTQMICW-UHFFFAOYSA-N	CC(=O)N1CCCC(C(O)=NC2=CC(C3=CC=NC(NC4=CC=C(F)C=C4)=C3)=CC=N2)C1	MK14_HUMAN;MK10_HUMAN;MK08_HUMAN
CHEMBL203225	QSYYXXNSCFXCDV-UHFFFAOYSA-N	CC(=O)N1CCCC(C(O)=NC2=CC(C3=CC=NC(NC4=CC=CC=C4)=C3)=CC=N2)C1	MK14_HUMAN;MK10_HUMAN;MK08_HUMAN
CHEMBL1091718	NYFHLMPBJJJPCI-UHFFFAOYSA-N	CC(=O)N1CCCC1(CC1=CC=CC=C1)C(=O)OCC1=CC=CC=C1	S12A5_RAT
CHEMBL3581540	JPZKKUXZHNDSOF-UHFFFAOYSA-N	CC(=O)N1CCN(C2=CC=C(CN(C3CCC3)S(=O)(=O)C3=CC=CC(Cl)=C3)C(F)=C2)CC1	RORG_HUMAN
CHEMBL2011125	CTNRCYKVGGRNOG-UHFFFAOYSA-N	CC(=O)N1CCN(C2=NC3=C(CN(C(C)C)C3=O)C(=NCC3=CN=C4C=CC=CC4=C3)N2)CC1	P2RX3_HUMAN
CHEMBL3690078	AJIVJAKIEIICSU-UHFFFAOYSA-N	CC(=O)N1CCN(C2CCC3=CC(C(=O)NC4=CC=C(C)C(NC5=NC=CC(C6=CC=CN=C6)=N5)=C4)=CC=C32)CC1	PGFRB_HUMAN
CHEMBL2443362	RHGAFWMGLUFSHI-MOPGFXCFSA-N	CC(=O)O[C@@H](C1=CC=C(F)C=C1)[C@H](CN1C=CN=N1)C1=CC=CC=C1	CP19A_HUMAN
CHEMBL3628130	IFLHDGGEJKVLAF-FEMPFSAESA-N	CC(=O)O[C@@H]1[C@@H](OC(=O)/C=C/C2=CC=C(O)C=C2)[C@H](OC2=C(C3=CC=C(O)C=C3)OC3=CC(O)=CC(O)=C3C2=O)O[C@H](COC(=O)/C=C/C2=CC=C(O)C=C2)[C@H]1OC(C)=O	CAH7_HUMAN;CAH4_HUMAN;CAH12_HUMAN
CHEMBL3613284	YHBUJUQRTOTCGO-CMPUJJQDSA-N	CC(=O)O[C@H]1[C@H](OC(C)=O)[C@@H](COP(=O)(OCCSC(=O)C(C)(C)C)OCCSC(=O)C(C)(C)C)O[C@@H](N2C=C(C3=CC=C(S(N)(=O)=O)C=C3)N=N2)[C@@H]1OC(C)=O	CAH9_HUMAN;CAH2_HUMAN;CAH1_HUMAN;CAH12_HUMAN
CHEMBL428647	RCINICONZNJXQF-MZXODVADSA-N	CC(=O)O[C@H]1C(=O)[C@]2(C)[C@@H](O)C[C@H]3OC[C@@]3(OC(C)=O)[C@H]2[C@H](OC(=O)C2=CC=CC=C2)[C@]2(O)C[C@H](OC(=O)[C@H](O)[C@@H](N=C(O)C3=CC=CC=C3)C3=CC=CC=C3)C(C)=C1C2(C)C	SO1B3_HUMAN;SO1B1_HUMAN
CHEMBL439872	NKBDSMREMMRFSI-UHFFFAOYSA-N	CC(=O)OC(C1=CC=CC=C1)C(O)=NC1=CC=CC2=C1C(=O)C(=O)N=C2O	CASP6_HUMAN;CASP7_HUMAN;CASP8_HUMAN;CASP2_HUMAN;CASP3_HUMAN
CHEMBL437092	SJIOLEJMBXAEAX-CDJZJNNCSA-N	CC(=O)OC[C@H]1O[C@@H](N2C=C(C3=CC=C(S(N)(=O)=O)C=C3)N=N2)[C@H](OC(C)=O)[C@@H](OC(C)=O)[C@H]1OC(C)=O	CAH9_HUMAN;CAH2_HUMAN;CAH12_HUMAN;CAH14_HUMAN
CHEMBL3092937	UYNIYVDORHVSTA-QMCAAQAGSA-N	CC(=O)OC[C@H]1O[C@@H](N2C=C(C3=CC=CC(S(N)(=O)=O)=C3)N=N2)[C@H](OC(C)=O)[C@@H](OC(C)=O)[C@@H]1OC(C)=O	CAH9_HUMAN;CAH2_HUMAN;CAH12_HUMAN;CAH14_HUMAN
CHEMBL3092814	UYNIYVDORHVSTA-CDJZJNNCSA-N	CC(=O)OC[C@H]1O[C@@H](N2C=C(C3=CC=CC(S(N)(=O)=O)=C3)N=N2)[C@H](OC(C)=O)[C@@H](OC(C)=O)[C@H]1OC(C)=O	CAH9_HUMAN;CAH2_HUMAN;CAH12_HUMAN;CAH14_HUMAN
CHEMBL387076	RZDXNLXHFKCYHA-WKKMNAASSA-N	CC(=O)OC[C@H]1O[C@@H](N2C=C(CNC(=O)C3=CC=C(S(N)(=O)=O)C=C3)N=N2)[C@H](OC(C)=O)[C@@H](OC(C)=O)[C@@H]1OC(C)=O	CAH9_HUMAN;CAH2_HUMAN;CAH12_HUMAN;CAH14_HUMAN
CHEMBL386266	RZDXNLXHFKCYHA-KQWJERSKSA-N	CC(=O)OC[C@H]1O[C@@H](N2C=C(CNC(=O)C3=CC=C(S(N)(=O)=O)C=C3)N=N2)[C@H](OC(C)=O)[C@@H](OC(C)=O)[C@H]1OC(C)=O	CAH9_HUMAN;CAH2_HUMAN;CAH12_HUMAN;CAH14_HUMAN
CHEMBL215182	ANFIQSWBRXIYBF-GNJRFXKQSA-N	CC(=O)OC[C@H]1O[C@@H](N2C=C(COC(=O)C3=CC=C(S(N)(=O)=O)C=C3)N=N2)[C@H](N=C(C)O)[C@@H](OC(C)=O)[C@@H]1OC(C)=O	CAH2_HUMAN;CAH12_HUMAN;CAH14_HUMAN
CHEMBL216208	VLTLYBSKNONSPK-BMXMUORJSA-N	CC(=O)OC[C@H]1O[C@@H](N2C=C(COC(=O)C3=CC=C(S(N)(=O)=O)C=C3)N=N2)[C@H](OC(C)=O)[C@@H](OC(C)=O)[C@H]1OC(C)=O	CAH9_HUMAN;CAH2_HUMAN;CAH12_HUMAN;CAH14_HUMAN
CHEMBL1956753	HIPPBEHEOAILBH-CCHDLNLLSA-N	CC(=O)OC[C@H]1O[C@@H](NC(S)=NCCC2=CC=C(S(N)(=O)=O)C=C2)[C@H](OC(C)=O)[C@@H](OC(C)=O)[C@@H]1O[C@H]1O[C@H](COC(C)=O)[C@@H](OC(C)=O)[C@H](OC(C)=O)[C@H]1OC(C)=O	CAH9_HUMAN;CAH2_HUMAN;CAH12_HUMAN;CAH14_HUMAN
CHEMBL1956758	WDFBMSONXFYEHT-FJYVYTOGSA-N	CC(=O)OC[C@H]1O[C@@H](O[C@H]2[C@H](OC(C)=O)[C@@H](OC(C)=O)[C@H](N=C(S)NN=C(O)C3=CC=C(S(N)(=O)=O)C=C3)O[C@@H]2COC(C)=O)[C@H](OC(C)=O)[C@@H](OC(C)=O)[C@H]1OC(C)=O	CAH9_HUMAN;CAH2_HUMAN;CAH12_HUMAN;CAH14_HUMAN
CHEMBL1956756	VTHZQPKHTWURQR-LZWHNZSHSA-N	CC(=O)OC[C@H]1O[C@@H](O[C@H]2[C@H](OC(C)=O)[C@@H](OC(C)=O)[C@H](NC(S)=NCC3=CC=C(S(N)(=O)=O)C=C3)O[C@@H]2COC(C)=O)[C@H](OC(C)=O)[C@@H](OC(C)=O)[C@H]1OC(C)=O	CAH9_HUMAN;CAH2_HUMAN;CAH12_HUMAN;CAH14_HUMAN
CHEMBL1956757	HIPPBEHEOAILBH-DWJUDJHJSA-N	CC(=O)OC[C@H]1O[C@@H](O[C@H]2[C@H](OC(C)=O)[C@@H](OC(C)=O)[C@H](NC(S)=NCCC3=CC=C(S(N)(=O)=O)C=C3)O[C@@H]2COC(C)=O)[C@H](OC(C)=O)[C@@H](OC(C)=O)[C@H]1OC(C)=O	CAH9_HUMAN;CAH2_HUMAN;CAH12_HUMAN;CAH14_HUMAN
CHEMBL1092714	QHBKLUUOXQAXFY-MEVVGGRJSA-N	CC(=O)OC[C@H]1O[C@@H](O[C@H]2[C@H](OC(C)=O)[C@@H](OC(C)=O)[C@H](SNCCC3=CC=C(S(N)(=O)=O)C=C3)O[C@@H]2COC(C)=O)[C@H](OC(C)=O)[C@@H](OC(C)=O)[C@H]1OC(C)=O	CAH9_HUMAN;CAH2_HUMAN;CAH12_HUMAN
CHEMBL1093298	GBEVGRPYGUOPQM-MKBWQVEESA-N	CC(=O)OC[C@H]1O[C@@H](S(=O)(=O)NCCC2=CC=C(S(N)(=O)=O)C=C2)[C@H](OC(C)=O)[C@@H](OC(C)=O)[C@@H]1O[C@H]1O[C@H](COC(C)=O)[C@@H](OC(C)=O)[C@H](OC(C)=O)[C@H]1OC(C)=O	CAH9_HUMAN;CAH2_HUMAN;CAH12_HUMAN
CHEMBL1092715	QHBKLUUOXQAXFY-MKBWQVEESA-N	CC(=O)OC[C@H]1O[C@@H](SNCCC2=CC=C(S(N)(=O)=O)C=C2)[C@H](OC(C)=O)[C@@H](OC(C)=O)[C@@H]1O[C@H]1O[C@H](COC(C)=O)[C@@H](OC(C)=O)[C@H](OC(C)=O)[C@H]1OC(C)=O	CAH9_HUMAN;CAH2_HUMAN;CAH12_HUMAN
CHEMBL273046	SJIOLEJMBXAEAX-AANPDWTMSA-N	CC(=O)OC[C@H]1O[C@H](N2C=C(C3=CC=C(S(N)(=O)=O)C=C3)N=N2)[C@@H](OC(C)=O)[C@@H](OC(C)=O)[C@@H]1OC(C)=O	CAH9_HUMAN;CAH2_HUMAN;CAH1_HUMAN
CHEMBL2407313	HMLXTHOWRLWCMZ-UHFFFAOYSA-N	CC(=O)OC1=CC=C2CCS(=O)(=O)OC2=C1	CAH2_HUMAN
CHEMBL1393	LXMSZDCAJNLERA-ZHYRCANASA-N	CC(=O)S[C@@H]1CC2=CC(=O)CC[C@]2(C)[C@H]2CC[C@@]3(C)[C@@H](CC[C@@]34CCC(=O)O4)[C@@H]21	GCR_HUMAN;PRGR_HUMAN;MCR_HUMAN;ANDR_RAT;ANDR_HUMAN
CHEMBL2324116	NTHLVSPRDLDFRH-UHFFFAOYSA-N	CC(C(=N)O)C1=CC=C2C=CC3=NC=C(C4=CN(C)N=C4)C=C3C(=O)C2=C1	RON_HUMAN;MET_HUMAN
CHEMBL3617993	PJNAJZSNGGHTRM-UHFFFAOYSA-N	CC(C(C1=CC=C(NC2=NC3=CC=CC=C3S2)C=C1)N1C=NC=N1)N(C)C	CP26A_HUMAN
CHEMBL180856	XNPARDFAECDMGN-UHFFFAOYSA-N	CC(C(C1=CC=C2C=C(OCC3=CC=CC=C3)C=CC2=C1)N1C=CN=C1)N(C)C	CP26A_HUMAN
CHEMBL2426624	ZWTCGJWGJMGWIM-KESSSICBSA-N	CC(C(O)=NC1=NN=CS1)[C@@H](C1=CC=CC=C1)C1=CC=C2C(=C1)C=NN2C1=CC=C(F)C=C1	GCR_HUMAN;PRGR_HUMAN;ANDR_HUMAN
CHEMBL3315062	DYJSODVHTVCXIA-QHCPKHFHSA-N	CC(C)(C(O)=NC1=NN=CS1)[C@@H]1C2=CC=C(C3=CC=C(C(=O)N4CCOCC4)C=C3)N=C2OC2=C(F)C=CC=C21	CP3A4_HUMAN;CP2CJ_HUMAN;GCR_HUMAN;PRGR_HUMAN
CHEMBL2426626	OESFERYPBFGTGP-UHFFFAOYSA-N	CC(C)(C(O)=NN1N=CN=N1)C(C1=CC=CC=C1)C1=CC=C2C(=C1)C=NN2C1=CC=C(F)C=C1	GCR_HUMAN
CHEMBL1255588	ZZJYIKPMDIWRSN-TZBSWOFLSA-N	CC(C)(C)[C@@]1(O)CCN2C[C@@H]3C4=CC=CC=C4CCC4=CC=CC(=C43)[C@H]2C1	AA3R_HUMAN;5HT2A_HUMAN;DRD3_HUMAN;DRD1_RAT;DRD2_RAT;DRD2_HUMAN
CHEMBL293722	QHZHJSWWHXUNNZ-PXDATVDWSA-N	CC(C)(C)C(=O)OCN1N=NN=C1C1=CC=CC(O)=C1C(=O)C1=C(O)C=C(C(=O)O[C@@H]2CCC[C@H]2NC(=O)C2=CC=C(O)C=C2)C=C1O	KPCD_HUMAN;KPCE_HUMAN
CHEMBL556994	WMWIOSLZEDURQH-BQAIUKQQSA-N	CC(C)(C)C(O)=N[C@@H](CCCCN)C(=O)C1=NOC(CC2=CC=C(OCCC3=CC=C(Cl)C(Cl)=C3)C=C2)=N1	TRYB1_HUMAN
CHEMBL3109202	SLRYMOUSQMDJPH-UHFFFAOYSA-N	CC(C)(C)C1=CC(=NC(=O)NC2=CC=C(C3=CC=CC4=C3C=CNC4=N)C=C2)NO1	RIPK1_HUMAN
CHEMBL2105709	DHYPGRVMIOATAE-UHFFFAOYSA-N	CC(C)(C)C1=CC(=NC(=O)NC2=CC=C(C3=CN4C5=CC=C(OCCN6CCOCC6)C=C5SC4=N3)C=C2)NO1	FLT3_HUMAN;VGFR2_HUMAN
CHEMBL3596868	SOLRFWOVULTERW-UHFFFAOYSA-N	CC(C)(C)C1=CC(=NC(O)=NC2=CC=CC(OC3=CN=CC(C4=CSC=C4)=N3)=C2)NO1	NTRK1_HUMAN;RET_HUMAN
CHEMBL3358611	AMYVQFXKGYPZLQ-UHFFFAOYSA-N	CC(C)(C)C1=CC(CN(C(=O)CN(CC2=CC=C(Cl)C=C2)S(=O)(=O)C2=C(F)C(F)=C(F)C(F)=C2F)C2=CC=C(C(=O)O)C(O)=C2)=CC(C(C)(C)C)=C1	STA5B_HUMAN
CHEMBL206657	XEKJJHXPOFNLDM-UHFFFAOYSA-N	CC(C)(C)C1=CC=C(C(=O)N=C2NN=C(S(N)(=O)=O)S2)C=C1	CAH2_HUMAN;CAH1_HUMAN
CHEMBL1642655	SMJAMOAYGIVKRI-UHFFFAOYSA-N	CC(C)(C)C1=CC=C(C(=O)NC2=CN3C=C(N4C=CN=C4)C=CC3=N2)C=C1	M3K5_HUMAN
CHEMBL195141	BUBRUGRTGCDHOJ-UHFFFAOYSA-N	CC(C)(C)C1=CC=C(C2=NC(C3=CC=C(CN4CC(C(=O)O)C4)C=C3)=NO2)C=C1	S1PR5_HUMAN;S1PR1_HUMAN;S1PR4_HUMAN
CHEMBL474991	AVEVJMZJJJDOCI-UHFFFAOYSA-N	CC(C)(C)C1=CC=C(C2=NC3=C(N4CCN(CC5=CC=C6N=CC=NC6=C5)CC4)C=CC=C3N2)C=C1	HRH2_HUMAN;NK2R_HUMAN;GNRHR_RAT;GNRHR_HUMAN
CHEMBL563646	WOHRHWDYFNWPNG-UHFFFAOYSA-N	CC(C)(C)C1=CC=C(CN(CC2=CC=CC(OCC(=O)O)=C2)S(=O)(=O)C2=CC=CN=C2)C=C1	PE2R2_RAT;PE2R2_HUMAN
CHEMBL186811	VYYGCURJBJPOTR-UHFFFAOYSA-N	CC(C)(C)C1=CC=C(NC(=O)N2CCN(C3=CC=CN=N3)CC2)C=C1	TRPV1_HUMAN
CHEMBL383333	HDRMGLRNWDMPGT-UHFFFAOYSA-N	CC(C)(C)C1=CC=C(NC2=NN=C(C3=CN=CC=C3CCC3=CC=NC=C3)O2)C=C1	VGFR2_HUMAN;VGFR1_HUMAN
CHEMBL473928	IMNMJGPBEDHBCW-UHFFFAOYSA-N	CC(C)(C)C1=CC=C(OCCCN2CCC(N3CCCCC3)CC2)C=C1	HRH3_HUMAN
CHEMBL3604502	IBEDSNAOJOARAY-UHFFFAOYSA-N	CC(C)(C)C1=CC=C(S(=O)(=O)NC2=CC=C(Cl)C=C2C2=NC=CNC2=NCC(=O)O)C=C1	CCR9_HUMAN
CHEMBL1917099	LMCHOJPQAZKODZ-UHFFFAOYSA-N	CC(C)(C)C1=CC=C(S2=NS(=O)(=O)C3=CC([N+](=O)[O-])=CC=C32)C=C1	PGH2_HUMAN;LOX5_HUMAN
CHEMBL443586	GNRVWTIJRDMIID-UHFFFAOYSA-N	CC(C)(C)C1=CC=C2C(=C1)CC(F)C2N=C(O)NC1=CC=CC2=C1C=NN2	TRPV1_HUMAN
CHEMBL2048043	CZVMWVSTYZAQPV-ZHRMCQFGSA-N	CC(C)(C)C1=CC=CC(CN[C@H]2CS(=O)(=O)C[C@@H](CC3=CC(F)=C(N)C(OCCF)=C3)[C@@H]2O)=C1	BACE1_HUMAN
CHEMBL1762269	PMMPJWFJIJZLTB-RZQQEMMASA-N	CC(C)(C)C1=CC=CC(NS(=O)(=O)C2=CNC=CC2=N[C@@H]2C[C@H]3CC[C@@H]2C3)=C1	BRS3_HUMAN
CHEMBL3109732	BSUVWPUSJVKBDS-UHFFFAOYSA-N	CC(C)(C)C1=CN(C2=CC=CC=C2)C(NC(=O)NC2=CC=C(Cl)C=C2)=C1	MK14_HUMAN
CHEMBL496567	JFSGUSJACVSEKX-HAQNSBGRSA-N	CC(C)(C)C1=CN=C(CSC2=CN=C(N[C@H]3CC[C@H](N)CC3)S2)O1	CDK9_HUMAN
CHEMBL296468	OUSFTKFNBAZUKL-UHFFFAOYSA-N	CC(C)(C)C1=CN=C(CSC2=CN=C(N=C(O)C3CCNCC3)S2)O1	CDK4_HUMAN;CDK2_HUMAN;CDK1_HUMAN;CDK9_HUMAN
CHEMBL2028663	BFSMGDJOXZAERB-UHFFFAOYSA-N	CC(C)(C)C1=NC(C2=CC=CC(NS(=O)(=O)C3=C(F)C=CC=C3F)=C2F)=C(C2=NC(=N)NC=C2)S1	RAF1_HUMAN;ARAF_HUMAN;BRAF_HUMAN
CHEMBL3323011	MGDSRFOVDPARJD-UHFFFAOYSA-N	CC(C)(C)C1=NC(N2CCN(CCCCN=C(O)C3=CN4C=CC=CC4=N3)CC2)=CC(C(F)(F)F)=N1	DRD3_HUMAN;DRD2_HUMAN
CHEMBL21156	VNDWQCSOSCCWIP-UHFFFAOYSA-N	CC(C)(C)C1=NC2=C3C=CC(F)=CC3=C3C(O)=NC=CC3=C2N1	JAK2_HUMAN;TYK2_HUMAN;JAK1_HUMAN;JAK1_MOUSE;JAK3_HUMAN
CHEMBL2403821	HURVYTRTFBZJAW-UHFFFAOYSA-N	CC(C)(C)C1=NN(C2=CC=CC(N)=C2)C(NC(=O)NC2=CC=C(NC3=NC=NC4=CC=C(N=C(O)CCN5CCOCC5)C=C43)C=C2)=C1	KIT_HUMAN;ABL1_HUMAN
CHEMBL2403816	SHTNULLAAVPXRC-UHFFFAOYSA-N	CC(C)(C)C1=NN(C2=CC=CC(N)=C2)C(NC(=O)NC2=CC=C(NC3=NC=NC4=CC=CC=C43)C=C2)=C1	KIT_HUMAN;DDR1_HUMAN;DDR2_HUMAN;ABL1_HUMAN
CHEMBL1223034	KBDZMHUBIGWJPD-UHFFFAOYSA-N	CC(C)(C)C1=NN=C(C2=NN(C3=CC=C(Cl)C=C3Cl)C(C3=CC=C(Br)C=C3)=C2CN2C=NC=N2)S1	CP2C9_HUMAN;CP1A2_HUMAN;CNR2_HUMAN;CNR1_RAT
CHEMBL1223259	OVNVZWSCIAIPJL-UHFFFAOYSA-N	CC(C)(C)C1=NN=C(C2=NN(C3=CC=CC=C3Cl)C(C3=CC=C(Br)C=C3)=C2CN2C=NC=N2)S1	CNR2_HUMAN;CNR1_RAT
CHEMBL263409	SNDZVLAKMXZXKJ-UHFFFAOYSA-N	CC(C)(C)CN(CC1=CC=C(C#CCN2C=NC=N2)C=C1)C1=CC=NC(C#N)=N1	CATK_HUMAN
CHEMBL399569	CAZOGDNBKUBRJS-HXUWFJFHSA-N	CC(C)(C)CN1C(CN=C(O)[C@@H](CC2=CC=CC=C2C(F)(F)F)N=C(O)OC(C)(C)C)=NC2=CC=CN=C21	SCN9A_HUMAN
CHEMBL3263056	SGRORDSPRIKCOQ-UHFFFAOYSA-N	CC(C)(C)CN1CCC2(CC1)CN(C1=CC=CC=C1N=C(O)NC1=NC3=CC=C(Cl)N=C3S1)C1=C(O)C=CC(Cl)=C12	P2RY1_HUMAN;P2RX1_HUMAN
CHEMBL3354688	CHZHWZAKWGFQNL-DEOSSOPVSA-N	CC(C)(C)COC1=CC=C2OC3=CC=C(C4=CN=CN=C4)C=C3[C@@]3(COC(=N)N3)C2=C1	BACE1_HUMAN;CATE_HUMAN;KCNH2_HUMAN
CHEMBL710	DBEPLOCGEIEOCV-WSBQPABSSA-N	CC(C)(C)N=C(O)[C@H]1CC[C@H]2[C@@H]3CC[C@H]4N=C(O)C=C[C@]4(C)[C@H]3CC[C@]12C	S5A2_RAT;S5A2_HUMAN;S5A1_RAT;S5A1_HUMAN
CHEMBL344724	BKGNWAOTMICOMA-UHFFFAOYSA-N	CC(C)(C)N1C=C2C(=NC(=NC(O)=NC3=CC=CC(Cl)=C3)N3N=C(C4=CC=CO4)N=C23)N1	AA2BR_HUMAN;AA2AR_HUMAN;AA3R_HUMAN
CHEMBL573578	GDQXJQSQYMMKRA-UHFFFAOYSA-N	CC(C)(C)N1N=C(CC2=CC=CC3=CC=CC=C32)C2=C(N)N=CN=C21	LCK_MOUSE;CSK_HUMAN;KPCD1_HUMAN;KAPCA_HUMAN;MK08_HUMAN;RIPK2_HUMAN
CHEMBL378024	SMWFHLHWOOWYAP-UHFFFAOYSA-N	CC(C)(C)NC(O)=NC1=CC=C2NN=C(C3=NC4=CC(N5CCC(N6CCCCC6)CC5)=CC=C4N3)C2=C1	PGFRB_MOUSE;VGFR2_MOUSE;VGFR1_HUMAN;FGFR1_HUMAN;ABL1_HUMAN
CHEMBL379740	RQIXEOXMOHDTLC-UHFFFAOYSA-N	CC(C)(C)NC(O)=NC1=CC=CC2=C1C(C1=NC3=CC(N4CCC(N5CCCCC5)CC4)=CC=C3N1)=NN2	PGFRB_MOUSE;VGFR2_MOUSE;VGFR1_HUMAN;FGFR1_HUMAN
CHEMBL477608	IPSCUIDJZTXJJO-UHFFFAOYSA-N	CC(C)(C)NC1=NC=CC=C1C(O)=NCCN1CCCN(CC2COC3=CC=CC=C3O2)CC1	ADA2B_HUMAN;ADA2C_HUMAN;ADA2A_HUMAN
CHEMBL2180766	ITTNDCXUUDNAPV-OAOOKAIFSA-N	CC(C)(C)OC(=O)CC1=CC=C2C(N=C(O)N3[C@H](C(O)=NCC4=CC=CC(Cl)=C4F)C[C@H]4C[C@H]43)=CN(C(=N)O)C2=C1	CFAD_HUMAN
CHEMBL3664361	RTTCIGVREARCQM-HDJSIYSDSA-N	CC(C)(C)OC(=O)N1CC(OC2=NC=CC=C2[C@H]2CC[C@H](O)CC2)C1	PDE10_RAT
CHEMBL449276	FCXCNDHEICKHMB-QHCPKHFHSA-N	CC(C)(C)OC(=O)N1CCC[C@H]1C(=O)N1CCC(NS(=O)(=O)C2=CC(S(=O)(=O)C3=CC=CC=C3)=CC=C2C(F)(F)F)CC1	SFRP1_HUMAN
CHEMBL3582251	UPMAKYFEOQOERX-UHFFFAOYSA-N	CC(C)(C)OC(=O)N1CCN(C(=O)C2=CN3N=C(C4=CC=C(F)C=C4)C=C(C(C)(C)C)C3=N2)C(C)(C)C1	PAR2_HUMAN
CHEMBL1259218	JBNAKVNFRIRXKX-SVBPBHIXSA-N	CC(C)(C)OC(O)=N[C@@H](CC1=CC=C(C2=CC=CC=C2)C=C1)C(=O)N1CCC[C@H]1C(=O)C1=NC2=CC=CC=C2N1	PCP_HUMAN
CHEMBL431858	JRSRZYFBWXHHNX-UODIDJSMSA-N	CC(C)(C)OC(O)=N[C@@H](CC1=CNC2=CC=CC=C12)C(O)=N[C@@H]1CCCN2C(=O)N(CC3=CC=CC=C3)C(=O)C[C@H]12	CCKAR_RAT
CHEMBL252437	LGAIRKZXPYNIQE-XMMPIXPASA-N	CC(C)(C)OC(O)=N[C@H](CC1=CC=CC=C1F)C(O)=NCC1=NC2=CC=CN=C2N1C1(C2=CC=CC=C2)CC1	SCNAA_HUMAN;SCN9A_HUMAN
CHEMBL3361413	MFCNLNAJVNURNL-UHFFFAOYSA-N	CC(C)(C)OC(O)=NC(=NC1=CC=CC(C(O)=NCC2(NC3=CC=CC=C3)CCN(CC3=CC=CC=C3)CC2)=C1)N=C(O)OC(C)(C)C	NPFF2_HUMAN
CHEMBL3326418	JNDHGMUYOOCXJU-UHFFFAOYSA-N	CC(C)(C)OC(O)=NCC1=CN(C2=C(F)C(F)=C(S(N)(=O)=O)C(F)=C2F)N=N1	CAH9_HUMAN;CAH2_HUMAN;CAH1_HUMAN;CAH12_HUMAN
CHEMBL3326407	WVZZXHWZHTXPEA-UHFFFAOYSA-N	CC(C)(C)OC(O)=NCC1=CN(C2=CC=C(S(N)(=O)=O)C=C2)N=N1	CAH9_HUMAN;CAH2_HUMAN;CAH1_HUMAN;CAH12_HUMAN
CHEMBL1835422	GXOSDYYSMVCHPE-SFTDATJTSA-N	CC(C)(C)OC(O)=NCCCC[C@H](N=C(O)OC(C)(C)C)C(=O)N1CC2(C[C@H]1C(O)=NCCCCCC(O)=NO)SCCS2	HDAC1_HUMAN;HDAC8_HUMAN
CHEMBL98553	SLYBJCUKCICSBD-NDEPHWFRSA-N	CC(C)(C)OC(O)=NCCCN(CC1=CN=CN1CC1=CC=C(C#N)C=C1)[C@H]1CCN(CC2=CC=CC=C2)C1=O	KCNH2_HUMAN
CHEMBL3407573	LASZTPUNWIOFCD-OJLCMILUSA-N	CC(C)(C)S(=O)(=O)C[C@H](C1CC1)N1C(=O)[C@@](C)(CC(O)=N[C@H]2C[C@@H](C(=O)O)C2)C[C@H](C2=CC=CC(Cl)=C2)[C@H]1C1=CC=C(Cl)C=C1	MDM2_HUMAN
CHEMBL3594312	ZOWREHOVFWKKPQ-UHFFFAOYSA-N	CC(C)(C)S(=O)(=O)C1=CC=C2C=C1CN=C(O)C(NC1=CC=C3C(=C1)C=CN=C3N)C1=CC=C(C=C1)CCCC(=O)N2	KLK1_HUMAN
CHEMBL383225	UZMVNVNNMNSBTP-UHFFFAOYSA-N	CC(C)(C#N)C1=CC(C2=CC=CC(CN(C(=O)C3=CC=CC=C3)C3=CC=C(S(C)(=O)=O)C=C3)=C2)=C2N=CC=CC2=C1	PDE4C_HUMAN;PDE4A_HUMAN;PDE4B_HUMAN;PDE4D_HUMAN
CHEMBL380321	XOGGQRYYRPKZIC-UHFFFAOYSA-N	CC(C)(C#N)C1=CC(C2=CC=CC(CN(C3=CC=C(S(C)(=O)=O)C=C3)C(O)=NC3=CC=CC=C3)=C2)=C2N=CC=CC2=C1	PDE4C_HUMAN;PDE4A_HUMAN;PDE4B_HUMAN;PDE4D_HUMAN
CHEMBL378681	MAFMSYWPKNBAHN-UHFFFAOYSA-N	CC(C)(C#N)C1=CC(C2=CC=CC(CN(CC3=CC=C(F)C=C3)C3=CC=C(S(C)(=O)=O)C=C3)=C2)=C2N=CC=CC2=C1	PDE4C_HUMAN;PDE4A_HUMAN;PDE4B_HUMAN;PDE4D_HUMAN
CHEMBL383837	XVFXPIPTQRSUTA-UHFFFAOYSA-N	CC(C)(C1=CC(C2=CC=CC(C(=O)N=C3C=CNC=C3)=C2)=C2N=CC=CC2=C1)S(C)(=O)=O	PDE4C_HUMAN;PDE4A_HUMAN;PDE4B_HUMAN;PDE4D_HUMAN
CHEMBL208149	OBKIBWWNAYXLEM-UHFFFAOYSA-N	CC(C)(C1=CC(C2=CC=CC(C(=O)NC3=CC=C(S(C)(=O)=O)C=C3)=C2)=C2N=CC=CC2=C1)S(C)(=O)=O	PDE4C_HUMAN;PDE4A_HUMAN;PDE4B_HUMAN;PDE4D_HUMAN
CHEMBL207775	APHANYYADPNRCL-UHFFFAOYSA-N	CC(C)(C1=CC(C2=CC=CC(C(O)=NC3=CC=CC=C3)=C2)=C2N=CC=CC2=C1)S(C)(=O)=O	PDE4C_HUMAN;PDE4A_HUMAN;PDE4B_HUMAN;PDE4D_HUMAN
CHEMBL208236	HGDWTVWVCTUICT-UHFFFAOYSA-N	CC(C)(C1=CC(C2=CC=CC(NC(=O)C3=CC=C(S(C)(=O)=O)C=C3)=C2)=C2N=CC=CC2=C1)S(C)(=O)=O	PDE4C_HUMAN;PDE4A_HUMAN;PDE4B_HUMAN;PDE4D_HUMAN
CHEMBL3706620	DYYJWDSYFDXNOW-FLOLVYIHSA-N	CC(C)(C1=CC=C(C2=CC=NC=C2)O1)N1CCN(C[C@@H](O)C[C@@H](CC2=CC=CC=C2)C(O)=N[C@H]2C3=CC=CC=C3OC[C@H]2O)[C@H](C(O)=NCC(F)(F)F)C1	CP3A4_HUMAN;CP2D6_HUMAN;CP2C9_HUMAN
CHEMBL3358934	KAEZOVLEAHIZGN-UHFFFAOYSA-N	CC(C)(CC(O)(CC1=CC2=CC(N3CCOCC3)=NC=C2N1)C(F)(F)F)C1=CC=C(F)C=C1	CP3A4_HUMAN;GCR_HUMAN
CHEMBL380555	ZFDATWDBAKWOKP-UHFFFAOYSA-N	CC(C)(CCCCOC1=CC(C2=CC=CC=C2)=CC(C2=CC=CC=C2)=N1)C1=NNN=N1	LT4R1_HUMAN
CHEMBL471088	GZBYUTVYJCEJQS-GOTSBHOMSA-N	CC(C)(CN(CC1=CC=C(C#N)C=C1)C(=O)C1=CC=CC=C1)NCC(=O)N1C[C@@H](F)C[C@H]1C#N	DPP4_HUMAN
CHEMBL1290510	YSNROTHUHBZNDE-UHFFFAOYSA-N	CC(C)(CN=C(O)C1=COC=C1)CN(C1=CC=CC=C1)C1=NS(=O)(=O)C2=CC(F)=CC=C21	KCNA3_HUMAN;KCNA5_HUMAN
CHEMBL1290737	MMCFFZBMJHBWGM-UHFFFAOYSA-N	CC(C)(CN=C(O)CC(F)(F)F)CN(C1=CC=CC=C1)C1=NS(=O)(=O)C2=CC(F)=CC=C21	KCNA3_HUMAN;KCNA5_HUMAN
CHEMBL3323280	YPFQADFBYRSGKK-HGVDYVRTSA-L	CC(C)(CN1C(=O)C2=CC=CC=C2C1=O)C[N+](C)(C)CCCCCC[N+]1(C)[C@@H]2CC[C@@H]1CC(OC(=O)C(CO)C1=CC=CC=C1)C2	ACM2_HUMAN;ACM5_HUMAN
CHEMBL3323281	VCZGDSFNEDWIAL-APPDCXGPSA-L	CC(C)(CN1C(=O)C2=CC=CC3=CC=CC(=C32)C1=O)C[N+](C)(C)CCCCCC[N+]1(C)[C@@H]2CC[C@@H]1CC(OC(=O)C(CO)C1=CC=CC=C1)C2	ACM2_HUMAN;ACM5_HUMAN
CHEMBL3323284	WXPPKUFPMLKLIE-SGMQLFCJSA-L	CC(C)(CN1C(=O)C2=CC=CC3=CC=CC(=C32)C1=O)C[N+](C)(C)CCCCCC[N+]1(C)[C@H]2C[C@@H](OC(=O)[C@H](CO)C3=CC=CC=C3)C[C@@H]1[C@H]1O[C@@H]21	ACM2_HUMAN;ACM5_HUMAN
CHEMBL1288526	ZPVHBQIGHVBBKF-CPCREDONSA-N	CC(C)(F)C[C@H](N[C@@H](C1=CC=C(C2=CC=C(C3(C(=O)N4CCOCC4)CC3)C=C2)C=C1)C(F)(F)F)C(O)=N[C@H](C#N)CC1=CC=CC=C1	CATF_HUMAN;CATB_HUMAN
CHEMBL199837	OZEUHFQBMMLXLH-UHFFFAOYSA-N	CC(C)(N)CCC1=S=C(C2=CC=NC(NC3=CC=C(C(=O)N4CCC(N5CCCC5)CC4)C=C3)=N2)C=C1	IKKA_HUMAN;IKKB_HUMAN
CHEMBL3338838	PTOPXBFSXASLNA-UHFFFAOYSA-N	CC(C)(N)CNC1=NC(C2=CC3=CNN=C3C=C2)=NC2=CN=CC=C21	KPCT_HUMAN;KPCL_HUMAN;PKN1_HUMAN;PKN2_HUMAN;ROCK1_HUMAN;ROCK2_HUMAN
CHEMBL3298986	JRRKWFRTDFOWAB-SANMLTNESA-N	CC(C)(N)COC1=CC=C(NC2=CC=C(CCNC[C@H](O)C3=CC=C(O)C4=NC(O)=CC=C34)C=C2)C=C1	ADRB2_HUMAN;ACM2_HUMAN
CHEMBL2018659	CSNVKOLUWSVDLX-UHFFFAOYSA-N	CC(C)(NC(=O)C1=CC2=C(CCCCCC2)N(CC2CCCCC2)C1=O)C(O)=NCCCCCO	CNR2_HUMAN;CNR1_HUMAN
CHEMBL436513	JWZBRHICAGOWSR-UHFFFAOYSA-N	CC(C)(NC1=NCCNC(C2=CC=C(F)C=C2F)=C1)C1CCC1	5HT2A_HUMAN
CHEMBL3291214	VKHMXTVEQIZBFB-QGBARRRRSA-N	CC(C)(O)[C@H]1C[C@@]23CC[C@@]1(OCCF)[C@@H]1OC4=C(O)C=CC5=C4[C@@]12CCN(CC1CC1)[C@@H]3C5	OPRD_HUMAN;OPRK_HUMAN;OPRM_HUMAN
CHEMBL1650951	CLGRAWDGLMENOD-UHFFFAOYSA-N	CC(C)(O)C(=O)N1CCN(C2=CC=C(C(F)(F)F)C(C3=C(C4=CNC5=CC=CC=C54)C(=O)N=C3O)=C2)CC1	JAK1_HUMAN;JAK3_HUMAN
CHEMBL787	UCHDWCPVSPXUMX-TZIWLTJVSA-N	CC(C)(O)C1=CC=CC=C1CC[C@@H](SCC1(CC(=O)O)CC1)C1=CC=CC(/C=C/C2=CC=C3C=CC(Cl)=CC3=N2)=C1	ADA2C_HUMAN;AA3R_HUMAN;CLTR1_HUMAN
CHEMBL344180	APMBFPQCZFCKCO-CGNAPUSOSA-N	CC(C)(O)C1=CC=CC=C1CC[C@@H](SCC1(CC(=O)O)CC1)C1=CC=CC(/C=C/C2=CC=C3CCCCC3=N2)=C1	CLTR1_HUMAN
CHEMBL140058	KIUKUOYAZCSXNU-KSGUIJNZSA-N	CC(C)(O)C1=CC=CC=C1CC[C@@H](SCC1(CC(=O)O)CC1)C1=CC=CC(/C=C/C2=CC=C3SCCC3=N2)=C1	CLTR1_HUMAN
CHEMBL3326744	CNRKFSOKFMEBMF-UHFFFAOYSA-N	CC(C)(O)C1=CN2N=CN=C(N=C3C=CNC=C3)C2=C1	M4K4_HUMAN
CHEMBL2296494	GWPWVCALQLLWNF-UHFFFAOYSA-N	CC(C)(O)CC(=O)C(CNCC=O)C1=CC(=O)C2=NC=CC3=C4C=CC=CC4=NC1=C23	TOP2A_HUMAN
CHEMBL1221434	KDAUXYRYNLBXOV-UHFFFAOYSA-N	CC(C)(O)CCC1=CC=C(OCC2=CC(C3=CC=CC(OC(F)F)=C3)=C3N=CC=CC3=C2)C=C1	PDE4C_HUMAN;PDE4A_HUMAN;PDE4B_HUMAN;PDE4D_HUMAN
CHEMBL258246	ILPQLCKGOBBIPI-VPUSJEBWSA-N	CC(C)[C@]1(C(O)=NCC2=CC(C(F)(F)F)=CC(C(F)(F)F)=C2)CC[C@@H](N2CCC(C3=CC=CC(F)=C3)CC2)C1	CCR2_HUMAN;KCNH2_HUMAN
CHEMBL2426345	UGBQKYVMRZGCSO-OVQDZVAUSA-N	CC(C)[C@]1(C(O)=NCC2=CC(C(F)(F)F)=CC(C(F)(F)F)=C2)CC[C@@H](NC2CCCC3=CC=CC=C32)C1	CCL2_HUMAN
CHEMBL3401350	PGSGWIDQXZCHJL-FYSMJZIKSA-N	CC(C)[C@]1(C)CC(=O)N(CC2=CC(F)=CC(C(O)=N[C@@H](C)C3=CC=CC=C3)=C2)C(=N)N1	BACE2_HUMAN;CATD_HUMAN;RENI_HUMAN
CHEMBL2112186	URVDQZDQPQVIGE-ZORYXUITSA-N	CC(C)[C@@]1(O)[C@@H](OC(=O)C2=CNC=C2)[C@@]2(O)[C@]3(C)C[C@@]4(O)O[C@@]5([C@H](O)[C@@H](C)CC[C@]35O)[C@@]2(O)[C@]14C	RYR3_MOUSE
CHEMBL215639	XSPHSWHLHARGRZ-MIJJZIGMSA-N	CC(C)[C@@H](NCC(=O)O)C(O)=NC1(C(O)=NCC2=CC=C(C(=N)N)C=C2)CC2=CC=C3C=CC=CC3=C2C1	PROC_HUMAN;THRB_HUMAN
CHEMBL435931	NNCMZAJUJIFSSX-OYGPHJITSA-N	CC(C)[C@@H](NS(=O)(=O)C1=CC=C(C2=CC=C(/C=C/C3=CC4=CC=CC=C4O3)C=C2)C=C1)C(=O)O	ATS4_HUMAN
CHEMBL200221	IAWHNWKBSDNIHH-XMMPIXPASA-N	CC(C)[C@@H](NS(=O)(=O)C1=CC=C(C2=CC=C(OC(=O)C3=CC4=CC=CC=C4O3)C=C2)C=C1)C(=O)O	ATS4_HUMAN
CHEMBL1939846	RQCBSNJRFVZHOS-GOSISDBHSA-N	CC(C)[C@@H]1C(=O)N(O)C(=O)CN1S(=O)(=O)C1=CC=C(OC2=CC=CC=C2)C=C1	MMP14_HUMAN;MMP2_HUMAN;MMP9_HUMAN;MMP8_HUMAN;MMP16_HUMAN
CHEMBL3593411	YSQNJKVHVWRCPW-FXHDEUNJSA-N	CC(C)[C@@H]1N=C(O)[C@]2(C)CSC(=N2)C2=CC(=NC=C2)CN=C(O)C[C@@H](/C=C/CCS)OC1=O	HDAC6_HUMAN;HDAC1_HUMAN;HDAC3_HUMAN;HDAC2_HUMAN;HDAC8_HUMAN
CHEMBL2436595	IPARVOCXYHGAKB-BNVDZZMOSA-N	CC(C)[C@@H]1N=C(O)[C@]2(C)CSC(=N2)C2=COC(=N2)CN=C(O)C[C@@H](/C=C/CCS)OC1=O	HDAC7_HUMAN;HDAC6_HUMAN;HDAC1_HUMAN;HDAC3_HUMAN;HDAC2_HUMAN
CHEMBL3593407	CPERKRDUKGURNJ-BNVDZZMOSA-N	CC(C)[C@@H]1N=C(O)[C@]2(C)CSC(=N2)C2=CSC(=N2)CN=C(O)C[C@@H](/C=C/CCS)N=C1O	HDAC6_HUMAN;HDAC1_HUMAN;HDAC3_HUMAN;HDAC2_HUMAN;HDAC8_HUMAN
CHEMBL3329621	VXQMEGLYMWVBHB-UOLLFOIHSA-N	CC(C)[C@@H]1N=C(O)[C@]2(C)CSC(=N2)C2=CSC(=N2)CN=C(O)C[C@@H](/C=C/CCSSCC/C=C/[C@@H]2CC(O)=NCC3=NC(=CS3)C3=N[C@@](C)(CS3)C(O)=N[C@@H](C(C)C)C(=O)O2)OC1=O	HDA11_HUMAN;HDAC6_HUMAN;HDA10_HUMAN;HDAC1_HUMAN;HDAC3_HUMAN;HDAC2_HUMAN
CHEMBL3593413	PFXMQZVRILDSDW-XUFAZQDHSA-N	CC(C)[C@@H]1N=C(O)[C@]2(C)CSC(=N2)C2=NC(=CC=C2)CN=C(O)C[C@@H](/C=C/CCS)N=C1O	HDAC1_HUMAN;HDAC3_HUMAN;HDAC2_HUMAN
CHEMBL1240609	IRHKZLUEFHIQGW-MBJFVKNHSA-N	CC(C)[C@@H]1N=C(O)[C@H](CC(=O)O)N=C(O)[C@H](CC2=CC=C(O)C=C2)N=C(O)[C@H](CCC(=O)O)N=C(O)[C@@H](N=C(O)[C@H](C)N)CSCC2=CC3=CC(=C2)CSC[C@H](N=C(O)[C@H](CC2=CC=CC=C2)N=C(O)CN=C1O)C(O)=N[C@@H](CC1=CNC2=CC=CC=C12)C(O)=N[C@@H](CC(=O)O)C(O)=NCC(O)=N[C@@H](CC1=CC=CC=C1)C(O)=NCC(O)=N[C@@H](CCC(=N)O)C(O)=N[C@H](C(O)=NCC(=N)O)CSC3	CATG_HUMAN
CHEMBL2048574	JIQCVGFMGZHWIV-OFSTUUFMSA-N	CC(C)[C@H](C[C@H](O)[C@@H](N)CN1CC(=O)N(C2=CC=CC(Cl)=C2)CC1(C)C)C(O)=NCC(C)(C)C(=N)O	RENI_HUMAN
CHEMBL2387211	OOOQPXIKDXSCRA-BVWCKYCNSA-N	CC(C)[C@H](N=C(O)[C@@H](N=C(O)C(C)(C)N=C(O)[C@H](CC1=CC=CC=C1)N=C(O)[C@@H](C)N=C(O)[C@@H](N)CC1=CC=C(O)C=C1)C(C)C)C(O)=N[C@@H](CCC(O)=NCC(=O)N(C1=CC=CC=C1)C1CCN(CCC2=CC=CC=C2)CC1)C(=N)O	OPRD_HUMAN;OPRD_MOUSE
CHEMBL405102	FHEJNILMQNUGJA-PWUPCCMPSA-N	CC(C)[C@H](N=C(O)[C@@H](N=C(O)C1(N=C(O)[C@H](CC2=CC=CC=C2)N=C(O)[C@H](C)N=C(O)[C@@H](N)CC2=CC=C(O)C=C2)CCCCC1)C(C)C)C(O)=NCC(=N)O	OPRD_MOUSE;OPRD_RAT;OPRM_RAT
CHEMBL2371933	IFCCNHXLPWYQJO-NVHWWMOMSA-N	CC(C)[C@H](N=C(O)[C@@H]1CSSC[C@H](N=C(O)[C@@H]2CCC(O)=N2)C(O)=N[C@@H](CC2=CC=CC=C2)C(O)=N[C@@H](CC2=CNC3=CC=CC=C23)C(O)=N[C@@H](CCCCN)C(O)=N[C@@H](CC2=CC=C(O)C=C2)C(O)=N1)C(=O)O	UR2R_HUMAN
CHEMBL2370328	QTEVIWGWCOWBNP-CNGXOXJSSA-N	CC(C)[C@H](N=C(O)[C@H](CC(=O)O)N=C(O)[C@H](CC1=CC=CC=C1)N=C(O)[C@@H](C)N=C(O)[C@@H](N)CC1=CC=C(O)C=C1)C(O)=N[C@H](C(O)=N[C@H](C(O)=NCC(=N)O)[C@@H](C)O[C@H]1O[C@H](CO)[C@@H](O)[C@H](O)[C@H]1O)C(C)C	OPRD_RAT;OPRM_RAT
CHEMBL3354684	IBLAVZWCQYPXLH-RLAGABBFSA-N	CC(C)[C@H](N=C(O)[C@H](CC1=CC=C(O)C=C1)N=C(O)[C@@H](N)CC1=CC=C(O)C=C1)C(O)=N[C@@H](CCCNC(=N)N)C(=O)C1=NC2=CC=CC=C2S1	TMPS6_HUMAN;ST14_HUMAN
CHEMBL269969	RXLLECDUMUZHQF-CHQQOIJLSA-N	CC(C)[C@H](N=C(O)[C@H](CC1CCCCC1)NC(O)=N[C@H](C)C1=CC=C(Br)C=C1)C(O)=N[C@@H](CCCNC(=N)N)C(=O)C1=NC=CS1	THRB_HUMAN;FA11_HUMAN
CHEMBL504140	UIWWGBKSSHAJQP-XGTQTKKKSA-N	CC(C)[C@H](N=C(O)C[C@H](O)[C@H](COCC1=CC(F)=CC(F)=C1)N=C(O)C1=CC(C(O)=N[C@H](C)C2=CC=CC=C2)=CC(N(C)S(C)(=O)=O)=C1)C(O)=NC1=CC(C(=O)O)=CC(C(=O)O)=C1	BACE1_HUMAN;CATD_HUMAN
CHEMBL3422083	KFENBNGSHOHELN-BSYJTBJZSA-N	CC(C)[C@H](N=C(O)C1=CC=C2NN=C(C3=CC=C(N4C5CCC4COC5)C=C3)C2=C1)C1=CC=CC=C1Cl	CP3A4_HUMAN;TTK_HUMAN
CHEMBL187523	HJFONKSERLWIGE-DEOSSOPVSA-N	CC(C)[C@H](NS(=O)(=O)C1=CC=C(C2=CC=C(NC(=O)C3=CC4=CC=CC=C4O3)C=C2)C=C1)C(=O)O	MMP13_HUMAN;MMP12_HUMAN;MMP2_HUMAN
CHEMBL563343	TUJKFLFRSWBCFZ-QHCPKHFHSA-N	CC(C)[C@H](NS(=O)(=O)C1=CC=C2C(=C1)SC1=CC(NC(O)=NCC3=CC=CC=C3)=CC=C12)C(=O)O	MMP13_HUMAN;MMP12_HUMAN
CHEMBL337834	QZVQSVZEEJEZSI-YXRKCGNLSA-N	CC(C)[C@H]1C(O)=N[C@H](CO)CC2=CC(NC(=O)CCCCCCCCCCCCC(O)=NC3=CC=C4C[C@@H](CO)N=C(O)[C@H](C(C)C)N(C)C4=C3)=CC=C2N1C	KPCD_HUMAN;KPCE_HUMAN;KPCA_HUMAN;KPCG_HUMAN;KPCB_HUMAN
CHEMBL3590218	RWNPDBWKKCTTOI-WIQNKZILSA-N	CC(C)[C@H]1CNC(=O)C(=O)N1C[C@@H]1CCCN1C[C@@H](CC1=CC=C2C=CC=CC2=C1)N1C[C@@H](CC2=CC=C(O)C=C2)N(CC2CCCCC2)C(=O)C1=O	FPR2_HUMAN
CHEMBL2113264	KXGOSZXOKPHJFK-NEPJUHHUSA-N	CC(C)[C@H]1CNC[C@H]2C3=CC=CC(C(F)(F)F)=C3C(=O)N12	5HT2B_HUMAN;5HT2A_HUMAN;5HT2C_HUMAN
CHEMBL237488	RWNXMLKAIWDHLU-GOSISDBHSA-N	CC(C)=CCN1C(N2CCC[C@@H](N)C2)=NC2=C1C(=O)N(CC(=O)C1=CC=CC=C1)C(=O)N2C	DPP4_HUMAN;ACM1_HUMAN
CHEMBL391089	XWGIZMOOTLOFBG-IBGZPJMESA-N	CC(C)=CCN1C(N2CCC[C@H](N)C2)=NC2=C1C(=O)N(CC1=NC=CC3=CC=CC=C31)C(=O)N2C	DPP4_HUMAN;ACM1_HUMAN
CHEMBL1949693	PARCWEQRCVIVGZ-UHFFFAOYSA-N	CC(C)=CCN1C2=C(C(C#N)=C1N1CCCNCC1)N(C)C(=O)N(CC1=C(C#N)C=NC3=CC=CC=C31)C2=O	DPP4_HUMAN;KCNH2_HUMAN
CHEMBL461227	ASEDTRKYKLTHTA-BOUXLOLZSA-N	CC(C)=CCN1CC[C@@]2(C)C3=CC(C(=N)O)=CC=C3C[C@@H]1[C@@H]2C	OPRD_HUMAN;OPRK_HUMAN;OPRM_HUMAN
CHEMBL3577872	ZEAYLBFKDUMFPX-UHFFFAOYSA-N	CC(C)C(=O)N1CCC(NC2=NC=C3C=CC(=O)N(C(C)C)C3=N2)CC1	MK10_HUMAN;MK09_HUMAN;MK08_HUMAN
CHEMBL3609817	MLDXNVWBLNAZSD-OGQCEUPSSA-N	CC(C)C(=O)O[C@@]1(CCN(C)CCCC2=NC3=CC=CC=C3N2)C[C@H]2CC[C@@H]1C1=CC=CC=C12	CAC1C_HUMAN;CAC1H_HUMAN
CHEMBL387792	RGCRRRXBLPVENP-UHFFFAOYSA-N	CC(C)C(N)C(=O)NC1=CC=C(N2C(=O)N(CC3=CC=CC=C3)N=C(C3CCCCC3)C3=CC=CC=C32)C=C1	PTH1R_HUMAN
CHEMBL432961	QUSDITZWJZYKIX-UHFFFAOYSA-N	CC(C)C(N=C(O)CN1C(=O)C(N=C(O)OCC2=CC=CC=C2)=CC=C1C1=CC=CC=C1Cl)C(=O)C(F)(F)F	ELNE_HUMAN
CHEMBL523166	BKMARWROUWRNAF-UHFFFAOYSA-N	CC(C)C(NC1=CC=C(Cl)C=C1)C(=O)N1CCCCN1C#N	CATL1_HUMAN;CATK_HUMAN;CATB_HUMAN
CHEMBL492619	UJHQYDKTGZAAFX-UHFFFAOYSA-N	CC(C)C(NC1=CC=CC(Cl)=C1)C(=O)N1CCCCN1C#N	CATL1_HUMAN;CATK_HUMAN;CATB_HUMAN
CHEMBL3623825	MOUHKVCNIZIARN-UHFFFAOYSA-N	CC(C)C(O)=NC1CCCC2=C(C3=CC=C(C#N)C=C3)C=NC=C21	C11B2_HUMAN
CHEMBL2115492	NFIKZROQWRUGJB-KMPBPIROSA-N	CC(C)C[C@@H](N=C(O)[C@@H](CC1=CC=CC=C1)N=C(O)CN=C(O)[C@]1(N=C(O)[C@H](N)CC2=CC=C(O)C=C2)CCC[C@H]1O)C(=O)O	OPRD_RAT;OPRM_RAT
CHEMBL3422098	XRBFZYFJBUZBIE-NDIVSWGXSA-N	CC(C)C[C@@H](N=C(O)C1=CC=C2NN=C(C3=CC=C(N4[C@H]5CC[C@H]4CC(O)C5)C=C3)C2=C1)C1=CC=CC=N1	CP3A4_HUMAN;TTK_HUMAN
CHEMBL507796	CSDUUNOZBMGMHZ-HVRNLMOBSA-N	CC(C)C[C@@H](N=C(O)CN=C(O)[C@H](CC1=CC=CC=C1)NC(=O)C1=CC=C(F)C=C1)C(O)=N[C@@H](CCCNC(=N)N)C(O)=N[C@@H](CC1=CNC2=CC=CC=C12)C(=N)O	KISSR_HUMAN
CHEMBL429852	VNZHOIDQBPFEJU-OAQYLSRUSA-N	CC(C)C[C@@H](NC(=N)N)C(O)=NCC(=O)N1CCC(C2=CC(C3=CC=C(OCC4=CC=C(C(=O)O)O4)C(Cl)=C3Cl)=NN2C)CC1	IL2_HUMAN
CHEMBL525408	YVIIHEKJCKCXOB-STYWVVQQSA-N	CC(C)C[C@@H]1N=C(O)[C@H](C)N=C(O)[C@H]([C@@H](C)O)N=C(O)[C@H](CCC(=O)O)N=C(O)[C@@H]2CCCN2C(=O)[C@H](C)N=C(O)[C@H](CCCCN)N=C(O)[C@@H]2CSSC[C@@H](C(O)=N[C@@H](CCC(=N)O)C(O)=N[C@@H](CCC(=N)O)C(O)=N[C@@H](CC3=CN=CN3)C(=N)O)N=C(O)[C@H](CCCNC(=N)N)N=C(O)[C@H](CCCNC(=N)N)N=C(O)[C@H](C)N=C(O)[C@H](CSSC[C@H](N)C(O)=N[C@@H](CC(=N)O)C(O)=N2)N=C1O	KCNN1_RAT
CHEMBL2151573	MZFBIJKTQCKWOQ-UACURGKKSA-N	CC(C)C[C@@H]1N=C(O)[C@H](CCCNC(=N)N)N=C(O)[C@@H]2CSSC[C@H](N=C(O)[C@H](CCC(=O)O)N=C(O)[C@@H](N)CC(=O)O)C(O)=N[C@@H](CSSC[C@@H](C(O)=N[C@@H](CCCNC(=N)N)C(O)=N[C@@H](CCCNC(=N)N)C(O)=N[C@@H](CCCNC(=N)N)C(=O)O)N=C(O)[C@H](CC(=O)O)N=C(O)[C@H](CC3=CN=CN3)N=C(O)[C@@H]3CCCN3C(=O)[C@H](CC(=N)O)N=C(O)[C@H](CC(=N)O)N=C1O)C(O)=N[C@@H](CO)C(O)=N[C@@H](CC(=N)O)C(=O)N1CCC[C@H]1C(O)=N[C@@H](C)C(O)=N2	ACHA7_MOUSE
CHEMBL213194	GGQXMEFMGFPZJK-RUZDIDTESA-N	CC(C)C[C@H](C1=CC=CC(C2=CC=CC(C3=CSC(CN4CCNCC4)=N3)=C2)=C1)C(O)=NCC#N	CATL1_HUMAN;CATK_HUMAN
CHEMBL213244	SZQZHZOCBPSZIO-FXDYGKIASA-N	CC(C)C[C@H](C1=CC=CC(C2=CC=CC(C3=CSC(N4CCC(N(C)C)C4)=N3)=C2)=C1)C(O)=NCC#N	CATL1_HUMAN;CATK_HUMAN
CHEMBL282146	AKWKBACKRMYPRV-NQIIRXRSSA-N	CC(C)C[C@H](CC(=O)O)C(O)=N[C@H]1CC2=CN(CCCCCCN=C1O)C1=CC=CC=C21	MMP1_HUMAN;MMP7_HUMAN;MMP2_HUMAN;MMP8_HUMAN
CHEMBL152104	FGDQQAHGMHOQDV-WVQWTBLQSA-N	CC(C)C[C@H](CC(O)=NO)C(O)=N[C@@H](CC1=CNC2=CC=CC=C12)C(O)=N[C@@H]1CCC2=CC=CC=C21	MMP3_HUMAN;MMP2_HUMAN
CHEMBL281795	GCBPAPVOMPJQHK-NQIIRXRSSA-N	CC(C)C[C@H](CC(O)=NO)C(O)=N[C@H]1CC2=CN(CCCCCCN=C1O)C1=CC=CC=C21	MMP1_HUMAN;MMP3_HUMAN;MMP7_HUMAN;MMP2_HUMAN;MMP8_HUMAN
CHEMBL30980	IZYWROOEWSDARX-IRLDBZIGSA-N	CC(C)C[C@H](CN(O)C=O)C(O)=N[C@H]1CC2=CN(CCCCCCN=C1O)C1=CC=CC=C21	MMP1_HUMAN;MMP3_HUMAN;MMP7_HUMAN;MMP2_HUMAN
CHEMBL2349335	XCVNKDBFHMYYDO-CYBMUJFWSA-N	CC(C)C[C@H](CO)NC1=C2SC(=N)N=C2NC(SCC2=CC=CC=C2)=N1	CXCR2_HUMAN;CX3C1_HUMAN
CHEMBL3354685	VJPPADPJUXWEMC-MTZHBSBLSA-N	CC(C)C[C@H](N)C(O)=N[C@@H](CC1=CNC2=CC=CC=C12)C(O)=N[C@@H](CC1=CNC2=CC=CC=C12)C(O)=N[C@@H](CCCNC(=N)N)C(=O)C1=NC2=CC=CC=C2S1	TMPS6_HUMAN;ST14_HUMAN
CHEMBL2371978	KNNCZVVJJSCZNH-WPIMGRBNSA-N	CC(C)C[C@H](N=C(O)[C@@H]1CCCN1C(=O)[C@@H](CC1=CC=CC=C1)N=C(O)[C@H](CC1=CC=CC=C1)N=C(O)CN=C(O)[C@@H](C)N=C(O)[C@@H](N)CC1=CC=C(O)C=C1)C(O)=N[C@@H](CC1=CNC2=CC=CC=C12)C(=O)OCC1=CC(C(F)(F)F)=CC(C(F)(F)F)=C1	NK1R_HUMAN;OPRD_HUMAN;OPRM_RAT
CHEMBL2371977	KNNCZVVJJSCZNH-KOLUZXRDSA-N	CC(C)C[C@H](N=C(O)[C@@H]1CCCN1C(=O)[C@H](CC1=CC=CC=C1)N=C(O)[C@H](CC1=CC=CC=C1)N=C(O)CN=C(O)[C@@H](C)N=C(O)[C@@H](N)CC1=CC=C(O)C=C1)C(O)=N[C@@H](CC1=CNC2=CC=CC=C12)C(=O)OCC1=CC(C(F)(F)F)=CC(C(F)(F)F)=C1	NK1R_HUMAN;OPRD_HUMAN;OPRM_RAT
CHEMBL261390	XHJXRHNUFXHMEV-REAJPLCASA-N	CC(C)C[C@H](N=C(O)[C@@H]1CCCN1C(=O)[C@H](CC1=CC=CC=C1)N=C(O)CN=C(O)[C@@H](C)N=C(O)[C@@H](N)CC1=CC=C(O)C=C1)C(O)=N[C@@H](CC1=CNC2=CC=CC=C12)C(=O)OCC1=CC(C(F)(F)F)=CC(C(F)(F)F)=C1	NK1R_RAT;NK1R_HUMAN;OPRD_HUMAN;OPRM_RAT
CHEMBL2337009	CHLFLLKJECWTRG-KSDWDQPISA-N	CC(C)C[C@H](N=C(O)[C@H](C)N=C(O)[C@H](CC1=CC=C(O)C=C1)N=C(O)[C@@H]1CCCN1C(=O)CN=C(O)[C@H](C)N=C(O)[C@@H](N=C(O)[C@H](CO)N=C(O)[C@H](CC1=CC=C(O)C=C1)N=C(O)[C@H](CCCNC(=N)N)N=C(O)[C@H](CCCCN=C(O)CCCCCCCCCCCN)N=C(O)[C@H](CCCNC(=N)N)N=C(O)[C@H](CC1=CC=C(O)C=C1)N=C(O)[C@H](CO)N=C(O)[C@@H](N=C(O)[C@H](C)N=C(O)CN=C(O)[C@@H]1CCCN1C(=O)[C@H](CC1=CC=C(O)C=C1)N=C(O)[C@H](C)N=C(O)[C@H](CC(C)C)N=C(O)[C@H](CC1…	EPHA2_HUMAN
CHEMBL2165920	JFZCLMZUABKABL-GVCDGELBSA-N	CC(C)C[C@H](N=C(O)[C@H](CC(=N)O)N=C(O)[C@@H]1CCCN1C(=O)[C@@H](N)C(C)C)C(=O)N1CCC[C@H]1C(O)=N[C@@H](CCC(=N)O)C(O)=N[C@@H](CCCNC(=N)N)C(O)=N[C@@H](CC1=CC=CC=C1)C(=N)O	NPFF1_HUMAN
CHEMBL429005	UAGOKIHKMPQLOZ-UAWNQZSRSA-N	CC(C)C[C@H](N=C(O)[C@H](CC1=CC=C(O)C=C1)N=C(O)[C@H](CC1=CN=CN1)N=C(O)[C@H](CCCNC(=N)N)N=C(O)OCC1C2=CC=CC=C2C2=CC=CC=C21)C(O)=N[C@@H](CC(=N)O)C(O)=N[C@@H](CC(C)C)C(O)=N[C@H](C(O)=N[C@H](C(O)=N[C@@H](CCCNC(=N)N)C(O)=N[C@@H](CCC(=N)O)C(O)=N[C@@H](CCCNC(=N)N)C(O)=N[C@@H](CC1=CC=C(O)C=C1)C(=N)O)[C@@H](C)O)C(C)C	NPY5R_HUMAN;NPY2R_HUMAN
CHEMBL197844	OTFYTTXOONHBQZ-ZJWIYONQSA-N	CC(C)C[C@H](N=C(O)[C@H](CC1=CC=C(OP(=O)(O)O)C=C1)N=C(O)CCC1=CC=CC=C1)C(=O)N1CCC[C@H]1C(O)=N[C@@H](CCC(=N)O)C(O)=N[C@H](C(=N)O)[C@@H](C)O	STAT3_HUMAN
CHEMBL3356083	WBWUFPXBZXKQCJ-AQJXLSMYSA-N	CC(C)C[C@H](N=C(O)[C@H](CC1=CC=CC=C1)N=C(O)[C@@H](N)CC1=CC=C(O)C=C1)C(O)=N[C@@H](CC1=CC=CC=C1)C(O)=N[C@@H](CCCNC(=N)N)C(=O)N1CCC[C@H]1C(O)=N[C@@H](CCCNC(=N)N)C(O)=N[C@@H](CC(=N)O)C(=N)O	NMUR1_MOUSE;NMUR2_MOUSE
CHEMBL525751	LAIGTXBXGMHUKB-LZXFXRMESA-N	CC(C)C[C@H](N=C(O)[C@H](CC1=CC=CC=C1)N=C(O)[C@H](CN=C(O)CCCCCCCCF)N=C(O)[C@H](CO)N=C(O)CN)C(O)=N[C@@H](CO)C(=O)N1CCC[C@H]1C(O)=N[C@@H](CCC(=O)O)C(O)=N[C@@H](CC1=CN=CN1)C(O)=N[C@@H](CCC(=N)O)C(O)=N[C@@H](CCCNC(=N)N)C(O)=N[C@H](C(O)=N[C@@H](CCC(=N)O)C(O)=N[C@@H](CCC(=N)O)C(=N)O)C(C)C	GHSR_HUMAN
CHEMBL3589129	VIVIFJSCGWLIIQ-DZUOILHNSA-N	CC(C)C[C@H](N=C(O)[C@H](CC1=CC=CC=C1)N=C(O)[C@H](CN1C=C(CCCC2=CC=CC=C2)N=N1)N=C(O)[C@H](CO)N=C(O)CN)C(=N)O	MBOA4_HUMAN
CHEMBL584596	IQXCSYDWAVSEGS-LDLDISLLSA-N	CC(C)C[C@H](N=C(O)[C@H](CC1=CC=CC=C1)N=C(O)CN=C(O)CN=C(O)[C@H](CC1=CC=C(O)C=C1)NCC1=CC=CC=C1)C(O)=N[C@@H](CCCNC(=N)N)C(O)=N[C@@H](CCCNC(=N)N)C(O)=N[C@H](C)C(O)=N[C@@H](CCCNC(=N)N)C(=O)N1CCC[C@H]1C(O)=N[C@@H](CCCCN)C(=N)O	OPRD_MOUSE;OPRK_RAT;OPRM_RAT
CHEMBL2326541	YIGNKMPOJDLDAJ-BZNPCLEFSA-N	CC(C)C[C@H](N=C(O)[C@H](CC1=CC=NC=C1)N=C(O)[C@H](CC1=CC=CC=C1)N=[N+]=[N-])C(O)=N[C@H](/C=C/S(C)(=O)=O)CC1=CC=C(CN)C=C1	PSB2_HUMAN
CHEMBL3104112	WLJMFIHMNNWSTN-LQFWIBAVSA-N	CC(C)C[C@H](N=C(O)[C@H](CO)N=C(O)[C@H](C)N=C(O)[C@H](CC1=CC=C(O)C=C1)N=C(O)[C@H](CC1=CC=C(O)C=C1)N=C(O)[C@H](CCCNC(=N)N)N=C(O)[C@H](CC(=N)O)N=C(O)[C@H](CC(C)C)N=C(O)[C@H](CCC(=O)O)N=C(O)[C@H](CCC(=O)O)N=C(O)[C@@H]1CCCN1C(=O)[C@H](CO)NC(=O)C1=CC=CN=C1SCCOCCOCCOCCOCCOCCOCCOCCOCCOCCOCCOCCOCCOCCOCCOCCOCCOCCOCCOCCO)C(O)=N[C@@H](CCCNC(=N)N)C(O)=N[C@@H](CC1=CN=CN1)C(O)=N[C@@H](CC1=CC=C(O)C=C1)C(O)=N[C@@…	NPY5R_HUMAN;NPY1R_HUMAN;NPY2R_HUMAN
CHEMBL1170025	CYLQZMDPLMYAJE-WUXWQJPASA-N	CC(C)C[C@H](N=C(O)[C@H](CO)N=C(O)[C@H](CC(C)C)N=C(O)[C@H](CS)N=C(O)[C@H](CS)N=C(O)[C@H](CC(C)C)N=C(O)[C@H](CC(C)C)N=C(O)[C@H](CC(=O)O)N=C(O)[C@H](C)N=C(O)[C@H](CC(C)C)N=C(O)[C@@H](N=C(O)[C@H](CC(C)C)N=C(O)[C@@H](N)CC1=CN=CN1)[C@@H](C)O)C(=O)N1CCC[C@H]1C(O)=N[C@@H](CC1=CC=CC=C1)C(=O)O	C5AR1_HUMAN;C3AR_HUMAN
CHEMBL2408909	GDRDYWSIEDJVRY-GJCUDGATSA-N	CC(C)C[C@H](N=C(O)[C@H]1O[C@@H]1C(=O)O)C(O)=NCCCCN=C(O)CCCC[C@@H]1SC[C@@H]2N=C(O)N[C@H]12	CAN1_HUMAN
CHEMBL2429980	AWRRPXCDZLONPG-NHFVCARZSA-N	CC(C)C[C@H](N=C(O)C[C@H](O)[C@H](CC(C)C)N=C(O)[C@H](CC1=CN=CN1)N=C(O)CN(C)C(=O)[C@@H](N=C(O)[C@H](C)N=C(O)[C@H](CC1=CNC2=CC=CC=C12)N=C(O)[C@H](CCC(=N)O)N=C(O)CCCCN=C(O)[C@H](CS(=O)(=O)O)N=C(O)[C@H](CS(=O)(=O)O)N=C(O)CC1=CC=C([Si](F)(C(C)(C)C)C(C)(C)C)C=C1)C(C)C)C(=N)O	GRPR_HUMAN
CHEMBL440574	MCKCVIDASJTQSU-TYPHKJRUSA-N	CC(C)C[C@H](N=C(O)C1=CC2=CC=CC=C2O1)C(O)=N[C@@H]1C[C@H](C)CN(S(=O)(=O)C2=CC=CC=N2)CC1=O	CATL1_HUMAN;CATS_HUMAN;CATK_RAT;CATK_HUMAN
CHEMBL203224	BWYBBMQLUKXECQ-NRSPTQNISA-N	CC(C)C[C@H](N=C(O)C1=CC2=CC=CC=C2O1)C(O)=N[C@@H]1CC[C@@H](C)N(S(=O)(=O)C2=CC=CC=N2)CC1=O	CATL1_HUMAN;CATS_HUMAN;CATK_RAT;CATK_HUMAN
CHEMBL202991	BWYBBMQLUKXECQ-TYPHKJRUSA-N	CC(C)C[C@H](N=C(O)C1=CC2=CC=CC=C2O1)C(O)=N[C@@H]1CC[C@H](C)N(S(=O)(=O)C2=CC=CC=N2)CC1=O	CATL1_HUMAN;CATS_HUMAN;CATK_RAT;CATK_HUMAN
CHEMBL203665	BWYBBMQLUKXECQ-GIVPXCGWSA-N	CC(C)C[C@H](N=C(O)C1=CC2=CC=CC=C2O1)C(O)=N[C@H]1CC[C@@H](C)N(S(=O)(=O)C2=CC=CC=N2)CC1=O	CATL1_HUMAN;CATL2_HUMAN;CATS_HUMAN;CATK_RAT;CATK_HUMAN;CATB_HUMAN
CHEMBL286364	VBPPNJCVXGAZDD-PMACEKPBSA-N	CC(C)C[C@H](N=C(O)C1=CC2=CC=CC=C2O1)C(O)=N[C@H]1CCCN(S(=O)(=O)C2=CC=CC=N2)CC1=O	CATL1_HUMAN;CATL2_HUMAN;CATS_HUMAN;CATK_HUMAN;CATK_RAT;CATB_HUMAN
CHEMBL3315278	SIQFAEIXTGZXDF-LBBUGJAGSA-N	CC(C)C[C@H](N=C(O)CCC1=CC=CC=C1)C(O)=N[C@@H](CC1=CC=CC=C1)C(O)=N[C@@H](CCCNC(=N)N)C(=O)N1CCC[C@H]1C(O)=N[C@@H](CCCNC(=N)N)C(O)=N[C@@H](CC(=N)O)C(=N)O	NMUR2_HUMAN
CHEMBL1910953	DNKYDHSONDSTNJ-XJVRLEFXSA-N	CC(C)C[C@H](N=C(O)CN=C(O)[C@H](C)N=C(O)[C@H](CC(C)C)N=C(O)[C@H](CCCNC(=N)N)N=C(O)[C@H](CC1=CN=CN1)N=C(O)[C@@H](N=C(O)[C@@H](N=C(O)[C@H](CS)N=C(O)[C@@H](N=C(O)[C@H](C)N=C(O)[C@@H](N=C(O)[C@H](CC(=O)O)N=C(O)[C@H](CS)N=C(O)[C@H](C)N)[C@@H](C)O)[C@@H](C)O)C(C)C)[C@@H](C)O)C(O)=N[C@@H](CC(C)C)C(O)=N[C@@H](CO)C(O)=N[C@@H](CCCNC(=N)N)C(O)=N[C@@H](CO)C(O)=NCC(O)=NCC(O)=N[C@H](C(O)=N[C@H](C(O)=N[C@@H](CCC…	CALCA_HUMAN
CHEMBL119219	JKRSRTFLHYYBQJ-QBHOUYDASA-N	CC(C)C[C@H](N=C(O)OCC1=CC=CC=C1)C(O)=NC1CN(C(=O)C2=CC=C(OC3=CC=CC=C3)C=C2)CC1=O	CATL1_HUMAN;CATK_HUMAN
CHEMBL1090633	LXQNZMOUNDTJSQ-DDYKXYLHSA-N	CC(C)C[C@H]1C(O)=N[C@@H](CC2=CC=C(O)C=C2)C(=O)C(=O)N2CCC[C@H]2C(O)=N[C@H](C(=N)O)CSSC(C)(C)[C@H](N=C(O)[C@H](CC2=CC=CC=C2)N=C(O)[C@H](CCCNC(=N)N)N=C(O)CCC(O)=NCCN[C@@H](CCCNC(=N)N)C(O)=N[C@@H](CC2=CC=CC=C2)C(O)=N[C@@H]2C(O)=N[C@@H]([C@@H](C)O)C(O)=NCC(O)=N[C@@H](CC3=CN=CN3)C(O)=N[C@@H](CC3=CC=CC=C3)C(O)=NCC(=O)N(C)CC(=O)N(C)[C@@H](CC(C)C)C(O)=N[C@@H](CC3=CC=C(O)C=C3)C(=O)C(=O)N3CCC[C@H]3C(O)=N[C@…	FCGRN_HUMAN
CHEMBL65159	XEONYLBJVDXPRB-BDTNDASRSA-N	CC(C)C[C@H]1C(O)=N[C@H](C(O)=NC2=CC=CC=N2)CC2=CC=C(C=C2)OCCCC[C@@H]1C(O)=NO	MMP1_HUMAN;MMP3_HUMAN;MMP7_HUMAN
CHEMBL66532	ANFAAJVPGXQKBB-NXCFDTQHSA-N	CC(C)C[C@H]1C(O)=N[C@H](C(O)=NCCC2=CC=C(S(N)(=O)=O)C=C2)CC2=CC=C(C=C2)OCCCC[C@@H]1C(O)=NO	MMP1_HUMAN;MMP3_HUMAN;MMP7_HUMAN
CHEMBL569211	WEUKJQCIVIFTNN-MCEBTLFFSA-N	CC(C)C[C@H]1CC(O)=N[C@@H](CC2=CC=CC=C2)C(O)=N[C@@H](CCCCCC(=O)O)C(O)=N[C@@H](CC2=CC=CC3=CC=CC=C32)C(O)=N1	HDAC1_HUMAN;HDAC3_HUMAN;HDAC8_HUMAN
CHEMBL569306	MAUHIMNCPWDQKJ-VNNZRSTGSA-N	CC(C)C[C@H]1CC(O)=N[C@@H](CCCNC(=N)N)C(O)=N[C@@H](CCCCCC(=O)O)C(O)=N[C@@H](CC2=CC=CC3=CC=CC=C32)C(O)=N1	HDAC1_HUMAN;HDAC3_HUMAN;HDAC8_HUMAN
CHEMBL336033	VYCMAAOURFJIHD-XPICPDFBSA-N	CC(C)C[C@H]1N=C(O)[C@H](C(C)C)N=C(O)[C@H]2CCCN2C(=O)[C@H](CC(=O)O)N=C(O)[C@H](CC2=CNC3=CC=CC=C23)N=C1O	EDNRA_RAT
CHEMBL1771025	USKSMRVWDCYDTJ-WWNGRIQCSA-N	CC(C)C/C(=C\C1=CC=C(O)C(O)=C1)C(O)=N[C@@H](CC1=CC=CC=C1)C(=O)C(=O)NCC1=CC=CC=C1	CAN1_HUMAN
CHEMBL1272116	JKFGTURSEBTJIZ-UHFFFAOYSA-N	CC(C)C1=C(C2=CC=NC(NC3=CC=C(N4CCC(N(C)C)CC4)C=N3)=N2)C(Cl)=NN1	CDK4_HUMAN
CHEMBL2159106	LZNSCJBZAOZHJT-YRHQEJDOSA-N	CC(C)C1=C(CC2=CC=C(O)C=C2)C(O[C@@H]2O[C@H](CO)[C@@H](O)[C@H](O)[C@H]2O)=NN1	SC5A1_HUMAN;SC5A2_HUMAN
CHEMBL492963	KNFVNLARLPZRFW-VOTSOKGWSA-N	CC(C)C1=C(COC2=CC=C(/C=C/C3=CC=CC(C(=O)O)=C3)C(Cl)=C2)C(COC2=CC=C(Cl)C=C2Cl)=NO1	NR1H4_HUMAN
CHEMBL466475	SEYCIBHCEGUQNB-LSDHHAIUSA-N	CC(C)C1=C2N=C(C[C@@H]3CCCC[C@H]3N=C(O)CN3CCCC3)NC(=O)C2=NN1	PDE9A_HUMAN
CHEMBL467282	RCKCFOKBILAFJF-UHFFFAOYSA-N	CC(C)C1=C2N=C(CC3=CC=CC=C3OC(F)(F)F)NC(=O)C2=NN1	PDE9A_HUMAN
CHEMBL2088256	JNSMYVIVQDWCFM-UHFFFAOYSA-N	CC(C)C1=CC(=NC2=NC(=NCC3=CC=CN=C3)NC=C2Br)NN1	VGFR2_HUMAN;IGF1R_HUMAN;FGFR1_HUMAN
CHEMBL3233755	MSHYQCFSRGHYAU-UHFFFAOYSA-N	CC(C)C1=CC(C(=O)N2CCC3=C(C2)C(C(=O)NCCCCCCC(O)=NO)=NO3)=C(O)C=C1O	HDA11_HUMAN;HDAC6_HUMAN;HDA10_HUMAN
CHEMBL219775	QDGGZDBYCDBSGQ-UHFFFAOYSA-N	CC(C)C1=CC(C(=O)N2CCC3=CC=C(S(=O)(=O)NCCC4=CC=CC=C4)C=C3C2)=C(O)C(O)=C1O	BCL2_HUMAN
CHEMBL379586	KSEVHDWJTMMENT-HKBQPEDESA-N	CC(C)C1=CC(C(C)C)=C(S(=O)(=O)N[C@@H](CC2=CC=CC(C(=N)N)=C2)C(=O)N2CCN(C(=O)C3CCN(C(=N)N)CC3)CC2)C(C(C)C)=C1	ST14_HUMAN;PLMN_HUMAN
CHEMBL197386	SRUGDVLQDNLYGA-CVKSISIWSA-N	CC(C)C1=CC(C2=CC=CC(/C=C(/C(=O)O)C3=CC=C(S(C)(=O)=O)C=C3)=C2)=C2N=CC=CC2=C1	PDE4C_HUMAN;PDE4A_HUMAN;PDE4B_HUMAN;PDE4D_HUMAN
CHEMBL198564	AGNPWVFAZVESPJ-UHFFFAOYSA-N	CC(C)C1=CC(C2=CC=CC(CC(C3=CC=NC=C3)C(C)(C)O)=C2)=C2N=CC=CC2=C1	PDE4C_HUMAN;PDE4A_HUMAN;PDE4B_HUMAN;PDE4D_HUMAN
CHEMBL2336420	NFKNHAHXAMZIFN-UHFFFAOYSA-N	CC(C)C1=CC(CC(N=C(O)N2CCC(N3CC4=CC=CC=C4N=C3O)CC2)C(=O)N2CCC(N3CCCCC3)CC2)=CC2=CNN=C21	CP3A4_HUMAN;CALRL_HUMAN
CHEMBL3235118	IBHAGSBJXPUIFA-UHFFFAOYSA-N	CC(C)C1=CC(N2N=NC(C(=O)NCCCCCCC(O)=NO)=C2C2=CC=C(CN3CCOCC3)C=C2)=C(O)C=C1O	HDAC6_HUMAN;HDAC8_HUMAN
CHEMBL3341924	LJOJKDPJECUQMO-UHFFFAOYSA-N	CC(C)C1=CC=C(C2=NC(C3=CC=C(CCC(N)(CO)COP(=O)(O)O)C=C3)=CO2)C=C1	S1PR3_HUMAN;S1PR1_HUMAN
CHEMBL2334257	OCTLQLOJFBDCBL-UHFFFAOYSA-N	CC(C)C1=CC=C(N2N=C(C3=CC=CC=C3OCCCC(=O)O)C=C2C2=CC=CC=C2)C=C1	FABPH_HUMAN
CHEMBL1080386	WKDFOVDLOVYRAJ-JDXGNMNLSA-N	CC(C)C1=CC=C(NC(=O)OC2=CC=C3C(=C2)[C@]2(C)CCN(CCC4=CC=CC=C4)[C@@H]2N3C)C=C1	CHLE_MOUSE;ACES_HUMAN
CHEMBL1672071	LQPUNUIMIHGZEE-UHFFFAOYSA-N	CC(C)C1=CC=C(OC2=CC=C3C4=C(C#N)C(=O)N=C4C4=C3C2=CC=C4)C=C1	BCL2_HUMAN;MCL1_HUMAN;B2CL1_HUMAN
CHEMBL492282	QDZRLBZZELBOIJ-UHFFFAOYSA-N	CC(C)C1=CC=CC=C1N1CCN(CCCCCC(=O)N2CCC3=CC=CC=C3C2)CC1	5HT1A_HUMAN;5HT7R_RAT;DRD2_HUMAN
CHEMBL2159460	QJBQEWSNFBPJMQ-UHFFFAOYSA-N	CC(C)C1=CC=CC=C1OCCN1CCC(CNS(=O)(=O)C2=CC=CC(Cl)=C2)CC1	5HT1A_HUMAN;5HT7R_HUMAN;5HT6R_HUMAN;DRD2_HUMAN
CHEMBL2159468	IJEBNHPCKYYWBR-UHFFFAOYSA-N	CC(C)C1=CC=CC=C1OCCN1CCC(NC(=O)C2=CC=C3C=CC=CC3=N2)C1	5HT1A_HUMAN;5HT7R_HUMAN;DRD2_HUMAN
CHEMBL2159465	LNLHSSBZJJKVNL-UHFFFAOYSA-N	CC(C)C1=CC=CC=C1OCCN1CCC(NS(=O)(=O)C2=CC=C(F)C=C2)CC1	5HT1A_HUMAN;5HT7R_HUMAN;5HT6R_HUMAN;DRD2_HUMAN
CHEMBL2159485	VLUZXILOPLVBGT-UHFFFAOYSA-N	CC(C)C1=CC=CC=C1OCCN1CCC(NS(=O)(=O)C2=CC=CC(Cl)=C2)C1	5HT1A_HUMAN;5HT7R_HUMAN;5HT6R_HUMAN;DRD2_HUMAN
CHEMBL2431045	UXXXYMHRSGDPEU-UHFFFAOYSA-N	CC(C)C1=CC=CC=C1OCCNCCCCN1C(=O)C2CCCN2C1=O	5HT1A_RAT;5HT2A_RAT
CHEMBL1909932	VOBMYHJAIONKSU-UHFFFAOYSA-L	CC(C)C1=CC=CC2=CC=[N+](C)C(CC3=CC=C(CC4=[N+](C)C=CC5=CC=CC(C(C)C)=C54)C=C3)=C21	KCNN2_HUMAN
CHEMBL1909928	CYNMIJGMQQSUDT-UHFFFAOYSA-L	CC(C)C1=CC=CC2=CC=[N+](C)C(CCCC3=[N+](C)C=CC4=CC=CC(C(C)C)=C43)=C21	KCNN3_HUMAN;KCNN2_HUMAN
CHEMBL397476	JCGVHNRXCIXGCT-UHFFFAOYSA-N	CC(C)C1=CC2=C(C=C1NS(=O)(=O)C1=CC=C(C3=CC=C(Cl)C=C3)C=C1)CCN(C)CC2	5HT2A_HUMAN;5HT2C_HUMAN;5HT6R_HUMAN;DRD3_HUMAN;DRD2_HUMAN
CHEMBL378752	ZGGQRNYKRGMQPU-UHFFFAOYSA-N	CC(C)C1=NN=C2C=CC(C3=C(C4=CC=C(F)C(F)=C4)N=CO3)=CN21	MK14_HUMAN
CHEMBL3287269	VRIIBGAQHXBNAK-UHFFFAOYSA-N	CC(C)C1CC1C1=C(C(O)=NCCCCC(O)=NO)N=C(C2=NC=CS2)S1	HDAC6_HUMAN;HDAC1_HUMAN;HDAC3_HUMAN
CHEMBL454246	ZAVYYYQORHVVFN-BDGVIKSFSA-N	CC(C)CC(=O)O[C@H]1/C=C/C=C/C(=O)O[C@H]2[C@@H](C)C[C@@H]3[C@]2(O)[C@H](O)[C@@]2(CO)O[C@H]2[C@H]2[C@H]4OC5(C6=CC=CC=C6)O[C@@H]([C@@H](C)[C@@]23O5)[C@@]4(O)[C@](C)(O)C[C@H]2CC[C@H]1[C@H]2C	ADA1A_HUMAN;ADA1B_HUMAN;CCR6_HUMAN;GLR_HUMAN
CHEMBL3092940	UFOZVEWEFIWWML-VQHOHFBQSA-N	CC(C)CC(=O)OC[C@H]1O[C@@H](N2C=C(C3=CC=C(S(N)(=O)=O)C=C3)N=N2)[C@H](OC(=O)CC(C)C)[C@@H](OC(=O)CC(C)C)[C@@H]1OC(=O)CC(C)C	CAH9_HUMAN;CAH2_HUMAN;CAH12_HUMAN;CAH14_HUMAN
CHEMBL3092816	UFOZVEWEFIWWML-ABJLESROSA-N	CC(C)CC(=O)OC[C@H]1O[C@@H](N2C=C(C3=CC=C(S(N)(=O)=O)C=C3)N=N2)[C@H](OC(=O)CC(C)C)[C@@H](OC(=O)CC(C)C)[C@H]1OC(=O)CC(C)C	CAH9_HUMAN;CAH2_HUMAN;CAH12_HUMAN;CAH14_HUMAN
CHEMBL211737	BJXUTJHNAOJFQL-UHFFFAOYSA-N	CC(C)CC(C1=CC=CC(C2=CC=C(C3=CSC(N4CCNCC4)=N3)C=C2)=C1)C(O)=NCC#N	CATK_HUMAN
CHEMBL3422078	XTULNCWAJUYUIA-PNTNLKMUSA-N	CC(C)CC(N=C(O)C1=CC=C2NN=C(C3=CC=C(O[C@@H]4C[C@@H]5CC[C@H](C4)N5C=O)C=C3)C2=C1)C1=CC=CC=N1	CP3A4_HUMAN;TTK_HUMAN
CHEMBL3127463	PDUMJXCNOKHQKH-UHFFFAOYSA-N	CC(C)CC(O)=NC1=CC(C2=CC=C(C(=N)O)C=C2C(=O)O)=CC(C2CC(C)(C3=CC=CC=C3)C3=CC(C(=N)N)=CC=C3N2)=C1	FA7_HUMAN;KLKB1_HUMAN;PROC_HUMAN;PLMN_HUMAN;FA10_HUMAN;FA11_HUMAN
CHEMBL2371928	HXKFHHNEFCZKPG-VEKZNEBUSA-N	CC(C)CC[C@H](N=C(O)[C@@H]1CCCN1C(=O)[C@H](CCCN)N=C(O)[C@H](CC1=CC=CC=C1)N=C(O)[C@@H]1CC(O)=NC(O)=N1)C(O)=N[C@@H](CC1=CC=C(F)C=C1)C(O)=N[C@H](CC1=CC=CC=C1)C(=N)O	V1AR_HUMAN;NK2R_HUMAN;C5AR1_HUMAN
CHEMBL210468	QEBXXPLHWMZIKW-VXKWHMMOSA-N	CC(C)CC1=CC=C(C2=NC(C3=CC=C([C@@H]4CC[C@@H](CCC(=O)O)N4)C=C3)=NO2)C=C1	S1PR5_HUMAN;S1PR1_HUMAN;S1PR4_HUMAN
CHEMBL378061	DOAHOEVWZUKZMM-LAUBAEHRSA-N	CC(C)CC1=CC=C(C2=NC(C3=CC=C([C@H]4C[C@@H](CC(=O)O)CN4)C=C3)=NO2)C=C1	S1PR5_HUMAN;S1PR1_HUMAN;S1PR4_HUMAN
CHEMBL378300	DOAHOEVWZUKZMM-DYESRHJHSA-N	CC(C)CC1=CC=C(C2=NC(C3=CC=C([C@H]4C[C@H](CC(=O)O)CN4)C=C3)=NO2)C=C1	S1PR5_HUMAN;S1PR1_HUMAN;S1PR4_HUMAN
CHEMBL210352	SJSQQBATFXLXQC-LEWJYISDSA-N	CC(C)CC1=CC=C(C2=NC(C3=CC=C([C@H]4CC[C@@H](CC(=O)O)N4)C=C3)=NO2)C=C1	S1PR5_HUMAN;S1PR1_HUMAN;S1PR4_HUMAN
CHEMBL377637	QEBXXPLHWMZIKW-FCHUYYIVSA-N	CC(C)CC1=CC=C(C2=NC(C3=CC=C([C@H]4CC[C@@H](CCC(=O)O)N4)C=C3)=NO2)C=C1	S1PR5_HUMAN;S1PR1_HUMAN;S1PR4_HUMAN
CHEMBL1630251	VFGSNLRSCYUGNT-CYBMUJFWSA-N	CC(C)CC1=CC2=C(C=C1Cl)C=C(C(=O)O)[C@H](C(F)(F)F)O2	PGH2_HUMAN;PGH1_HUMAN
CHEMBL1209553	SLIFTHAOQMHZDP-UHFFFAOYSA-N	CC(C)CC1N2C=NC=C2CN(CC2=CC=C(Cl)C=C2)S1(=O)=O	CP3A4_HUMAN;C11B2_HUMAN;C11B1_HUMAN
CHEMBL1209554	ITUKYMGUUJBALP-UHFFFAOYSA-N	CC(C)CC1N2C=NC=C2CN(CC2=CC=CC=C2)S1(=O)=O	CP3A4_HUMAN;C11B2_HUMAN;C11B1_HUMAN
CHEMBL1278177	YIKKMWSQVKJCOP-ABXCMAEBSA-N	CC(C)CCC[C@@H](C)[C@H]1CC[C@H]2[C@@H]3C(=O)C=C4C[C@@H](O)CC[C@]4(C)[C@H]3CC[C@@]21C	RORA_HUMAN
CHEMBL3311372	ZCVIBQLRHCRSAC-VPEWLHCBSA-N	CC(C)CCC[C@@H](C)[C@H]1CC[C@H]2[C@@H]3C[C@@H](O)[C@@]4(O)C[C@@H](OCC(=O)N5CCOCC5)CC[C@]4(C)[C@H]3CC[C@@]21C	NPCL1_HUMAN
CHEMBL182645	MWCJYWGELHFGRI-QMVNZYARSA-N	CC(C)CCC[C@@H](C)[C@H]1CCC2[C@@](C)(COP(=O)(O)O)CCC[C@@]21C	MPIP1_HUMAN
CHEMBL3617100	YGEXDTAUIAPANK-UHFFFAOYSA-N	CC(C)CCC1=CC(=O)N2NC(=NCC3=CC=C(Cl)C=C3)C(C#N)=C2N1	BCAT2_HUMAN
CHEMBL382064	MDPNAJSOXUUCRL-UHFFFAOYSA-N	CC(C)CCN(CC1=CC=C2C=CC(C(=N)N)=CC2=C1)C(=O)C1=CC=CC2=CC=CC=C21	FA7_HUMAN;FA10_HUMAN
CHEMBL3355994	ULRIGDWMHBUIHG-UHFFFAOYSA-N	CC(C)CCN=C1N=C(C2=CC=CN=C2OC2=CC=C(NC3=NC4=CC=CC=C4N3)C3=CC=CC=C23)C=CN1	MK10_HUMAN
CHEMBL574263	ZLVKAFAJRCAQAS-UHFFFAOYSA-N	CC(C)CCN1C=C2C(=NC(=NC(=O)CC3=CC=C(C(F)(F)F)C=C3)N3N=C(C4=CC=CO4)N=C23)N1	AA1R_HUMAN;AA2AR_HUMAN;AA3R_HUMAN
CHEMBL578005	UCHRKGKTCKLHMV-UHFFFAOYSA-N	CC(C)CCN1C=C2C(=NC(=NC(=O)CC3=CC=C(F)C=C3)N3N=C(C4=CC=CO4)N=C23)N1	AA1R_HUMAN;AA2AR_HUMAN;AA3R_HUMAN
CHEMBL359044	SFQLGHQUUPLEHJ-UHFFFAOYSA-N	CC(C)CCN1C=C2C(=NC(=NC(O)=NC3=CC=CC(Cl)=C3)N3N=C(C4=CC=CO4)N=C23)N1	AA1R_HUMAN;AA2BR_HUMAN;AA2AR_HUMAN;AA3R_HUMAN
CHEMBL116	YMARZQAQMVYCKC-OEMFJLHTSA-N	CC(C)CN(C[C@@H](O)[C@H](CC1=CC=CC=C1)N=C(O)O[C@H]1CCOC1)S(=O)(=O)C1=CC=C(N)C=C1	CP3A4_HUMAN;CP3A5_HUMAN
CHEMBL401834	DLJCOAYSXAVQNE-UHFFFAOYSA-N	CC(C)CN1C(=O)C2=C(N=C1O)NC(C1=CN(CC3=NOC(C4=CC=C(C(F)(F)F)C=C4)=N3)N=C1)=N2	AA2BR_HUMAN
CHEMBL378405	QFJAWVIERUMTED-OAHLLOKOSA-N	CC(C)CN1C(=O)N(C)C(=O)C2=C1SC(CC1=CC=CC=C1C(F)(F)F)=C2S(=O)(=O)N1CC[C@@H](O)C1	CP2C9_HUMAN;MOT1_HUMAN
CHEMBL205526	SJZYZYMKFRJDEE-UHFFFAOYSA-N	CC(C)CN1C(=O)N(C)C(=O)C2=C1SC(CC1=CC=CC3=CC=CC=C31)=C2SCCCO	CP2C9_HUMAN;MOT1_HUMAN
CHEMBL205807	UHNVWCCKBJDIGZ-MRXNPFEDSA-N	CC(C)CN1C(=O)N(C)C(=O)C2=C1SC(CC1=CNC3=CC=CC=C13)=C2C(=O)N1CC[C@@H](O)C1	CP3A4_HUMAN;MOT1_HUMAN
CHEMBL1929362	ACCWAOKNDZJAQS-WBWMCNGVSA-N	CC(C)CN1CC[C@]23CC4=NC5=CC=CC=C5C=C4C[C@H]2[C@H]1CC1=CC=CC(O)=C13	OPRD_RAT;OPRM_RAT
CHEMBL1210140	CRJZLZIFNPMFEE-UHFFFAOYSA-N	CC(C)CN1CC2(CCN(C(O)=NC3=CC(F)=CC(F)=C3)CC2)C1C1=CC=C(Cl)C=C1	CAC1H_HUMAN
CHEMBL3422677	JTNMHAMHIYAFAI-FQEVSTJZSA-N	CC(C)CN1N=C(C#N)C2=CC(OC3=CC=C(NC(=O)[C@@H]4CCCN4)C=C3)=CC=C21	F262_HUMAN
CHEMBL230478	YOGVFFRGTMXMRZ-DTWKUNHWSA-N	CC(C)CO[C@H]1CCN2C[C@H]1OC2=O	CATL1_HUMAN;CATL2_HUMAN;CATC_HUMAN;CATS_HUMAN;CATB_HUMAN
CHEMBL110001	AQVOTCCORNBNKJ-BKTYCQFOSA-N	CC(C)N(C(=O)[C@H]1CCC2C3CC[C@H]4C=C([N+](=O)[O-])CC[C@]4(C)C3CC[C@@]21C)C(C)C	S5A2_HUMAN
CHEMBL1269257	CABBMMXFOOZVMS-PMERELPUSA-N	CC(C)N(C(=O)CN1C(=O)[C@H](NC(O)=NC2=CC=CC(C(=O)O)=C2)C(=O)N(C2=CC=CC=C2)C2=CC=CC=C21)C1=CC=CC=C1	CCKAR_RAT;CCKAR_HUMAN;GASR_HUMAN
CHEMBL3577940	AQTIPNCIMOFYSH-SDUSCBPUSA-N	CC(C)N(C)[C@@H]1CC[C@H](N=C(O)CN=C(O)C2=CC=CC(C(F)(F)F)=C2)[C@H](CCC2=CC=CC=C2)C1	CP2D6_HUMAN;CCR2_HUMAN
CHEMBL2177365	MGQHBEKIVYECCS-DUXKGJEZSA-N	CC(C)N(C)C[C@@H](C(=O)N1CCN(C2=NC=NC3=C2[C@H](C)C[C@H]3O)CC1)C1=CC=C(Cl)C=C1	AKT2_HUMAN;AKT1_HUMAN;AKT3_HUMAN
CHEMBL3359658	SKWAAHKOPIVFIC-UHFFFAOYSA-N	CC(C)N(C)C1=CC=C(C2=CN(C3=CC=C(S(=O)(=O)C4(C(O)=NO)CCNCC4)C=C3)N=N2)C=C1	MMP2_HUMAN;MMP9_HUMAN
CHEMBL3087499	LXFOLMYKSYSZQS-XKHGBIBOSA-N	CC(C)N(C[C@H]1O[C@@H](N2C=NC3=C(N)N=CN=C32)[C@H](O)[C@@H]1O)C1CC(CCC2=NC3=CC=C(C(C)(C)C)C=C3N2)C1	DOT1L_HUMAN
CHEMBL1222134	ZHKSBEBKWSIVCL-UHFFFAOYSA-N	CC(C)N(C1=CC=CC(N2CCN(C)CC2)=C1)S(=O)(=O)C1=CC=C2C=CC=CC2=C1	5HT2A_HUMAN;5HT2C_HUMAN;5HT6R_HUMAN;DRD3_HUMAN
CHEMBL1222234	VJSKWISJKOVRKJ-UHFFFAOYSA-N	CC(C)N(C1=CC=CC(N2CCN(C)CC2)=C1)S(=O)(=O)C1=CC=CC2=CC=CC=C21	5HT1A_HUMAN;5HT2A_HUMAN;5HT2C_HUMAN;5HT6R_HUMAN
CHEMBL374796	QVQZHWGMGSPGNN-UUOWRZLLSA-N	CC(C)N(CC1=CC=CC=N1)C(=O)[C@H](C)N1CC[C@H](NS(=O)(=O)C2=CC=C3C=C(Cl)C=CC3=C2)C1=O	FA10_HUMAN
CHEMBL3645408	MMRQXCODLXKYEL-UHFFFAOYSA-N	CC(C)N(CC1=CN=CN1)C1=CC=C(OCC2=CC=CC=C2)C(Cl)=C1	TAAR1_MOUSE
CHEMBL2171172	CKMLVERJYCAQQK-DWCTZGTLSA-N	CC(C)N(CCCN=C(O)NC1=CC=C(C(C)(C)C)C=C1)C[C@H]1O[C@@H](N2C=NC3=C(NCC4=CC=CC=C4)N=CN=C32)[C@H](O)[C@@H]1O	DOT1L_HUMAN
CHEMBL214941	YHFYMWCEUXWZPF-UHFFFAOYSA-N	CC(C)N(CCOC1=CC=C(N(C)C(=O)C2=CC=C3C(=C2)CCC2=CC=CC=C23)C=C1)C(C)C	MCHR1_HUMAN
CHEMBL212141	XNEGPONSGSBZSW-OCBJUFRSSA-N	CC(C)N=C(O)[C@H]1CCCN1C(=O)[C@@H]1C[C@@H](O)CN1C(=O)CC(C1=CC=C(F)C=C1)(C1=CC=C(F)C=C1)C1=CC=C(F)C=C1	ACM4_HUMAN;ACM3_HUMAN;ACM1_HUMAN
CHEMBL371037	DTJGUSJXWUZZHK-STBIYBPSSA-N	CC(C)N=C(O)/C(=C/C1=CC=CC(C2=CC(C(C)(C)C#N)=CC3=CC=CN=C32)=C1)C1=CC=C(S(C)(=O)=O)C=C1	PDE4C_HUMAN;PDE4A_HUMAN;PDE4B_HUMAN;PDE4D_HUMAN
CHEMBL198527	MFVDHDWORIHHOB-RDRPBHBLSA-N	CC(C)N=C(O)/C(=C/C1=CC=CC(C2=CC(C(C)(C)S(C)(=O)=O)=CC3=CC=CN=C32)=C1)C1=CC=C(S(C)(=O)=O)C=C1	PDE4C_HUMAN;PDE4A_HUMAN;PDE4B_HUMAN;PDE4D_HUMAN
CHEMBL371089	JCWCKXNSHPKKEK-STBIYBPSSA-N	CC(C)N=C(O)/C(=C/C1=CC=CC(C2=CC(C(C)C)=CC3=CC=CN=C32)=C1)C1=CC=C(S(C)(=O)=O)C=C1	PDE4C_HUMAN;PDE4A_HUMAN;PDE4B_HUMAN;PDE4D_HUMAN
CHEMBL198853	DTJGUSJXWUZZHK-RHANQZHGSA-N	CC(C)N=C(O)/C(=C\C1=CC=CC(C2=CC(C(C)(C)C#N)=CC3=CC=CN=C32)=C1)C1=CC=C(S(C)(=O)=O)C=C1	PDE4C_HUMAN;PDE4A_HUMAN;PDE4B_HUMAN;PDE4D_HUMAN
CHEMBL207559	MIKQDQMGJFMIAZ-UHFFFAOYSA-N	CC(C)N=C(O)N(C1=CC=C(S(C)(=O)=O)C=C1)C(C)C1=CC=CC(C2=CC(C(C)(C)S(C)(=O)=O)=CC3=CC=CN=C32)=C1	PDE4C_HUMAN;PDE4A_HUMAN;PDE4B_HUMAN;PDE4D_HUMAN
CHEMBL208100	XPEZNWWCRUWHBE-UHFFFAOYSA-N	CC(C)N=C(O)N(CC1=CC(C2=CC(C(C)(C)S(C)(=O)=O)=CC3=CC=CN=C32)=CC=C1F)C1=CC=C(S(C)(=O)=O)C=C1	PDE4C_HUMAN;PDE4A_HUMAN;PDE4B_HUMAN;PDE4D_HUMAN
CHEMBL382168	QIGAIOOPCCZYDO-UHFFFAOYSA-N	CC(C)N=C(O)N(CC1=CC=CC(C2=CC(C(C)(C)C#N)=CC3=CC=CN=C32)=C1)C1=CC=C(S(C)(=O)=O)C=C1	PDE4C_HUMAN;PDE4A_HUMAN;PDE4B_HUMAN;PDE4D_HUMAN
CHEMBL377709	RKHSMIVCRGVSAI-UHFFFAOYSA-N	CC(C)N=C(O)N(CC1=CC=CC(C2=CC(C(C)(C)S(C)(=O)=O)=CC3=CC=CN=C32)=C1)C1=CC=C(S(C)(=O)=O)C=C1	PDE4C_HUMAN;PDE4A_HUMAN;PDE4B_HUMAN;PDE4D_HUMAN
CHEMBL3577868	FJVVBMGXZMJPOI-WKILWMFISA-N	CC(C)N=C(O)N[C@H]1CC[C@H](NC2=NC=C3C=CC(=O)N(C(C)C)C3=N2)CC1	MK10_HUMAN;MK09_HUMAN;MK08_HUMAN
CHEMBL3104631	JISHNSQUIKUQAF-UHFFFAOYSA-N	CC(C)N=C(O)N1CCC2(CC1)CN(C1=CC=CC=C1N=C(O)NC1=CC=C(OC(F)(F)F)C=C1)C1=CC=CC=C12	P2RY1_HUMAN
CHEMBL191884	JOFZMNARNCNDSE-UHFFFAOYSA-N	CC(C)N=C1NC(=NCC2=CC=C(S(N)(=O)=O)C=C2)NC(=NC(C)C)N1	CAH9_HUMAN;CAH2_HUMAN;CAH1_HUMAN
CHEMBL1170091	SAUBDZFGZSKYKZ-UHFFFAOYSA-N	CC(C)N=C1NC2=C(S(=O)(=O)C3=CC=CC=C3)N=NN2C2=C1SC=C2	5HT6R_HUMAN
CHEMBL363989	IYXFBLABOZUIDN-UHFFFAOYSA-N	CC(C)N=C1NC2=CC(Cl)=C(Cl)C=C2S(=O)(=O)N1	ABCC8_RAT
CHEMBL3577862	OYXVJMGNNKEOSX-UHFFFAOYSA-N	CC(C)N1C(=O)C=CC2=CN=C(NC3CCOCC3)N=C21	MK10_HUMAN;MK09_HUMAN;MK08_HUMAN
CHEMBL397562	UVVSRJZXMBBDIT-IZLXSDGUSA-N	CC(C)N1C[C@H](C2=CC=C(Cl)C=C2)[C@@H](C(=O)N2CCN(C3(CNCC4=CN=CN=C4)CCCCC3)CC2)C1	MC4R_HUMAN
CHEMBL3127510	MOQYJMVBPKWDGC-UXHICEINSA-N	CC(C)N1C=C(S(=O)(=O)C2=CC=C(NC(=O)[C@H]3C[C@@H]3C3=CC=CN=C3)C=C2)C=N1	CP3A4_HUMAN;CP2C9_HUMAN
CHEMBL2436172	TVJRAGSLXXBXQQ-UHFFFAOYSA-N	CC(C)N1C2=C(C(=O)CCC2=O)C2=C1C1=CC=CC=C1C2=O	FLT3_HUMAN;NUAK1_HUMAN
CHEMBL3622086	CHMCHPZUHRZOHF-UHFFFAOYSA-N	CC(C)N1C2=CC=CC=C2N=C1C1CCCN(C(=O)C2=CC=NC(N(C)C)=C2)C1	PKR1_HUMAN
CHEMBL3335384	XTXLNRXRPGKTRM-UHFFFAOYSA-N	CC(C)N1CCC(C(O)=NC2=CC(OC3=CC=C4C(=C3)NC(=NC3=CC=CC(C(C)(C)C)=C3)N4C)=CC=N2)CC1	BRAF_HUMAN
CHEMBL2151157	AHHPKVQYHXNBQN-UHFFFAOYSA-N	CC(C)N1CCCN(C(=O)C2CCN(C3=CC=C(C(F)(F)F)N=C3)CC2)CC1	HRH3_HUMAN
CHEMBL1172335	CWVSGHVVKAFRPJ-UHFFFAOYSA-N	CC(C)N1CCN(C(=O)C2=CC=C(OC3=CC=C(Cl)C(Cl)=C3)N=C2)CC1	HRH3_HUMAN
CHEMBL1270863	GVWSXZBXAUIGEV-UHFFFAOYSA-N	CC(C)N1CCN(C(=O)C2=CC=C3NC=C(CN4CCOCC4)C3=C2)CC1	HRH3_HUMAN
CHEMBL219074	NNTXDTDYFGVXIY-UHFFFAOYSA-N	CC(C)N1CCN(C(=O)N2CCC(CC3=CC=CC=C3)CC2)CC1	HRH3_HUMAN
CHEMBL226125	VEHVBAJFWBANGR-UHFFFAOYSA-N	CC(C)N1CCN(C(CN2CCN(CCCC3=CC(F)=CC=C3C3=CC=CC=C3)CC2)C2=CC=C(F)C=C2)CC1	MC4R_HUMAN;DRD2_RAT
CHEMBL370685	GIJHNOWTLZLFTF-UHFFFAOYSA-N	CC(C)N1CCN(C2(C3=CC=C(OC4=CC=C(Br)C=C4)C=C3)C(O)=NC(=O)N=C2O)CC1	MMP2_HUMAN;MMP9_HUMAN
CHEMBL239596	BEXPSWDCLXOHKK-UHFFFAOYSA-N	CC(C)N1CCN(C2CCC3=CC=C(OCC4=NOC(C5=CC=C(Cl)C=C5)=N4)C=C32)CC1	SC6A9_HUMAN;5HT1B_HUMAN;KCNH2_HUMAN
CHEMBL2179697	PRYNGBWWKDSBAP-UHFFFAOYSA-N	CC(C)N1N=C(C(=O)NCC2CCN(CCC3=CC=CC=N3)CC2)C2=CC=CC=C21	5HT2A_HUMAN;5HT4R_HUMAN
CHEMBL2177380	GRZXWCHAXNAUHY-AHRSYUTCSA-N	CC(C)NC[C@@H](C(=O)N1CCN(C2=NC=NC3=C2[C@H](C)C[C@@H]3O)CC1)C1=CC=C(Cl)C=C1	AKT2_HUMAN;AKT1_HUMAN;AKT3_HUMAN
CHEMBL2177390	GRZXWCHAXNAUHY-NSISKUIASA-N	CC(C)NC[C@@H](C(=O)N1CCN(C2=NC=NC3=C2[C@H](C)C[C@H]3O)CC1)C1=CC=C(Cl)C=C1	AKT2_HUMAN;AKT1_HUMAN;AKT3_HUMAN
CHEMBL2177388	WWGYSLWSIAEYKJ-AZUAARDMSA-N	CC(C)NC[C@@H](C(=O)N1CCN(C2=NC=NC3=C2[C@H](CF)CC3)CC1)C1=CC=C(Cl)C=C1	AKT2_HUMAN;AKT1_HUMAN;AKT3_HUMAN
CHEMBL231350	LQYNONCEAYAGNN-UHFFFAOYSA-N	CC(C)NC1=CC2=C(C=C1NS(=O)(=O)C1=CC=C(C3=CC=C(Cl)C=C3)C=C1)CCN(C)CC2	5HT2A_HUMAN;5HT2C_HUMAN;5HT6R_HUMAN;DRD3_HUMAN;DRD2_HUMAN
CHEMBL3425760	JCCCJTVAZBWBCY-UHFFFAOYSA-N	CC(C)NC1=NC(CC2=CC=CC=C2)=CC2=C1CCNCC2	5HT2B_HUMAN;5HT2C_HUMAN
CHEMBL3608590	DXLFCNCRKRXJJA-UHFFFAOYSA-N	CC(C)NC1=NC=CC(C2=CN3CCN(CC4=CC=CC=C4)C(=O)C3=C2)=N1	MK01_HUMAN
CHEMBL552013	SYHQUPOPQRNSKD-SKMHOITNSA-N	CC(C)NCC1=CC=C(C[C@@H]2N=C(O)[C@@H](CC3=CNC4=CC=CC=C34)N=C(O)[C@H](CC3=CC=CC=C3)N=C(O)[C@H](CC3=CC=CC=C3)N=C(O)[C@H](CCCCN)N=C(O)[C@@H](N)CSSC[C@@H](C(=O)O)N=C(O)[C@H](CO)N=C(O)[C@H]([C@@H](C)O)N=C(O)[C@H](CC3=CC=CC=C3)N=C(O)[C@H]([C@@H](C)O)N=C2O)C=C1	SSR3_HUMAN;SSR1_HUMAN
CHEMBL553655	VABWJEMMIDGNDC-OFMOJSQQSA-N	CC(C)NCC1=CC=C(C[C@@H]2N=C(O)[C@@H](N(C)C(=O)C3=CC=C4C=CC=CC4=C3)N=C(O)[C@H](CC3=CC=CC=C3)N=C(O)[C@@H](N)CSSC[C@@H](C(O)=N[C@H](C(=N)O)[C@@H](C)O)N=C(O)[C@H](CC3=CC=CC=C3)N=C2O)C=C1	SSR3_HUMAN;SSR4_HUMAN;SSR1_HUMAN
CHEMBL558600	JTMKSCGHKLQEGA-HJJGZHSPSA-N	CC(C)NCC1=CC=C(C[C@@H]2N=C(O)[C@@H](N(C)C(=O)C3=CC=C4C=CC=CC4=C3)N=C(O)[C@H](CC3=CC=CC=C3)N=C(O)[C@H](CC3=CC=CC=C3)N=C(O)[C@H](CCCCN)N=C(O)[C@@H](N)CSSC[C@@H](C(=O)O)N=C(O)[C@H](CO)N=C(O)[C@H]([C@@H](C)O)N=C(O)[C@H](CC3=CC=C(O)C=C3)N=C(O)[C@H]([C@@H](C)O)N=C2O)C=C1	SSR4_HUMAN;SSR1_HUMAN
CHEMBL563462	VABWJEMMIDGNDC-SWDBKDPZSA-N	CC(C)NCC1=CC=C(C[C@@H]2N=C(O)[C@H](N(C)C(=O)C3=CC=C4C=CC=CC4=C3)N=C(O)[C@H](CC3=CC=CC=C3)N=C(O)[C@@H](N)CSSC[C@@H](C(O)=N[C@H](C(=N)O)[C@@H](C)O)N=C(O)[C@H](CC3=CC=CC=C3)N=C2O)C=C1	SSR3_HUMAN;SSR4_HUMAN;SSR1_HUMAN
CHEMBL398606	MYHOUKHXSVKHBA-UHFFFAOYSA-N	CC(C)NCC1=CC=C(NC2=NNC(C3=CC=C(C4=CC=C(O)C=C4O)C=C3)=C2)C=C1	CHK1_HUMAN;SGK1_HUMAN
CHEMBL514489	DBUJJGVEYVDIRQ-UHFFFAOYSA-N	CC(C)NCCN1CN(C2=CC=CC=C2)C2(CCN(C3CCC(C)(C)C4=CC=CC=C43)CC2)C1=O	OPRK_HUMAN;OPRM_HUMAN;OPRX_HUMAN
CHEMBL431568	XDTAJQIDTGQFQG-HYBUGGRVSA-N	CC(C)OC(=O)C1=CC=CC(O)=C1C(=O)C1=C(O)C=C(C(=O)O[C@@H]2CCC[C@H]2NC(=O)C2=CC=C(O)C=C2)C=C1O	KPCD_HUMAN;KPCL_HUMAN;KPCB_HUMAN
CHEMBL209295	QGELAKDHJSCTHV-UHFFFAOYSA-N	CC(C)OC(=O)N(CC1=CC=CC(C2=CC(C(C)(C)C#N)=CC3=CC=CN=C32)=C1)C1=CC=C(S(C)(=O)=O)C=C1	PDE4C_HUMAN;PDE4A_HUMAN;PDE4B_HUMAN;PDE4D_HUMAN
CHEMBL363058	GCNSUXMONRYRHL-UHFFFAOYSA-N	CC(C)OC(=O)N1CCN2C=C(C3=C(C4=CN=C5C=CC=CN45)C(=O)N=C3O)C3=CC=CC(=C32)C1	KPCB_HUMAN;GSK3B_HUMAN
CHEMBL3629577	VQCANMVYTKWJNM-UHFFFAOYSA-N	CC(C)OC1=CC=C(C(=O)CF)C=C1N1C(=O)C2=CC=CC=C2N=C1CN1CCN(C(=O)COC2=CC=C(Cl)C=C2)CC1	XCT_HUMAN
CHEMBL2385597	JMIFGARJSWXZSH-UHFFFAOYSA-N	CC(C)OC1=CC=C(C2=CN3N=CC(C4=CC=NC5=CC=CC=C54)=C3N=C2)C=C1	BMR1B_HUMAN;ACVL1_HUMAN;ACVR1_HUMAN
CHEMBL3359520	PLHKTXYJCYEKDM-UHFFFAOYSA-N	CC(C)OC1=CC=C(COC2=CC=C3C(=C2)C=C2C(CC(=O)O)CCN32)C=C1C#N	S1PR5_HUMAN;S1PR1_HUMAN
CHEMBL492258	BFKOYMDZLSTZJN-UHFFFAOYSA-N	CC(C)OC1=CC=C2C(=C1)CCC1=C2C2=C(CNC2=O)C2=C1NC1=CC=CC=C12	M3K11_HUMAN;M3K9_HUMAN
CHEMBL236830	STAISUAHBRKLLH-OYRHEFFESA-N	CC(C)OC1=CC=CC=C1N1CCN([C@H]2CC[C@@H](NS(=O)(=O)C3=CC=C(OC(F)(F)F)C=C3)CC2)CC1	ADA1A_HUMAN;ADA1B_HUMAN;ADA1D_HUMAN;DRD2_HUMAN
CHEMBL391107	BXGCCZDRUAOMRC-SZPZYZBQSA-N	CC(C)OC1=CC=CC=C1N1CCN([C@H]2CC[C@@H](NS(=O)(=O)C3=CC=CC=C3)CC2)CC1	ADA1A_HUMAN;ADA1B_HUMAN;ADA1D_HUMAN;DRD2_HUMAN
CHEMBL232592	HEEKUWDLPPDKMK-OYRHEFFESA-N	CC(C)OC1=CC=CC=C1N1CCN([C@H]2CC[C@@H](NS(=O)(=O)C3=CC=CC=C3[N+](=O)[O-])CC2)CC1	ADA1A_HUMAN;ADA1B_HUMAN;ADA1D_HUMAN;DRD2_HUMAN
CHEMBL399195	MMNXGMKPQQFESW-OYRHEFFESA-N	CC(C)OC1=CC=CC=C1N1CCN([C@H]2CC[C@@H](NS(=O)(=O)C3=CC=CC=C3F)CC2)CC1	ADA1A_HUMAN;ADA1B_HUMAN;ADA1D_HUMAN;DRD2_HUMAN
CHEMBL234854	XOZBPBSXMJMBOL-OYRHEFFESA-N	CC(C)OC1=CC=CC=C1N1CCN([C@H]2CC[C@@H](NS(=O)(=O)C3=CC=CN=C3)CC2)CC1	ADA1A_HUMAN;ADA1B_HUMAN;ADA1D_HUMAN;DRD2_HUMAN
CHEMBL232609	LASDMXNHWPCZMK-KDURUIRLSA-N	CC(C)OC1=CC=CC=C1N1CCN([C@H]2CC[C@@H](NS(=O)(=O)C3=CN=C(Cl)C(Br)=C3)CC2)CC1	ADA1A_HUMAN;ADA1B_HUMAN;ADA1D_HUMAN;DRD2_HUMAN
CHEMBL234649	OCDNDDLEORDHLQ-PSWAGMNNSA-N	CC(C)OC1=CC=CC=C1N1CCN([C@H]2CC[C@@H](NS(=O)(=O)CC3=CC=CC=C3)CC2)CC1	ADA1A_HUMAN;ADA1B_HUMAN;ADA1D_HUMAN;DRD2_HUMAN
CHEMBL393104	KAHFZGUOPFFVHW-MEMLXQNLSA-N	CC(C)OC1=CC=CC=C1N1CCN([C@H]2CC[C@H](NS(=O)(=O)C3=CC=C(Cl)C=C3Cl)CC2)CC1	ADA1A_HUMAN;ADA1B_HUMAN;ADA1D_HUMAN;DRD2_HUMAN
CHEMBL428197	VZKPTHAFKKTYRC-HZCBDIJESA-N	CC(C)OC1=CC=CC=C1N1CCN([C@H]2CC[C@H](NS(=O)(=O)C3=CC=C(F)C=C3)CC2)CC1	ADA1A_HUMAN;ADA1B_HUMAN;ADA1D_HUMAN;DRD2_HUMAN
CHEMBL236618	UHPXZGGJCMUMGZ-HZCBDIJESA-N	CC(C)OC1=CC=CC=C1N1CCN([C@H]2CC[C@H](NS(=O)(=O)C3=CC=C(S(C)(=O)=O)C=C3)CC2)CC1	ADA1A_HUMAN;ADA1B_HUMAN;ADA1D_HUMAN;DRD2_HUMAN
CHEMBL233416	ZDNRYSVLOMAJEZ-HZCBDIJESA-N	CC(C)OC1=CC=CC=C1N1CCN([C@H]2CC[C@H](NS(=O)(=O)C3=CC=CC(C(F)(F)F)=C3)CC2)CC1	ADA1A_HUMAN;ADA1B_HUMAN;ADA1D_HUMAN;DRD2_HUMAN
CHEMBL393105	JOQJONDKZULBPP-MXVIHJGJSA-N	CC(C)OC1=CC=CC=C1N1CCN([C@H]2CC[C@H](NS(=O)(=O)C3=CC=CC(Cl)=C3F)CC2)CC1	ADA1A_HUMAN;ADA1B_HUMAN;ADA1D_HUMAN;DRD2_HUMAN
CHEMBL234669	BXGCCZDRUAOMRC-HZCBDIJESA-N	CC(C)OC1=CC=CC=C1N1CCN([C@H]2CC[C@H](NS(=O)(=O)C3=CC=CC=C3)CC2)CC1	ADA1A_HUMAN;ADA1B_HUMAN;ADA1D_HUMAN;DRD2_HUMAN
CHEMBL232593	HEEKUWDLPPDKMK-MEMLXQNLSA-N	CC(C)OC1=CC=CC=C1N1CCN([C@H]2CC[C@H](NS(=O)(=O)C3=CC=CC=C3[N+](=O)[O-])CC2)CC1	ADA1A_HUMAN;ADA1B_HUMAN;ADA1D_HUMAN;DRD2_HUMAN
CHEMBL234680	PAUUPYPPPJQSIG-YHBQERECSA-N	CC(C)OC1=CC=CC=C1N1CCN([C@H]2CC[C@H](NS(=O)(=O)C3=CC=CC=C3C#N)CC2)CC1	ADA1A_HUMAN;ADA1B_HUMAN;ADA1D_HUMAN;DRD2_HUMAN
CHEMBL233790	LASDMXNHWPCZMK-WGSAOQKQSA-N	CC(C)OC1=CC=CC=C1N1CCN([C@H]2CC[C@H](NS(=O)(=O)C3=CN=C(Cl)C(Br)=C3)CC2)CC1	ADA1A_HUMAN;ADA1B_HUMAN;ADA1D_HUMAN;DRD2_HUMAN
CHEMBL234650	OCDNDDLEORDHLQ-RQNOJGIXSA-N	CC(C)OC1=CC=CC=C1N1CCN([C@H]2CC[C@H](NS(=O)(=O)CC3=CC=CC=C3)CC2)CC1	ADA1A_HUMAN;ADA1B_HUMAN;ADA1D_HUMAN;DRD2_HUMAN
CHEMBL270589	GRLCSEWTOACLTP-UHFFFAOYSA-N	CC(C)OC1=CC=CC=C1N1CCN(C2CCC(N=C(O)NC3=C(F)C=CC=C3F)CC2)CC1	ADA1A_HUMAN;ADA1B_HUMAN;ADA1D_HUMAN;DRD2_HUMAN
CHEMBL257097	NXJNUASOAQRPKJ-UHFFFAOYSA-N	CC(C)OC1=CC=CC=C1N1CCN(C2CCC(N=C(O)NC3=CC(F)=CC=C3F)CC2)CC1	ADA1A_HUMAN;ADA1B_HUMAN;ADA1D_HUMAN;DRD2_HUMAN
CHEMBL256804	PIKIDBPDYRQPFX-UHFFFAOYSA-N	CC(C)OC1=CC=CC=C1N1CCN(C2CCC(N=C(O)NC3=CC=C(F)C(F)=C3)CC2)CC1	ADA1A_HUMAN;ADA1B_HUMAN;ADA1D_HUMAN;DRD2_HUMAN
CHEMBL403280	NIQWPNGICRVKCM-UHFFFAOYSA-N	CC(C)OC1=CC=CC=C1N1CCN(C2CCC(N=C(O)NC3=CC=C(F)C=C3F)CC2)CC1	ADA1A_HUMAN;ADA1B_HUMAN;ADA1D_HUMAN;DRD2_HUMAN
CHEMBL257098	LHOVFJRBCVNIQC-UHFFFAOYSA-N	CC(C)OC1=CC=CC=C1N1CCN(C2CCC(N=C(O)NC3=CC=CC=C3Cl)CC2)CC1	ADA1A_HUMAN;ADA1B_HUMAN;ADA1D_HUMAN;DRD2_HUMAN
CHEMBL256041	QJFXDZVKRFQGQF-UHFFFAOYSA-N	CC(C)OC1=CC=CC=C1N1CCN(C2CCC(NC(O)=NCC3=CC=CC(F)=C3)CC2)CC1	ADA1A_HUMAN;ADA1B_HUMAN;ADA1D_HUMAN;DRD2_HUMAN
CHEMBL428175	BLFPEKXTSDYQOQ-UHFFFAOYSA-N	CC(C)OC1=CC=CC=C1N1CCN(CC2=CC=C(CN3CCCCC3=O)N2C)CC1	5HT1A_RAT;DRD2_RAT
CHEMBL310890	HYROFOKEXWNSCZ-UHFFFAOYSA-N	CC(C)OC1=CC=CC=C1N1CCN(CC2=NC(CN3CCCCC3=O)=CS2)CC1	ADA1A_HUMAN;ADA1D_HUMAN
CHEMBL220809	VSFLBLRRRAGBMV-UHFFFAOYSA-N	CC(C)OC1=CC=CC=C1OCCNCC1=CC=CC(C2=CCCC2)=C1	5HT2A_RAT;DRD2_RAT
CHEMBL231349	HUBNPWLMVNJPBW-UHFFFAOYSA-N	CC(C)OC1=CC2=C(C=C1NS(=O)(=O)C1=CC=C(C3=CC=C(Cl)C=C3)C=C1)CCN(C)CC2	5HT2A_HUMAN;5HT2C_HUMAN;5HT6R_HUMAN;DRD3_HUMAN;DRD2_HUMAN
CHEMBL3354998	QKLGQNYZGDJVHG-UHFFFAOYSA-N	CC(C)OC1=CC2=C(C=NN2)C=C1NC1=NC=NC2=C1C1=C(CCCC1)N2	MKNK1_HUMAN
CHEMBL2403831	UAVBPSVJXCTZOC-UHFFFAOYSA-N	CC(C)OC1=NC(C2CCNCC2)=NC=C1NC1=NC=C(Cl)C(=NC2=CC=CC=C2S(=O)(=O)C(C)C)N1	ALK_HUMAN;INSR_HUMAN;KCNH2_HUMAN
CHEMBL458286	KLLMEVGIAMABTF-NSHDSACASA-N	CC(C)OC1=NNC(N=C2NC(N[C@@H](C)C3=CC=C(F)C=C3)=NC=C2Cl)=C1	NTRK1_HUMAN
CHEMBL3354824	UPSXKIAOQBYGGO-UHFFFAOYSA-N	CC(C)S(=O)(=O)C1=C(Cl)C=CC(NC2=NC(O)=C3CCCCC3=N2)=C1O	CXCR2_HUMAN
CHEMBL1289410	YOZUMMLBLHMQSX-HZPDHXFCSA-N	CC(C)S(=O)(=O)N[C@@H]1COC[C@@H]1C1=CC=C(C2=CC=CS2)C=C1	GRIA2_HUMAN
CHEMBL193055	VQVKHCWYXCFZSE-UHFFFAOYSA-N	CC(C)S(=O)(=O)N1C(=N)NC2=CC=C(C3=C(C4=CC=C(F)C=C4)N=C(C(C)(C)C)N3)C=C21	MK14_HUMAN
CHEMBL3634825	TVMSDNWCQAGRCR-UHFFFAOYSA-N	CC(C1=CC=C(OCCCN2CCC(C3=NOC4=CC(F)=CC=C43)CC2)C=C1)C1=NC2=CC=CC=C2O1	5HT1A_RAT;5HT2A_RAT;DRD2_RAT
CHEMBL3287210	LRPBZJNZJSRNQB-UHFFFAOYSA-N	CC(C1=CC=CC(C(F)(F)F)=C1)N1C(=O)CSC2=CC=CN=C21	KCNN4_HUMAN
CHEMBL206592	QIESARUEQVCDIR-UHFFFAOYSA-N	CC(C1=CC=CC(C2=CC(C(C)(C)S(C)(=O)=O)=CC3=CC=CN=C32)=C1)N(C(=O)C1=CC=CN=C1)C1=CC=C(S(C)(=O)=O)C=C1	PDE4C_HUMAN;PDE4A_HUMAN;PDE4B_HUMAN;PDE4D_HUMAN
CHEMBL3099623	ICTXCYLVDRAYMO-UHFFFAOYSA-N	CC(C1=CC=CC=C1)=C(C1=CC=C(OCCN2CCCCCC2)C=C1)C1=CC=C(OCCN2CCCCCC2)C=C1	PSB2_HUMAN;PSB1_HUMAN;PSB5_HUMAN
CHEMBL231150	JWKLHPJIQARGDH-NYQRLVHPSA-N	CC(C1=CC=CC=C1)C(O)=NC1=NC(C(CCN2CC[C@]3(C=CC4=CC=CC=C43)[C@@H](C)C2)C(O)=NCC2=CC(C(F)(F)F)=CC(C(F)(F)F)=C2)=CS1	CCR2_MOUSE;CCR2_HUMAN
CHEMBL1688974	PARJGQCKHQBNLB-UHFFFAOYSA-N	CC(C1=CN(CCCC2=CN=CN2)N=N1)C1CCCCC1	HRH3_HUMAN;HRH4_HUMAN
CHEMBL3642913	FCUZICMQZZVVKV-UHFFFAOYSA-N	CC(CC1=CC=C(C(=O)OC2=CC=C(C(=N)N)C=C2)O1)C(O)=NCCC1=CC=CC=C1	TRY1_HUMAN;ENTK_HUMAN
CHEMBL2386717	GHYZGSZITPRQRZ-UHFFFAOYSA-N	CC(CO)N(CC1=CC(F)=CC2=NNC=C12)C1=NC=CC(=NC2=NNC(C3CC3)=C2)N1	PAK2_HUMAN;PAK1_HUMAN;PAK3_HUMAN
CHEMBL253116	WHWRHSZXRYNDDO-UHFFFAOYSA-N	CC(CO)N=C(N)C1=C(NC2=CC=C(NC3=CC=CC=C3)C=C2)SN=C1O	FLT3_HUMAN;MP2K1_HUMAN;CHK2_HUMAN;UFO_HUMAN;AURKA_HUMAN
CHEMBL437331	QDWSVWMOWVHELW-UHFFFAOYSA-N	CC(CO)N=C(N)C1=C(NC2=CC=C(OC3=CC=CC=C3)C=C2)SN=C1O	FLT3_HUMAN;MP2K1_HUMAN;CHK2_HUMAN;UFO_HUMAN;AURKA_HUMAN
CHEMBL183921	WRLALEDDWSKGGQ-UHFFFAOYSA-N	CC(COC1=CC=C2OCC(O)=NC2=C1)NCC(O)COC1=CC=CC2=C1C=CN2	SC6A4_HUMAN;SC6A4_RAT;ADRB2_HUMAN;5HT1A_HUMAN
CHEMBL2030397	LGRJHSGKEBRDHI-UHFFFAOYSA-N	CC(N)C1=NC(O)=C2OC3=CC=C(Br)C=C3C2=N1	PIM1_HUMAN;CDC7_HUMAN
CHEMBL3108901	PAXGPAVOMLKKDQ-IIZJFRANSA-N	CC(N[C@H]1C[C@@H]1C1=CC=CC=C1)C1=CC=C2OCCOC2=C1	KDM1A_HUMAN
CHEMBL2325900	MGBQLTSHRNLWDQ-UHFFFAOYSA-N	CC(N=C(O)C1=CNC2=NC=C(C3CC3)N=C12)C1CC1	JAK2_HUMAN;JAK1_HUMAN;JAK3_HUMAN
CHEMBL1813214	BOASOEVJTNLJFL-UHFFFAOYSA-N	CC(N=C1NC(=NCC2=CC=C(S(N)(=O)=O)C=C2)NC(=NC(C)C(=O)O)N1)C(=O)O	CAH9_HUMAN;CAH2_HUMAN;CAH12_HUMAN;CAH14_HUMAN
CHEMBL1813218	ZQPXYMFJNUCRPS-UHFFFAOYSA-N	CC(N=C1NC(=NCCC2=CC=C(S(N)(=O)=O)C=C2)NC(=NC(C)C(=O)O)N1)C(=O)O	CAH9_HUMAN;CAH2_HUMAN;CAH12_HUMAN;CAH14_HUMAN
CHEMBL3319491	KYBKLZLPMNYWQA-UHFFFAOYSA-N	CC(NC1=CC(F)=CC(Cl)=C1)C1=CC(C(=O)N(C)C)=CN2C(=O)C=C(N3CCOCC3)N=C12	PK3CB_HUMAN
CHEMBL359463	IRZFDSHKKISFHN-UHFFFAOYSA-N	CC(O)(C#CC1=CN2N=C(C3=CC=CO3)N=C2C(N)=N1)CC1=CC=NC=C1	AA1R_RAT;AA2AR_HUMAN;AA2AR_RAT
CHEMBL3401987	UVHNIMCYDWMRAE-LOTSEXGMSA-N	CC(O)[C@H]1C2CCC(CC2)[C@@H]1N=C1NC(C2=CNC3=NC=C(F)C=C23)=NC=C1F	FLT3_HUMAN;SRC_HUMAN;JAK2_HUMAN;PLK1_HUMAN
CHEMBL3659789	AAPALKSRCHGDKE-AWEZNQCLSA-N	CC(O)=N[C@@H](C)C1=CC=C(OC2CN(C3=CC=C4C=C(Cl)C=CC4=N3)C2)C=C1	ACACB_HUMAN
CHEMBL348743	UWNVRISRGNCNMT-XDHUDOTRSA-N	CC(O)=N[C@@H](CC1=CC=C(C(P(=O)(O)O)P(=O)(O)O)C=C1)C(O)=N[C@@H](C)C1=CC=C(OCC2CCCCC2)C(C(=N)O)=C1	SRC_HUMAN
CHEMBL415661	KIFNALNSUOJQPJ-XVRHLUALSA-N	CC(O)=N[C@@H](CC1=CC=C(O)C=C1)C(O)=N[C@@H](CCCNC(=N)N)C(O)=N[C@@H]1CSSC[C@H](C(=N)O)N=C(O)[C@@H](CC2=CNC3=CC=CC=C23)N=C(O)[C@H](CCCNC(=N)N)N=C(O)[C@H](CC2=CC=C(Cl)C=C2)N=C(O)[C@H](CC2=CN=CN2)N=C(O)[C@@H](CCC(=O)O)N=C1O	MC4R_HUMAN;MC3R_HUMAN;MSHR_HUMAN;MC5R_HUMAN
CHEMBL264352	FEKXKTLLBDRSQH-XVRHLUALSA-N	CC(O)=N[C@@H](CC1=CC=C(O)C=C1)C(O)=N[C@@H](CCCNC(=N)N)C(O)=N[C@@H]1CSSC[C@H](C(=N)O)N=C(O)[C@@H](CC2=CNC3=CC=CC=C23)N=C(O)[C@H](CCCNC(=N)N)N=C(O)[C@H](CC2=CC=CC=C2)N=C(O)[C@H](CC2=CN=CN2)N=C(O)[C@@H](CCC(=O)O)N=C1O	MC4R_RAT;MC4R_HUMAN;MC3R_HUMAN;MSHR_HUMAN
CHEMBL2158259	YYAXFDUSWODWGA-WPFOTENUSA-N	CC(O)=N[C@@H](CC1=CC=CC=C1)[C@H](O)CN[C@H]1CC(C)(C)CN2N=C(CC(C)(C)C)C=C12	BACE1_HUMAN;CATD_HUMAN
CHEMBL41547	YOKBGCTZYPOSQM-HPSWDUTRSA-N	CC(O)=N[C@@H](CC1=CC=CC=C1)C(O)=N[C@H]1CCCN=C(O)[C@H](CCCNC(=N)N)N=C(O)[C@H](CC2=CNC3=CC=CC=C23)N=C(O)[C@@H](CC2CCCCC2)N=C(O)[C@@H]2CCCN2C1=O	V1AR_HUMAN;NK2R_HUMAN;MC4R_HUMAN;C5AR1_HUMAN
CHEMBL3287326	YWGVRYQGDWGUEQ-NUMJAJDCSA-N	CC(O)=N[C@@H](CC1=CN=CN1)C(O)=N[C@H](CC1=CC=C(Cl)C=C1)C(=O)N1CC2=CC=CC=C2CC1C(O)=N[C@H](CC1=CC=C([N+](=O)[O-])C=C1)C(=N)O	MC4R_MOUSE;MC4R_HUMAN;MC3R_MOUSE;MSHR_MOUSE;MC5R_MOUSE
CHEMBL3287322	IRYMLYQXVLFVAF-NUMJAJDCSA-N	CC(O)=N[C@@H](CC1=CN=CN1)C(O)=N[C@H](CC1=CC=C(I)C=C1)C(=O)N1CC2=CC=CC=C2CC1C(O)=N[C@H](CC1=CC=C([N+](=O)[O-])C=C1)C(=N)O	MC4R_HUMAN;MC4R_MOUSE;MC3R_MOUSE;MSHR_MOUSE;MC5R_MOUSE
CHEMBL209789	HTSRDLNRKNCSLJ-XFBWMNOSSA-N	CC(O)=N[C@@H](CCC(=N)O)C(O)=N[C@H](CC1=CC=CC=C1)C(=O)N1C[C@H](OCC2=CC=C3C=CC=CC3=C2)C[C@@H]1CCCNC(=N)N	MC4R_HUMAN;MC3R_HUMAN;MSHR_HUMAN
CHEMBL3578016	CIWUKKQOWZYTKU-YUQUQSSBSA-N	CC(O)=N[C@@H](CCCCN=C(O)CCCCCN=C(O)[C@H](CCC(=N)O)N=C(O)[C@H](CC(C)C)N=C(O)[C@@H](CC1=CNC2=CC=CC=C12)N=C(O)[C@H](CC1=CC=CC=C1)N=C(O)[C@@H](CC1=CC=CC2=CC=CC=C21)N=C(O)[C@@H](N)CCCCN)C(O)=N[C@@H](CC(C)C)C(O)=N[C@@H](CCCNC(=N)N)C(O)=N[C@@H](CC1=CN=CN1)C(O)=N[C@@H](CC1=CC=C(O)C=C1)C(O)=N[C@@H](CC(C)C)C(O)=N[C@@H](CC(=N)O)C(O)=N[C@@H](CC(C)C)C(O)=N[C@@H](CC(C)C)C(O)=N[C@H](C(O)=N[C@@H](CCCNC(=N)N)C(O)…	GHSR_HUMAN;NPY2R_HUMAN
CHEMBL3578015	QIXJWOHDYOZJQE-JKEDSJIGSA-N	CC(O)=N[C@@H](CCCCN=C(O)CCN=C(O)[C@H](CCC(=N)O)N=C(O)[C@H](CC(C)C)N=C(O)[C@@H](CC1=CNC2=CC=CC=C12)N=C(O)[C@H](CC1=CC=CC=C1)N=C(O)[C@@H](CC1=CC=CC2=CC=CC=C21)N=C(O)[C@@H](N)CCCCN)C(O)=N[C@@H](CC(C)C)C(O)=N[C@@H](CCCNC(=N)N)C(O)=N[C@@H](CC1=CN=CN1)C(O)=N[C@@H](CC1=CC=C(O)C=C1)C(O)=N[C@@H](CC(C)C)C(O)=N[C@@H](CC(=N)O)C(O)=N[C@@H](CC(C)C)C(O)=N[C@@H](CC(C)C)C(O)=N[C@H](C(O)=N[C@@H](CCCNC(=N)N)C(O)=N[…	GHSR_HUMAN;NPY2R_HUMAN
CHEMBL217232	AOTOMMHRVVUYQV-XSDHEKCYSA-N	CC(O)=N[C@@H]1[C@@H](O)[C@H](O)[C@@H](CO)O[C@H]1N1C=C(CNC(=O)C2=CC=C(S(N)(=O)=O)C=C2)N=N1	CAH9_HUMAN;CAH2_HUMAN;CAH12_HUMAN;CAH14_HUMAN
CHEMBL217303	FBMQDXJODLGTQX-WRQOLXDDSA-N	CC(O)=N[C@@H]1[C@@H](O)[C@H](O)[C@@H](CO)O[C@H]1N1C=C(COC(=O)C2=CC=C(S(N)(=O)=O)C=C2)N=N1	CAH9_HUMAN;CAH2_HUMAN;CAH12_HUMAN;CAH14_HUMAN
CHEMBL1934130	WFKZKRWZCHJQIT-RUZDIDTESA-N	CC(O)=N[C@@H]1CC2(CCN(CC3=CC=C4C(=C3)C3=CC=CC=C3N4C(=N)O)CC2)C2=CC=CC=C21	MCHR2_HUMAN
CHEMBL212766	WIUGVXOSBXINHH-UPRLRBBYSA-N	CC(O)=N[C@H](CC1=CC=CC=C1)C(=O)N1C[C@H](OCC2=CC=C3C=CC=CC3=C2)C[C@@H]1CCCNC(=N)N	MC4R_HUMAN;MC3R_HUMAN;MSHR_HUMAN
CHEMBL408257	UNXFCHHFXJFRRB-VYZFECEFSA-N	CC(O)=N[C@H](CCCNC(=N)N)C(O)=N[C@H]1CSSC[C@@H](C(=N)O)N=C(O)[C@H](CC2=CNC3=CC=CC=C23)N=C(O)[C@@H](CCCNC(=N)N)N=C(O)[C@@H](CC2=CC=CC=C2)N=C(O)[C@@H](CC2=CN=CN2)N=C(O)[C@H](CCC(=O)O)N=C1O	MC4R_HUMAN;MC3R_HUMAN;MSHR_HUMAN
CHEMBL3623066	DVJQUBYJUUHDSH-COQAPAFSSA-N	CC(O)=N[C@H]1CSCC2=CC=C(C=C2)OC2=CC=C(C=C2)CSC[C@@H](C(=N)O)N=C(O)[C@H](CC2=CC=CC=C2)N=C(O)[C@H](CCCNC(=N)N)N=C(O)[C@H](CS)N=C(O)[C@H](CCCNC(=N)N)N=C(O)[C@@H]2CCCN2C(=O)[C@H](CC2=CC=CC=C2)N=C1O	S40A1_HUMAN
CHEMBL3623062	UVFIFDSRDXBNNI-YTAGXALCSA-N	CC(O)=N[C@H]1CSCC2=CC=CC(=C2)CSC[C@@H](C(=N)O)N=C(O)[C@H](CC2=CC=CC=C2)N=C(O)[C@H](CCCNC(=N)N)N=C(O)[C@H](CS)N=C(O)[C@H](CCCNC(=N)N)N=C(O)[C@@H]2CCCN2C(=O)[C@H](CC2=CC=CC=C2)N=C1O	S40A1_HUMAN
CHEMBL3315052	QGCIAWJCSRYRFH-DEOSSOPVSA-N	CC(O)=NC(=O)C(C)(C)[C@@H]1C2=CC=C(C3=CC=C(C(=O)N4CCOCC4)C=C3)N=C2OC2=C(F)C=CC=C21	GCR_HUMAN;PRGR_HUMAN
CHEMBL3659699	NXRWALCUKJVWST-UHFFFAOYSA-N	CC(O)=NC(C)C1=CC=C(OC2CN(C3=CC=C(OC4CCCC4)C=C3)C2)C=C1	ACACB_HUMAN
CHEMBL3578018	KDBNIHDNBCRMOL-CAPRCHIVSA-N	CC(O)=NC(CN=C(O)CCC(O)=N[C@@H](CCCCN)C(O)=N[C@@H](CCCCN)C(O)=N[C@@H](CC1=CC=CC2=CC=CC=C21)C(O)=N[C@@H](CC1=CC=CC=C1)C(O)=N[C@H](CC1=CNC2=CC=CC=C12)C(O)=N[C@@H](CC(C)C)C(O)=N[C@@H](CC(C)C)C(=N)O)C(O)=N[C@@H](CC(C)C)C(O)=N[C@@H](CCCNC(=N)N)C(O)=N[C@@H](CC1=CN=CN1)C(O)=N[C@@H](CC1=CC=C(O)C=C1)C(O)=N[C@@H](CC(C)C)C(O)=N[C@@H](CC(=N)O)C(O)=N[C@@H](CC(C)C)C(O)=N[C@@H](CC(C)C)C(O)=N[C@H](C(O)=N[C@@H](CC…	GHSR_HUMAN;NPY2R_HUMAN
CHEMBL3578017	NAITVKNZDVDBSV-DFJVIGTOSA-N	CC(O)=NC(CN=C(O)CCC(O)=N[C@@H](CCCCN)C(O)=N[C@H](CC1=CC=CC2=CC=CC=C21)C(O)=N[C@@H](CC1=CC=CC=C1)C(O)=N[C@H](CC1=CNC2=CC=CC=C12)C(O)=N[C@@H](CC(C)C)C(O)=N[C@@H](CC(C)C)C(=N)O)C(O)=N[C@@H](CC(C)C)C(O)=N[C@@H](CCCNC(=N)N)C(O)=N[C@@H](CC1=CN=CN1)C(O)=N[C@@H](CC1=CC=C(O)C=C1)C(O)=N[C@@H](CC(C)C)C(O)=N[C@@H](CC(=N)O)C(O)=N[C@@H](CC(C)C)C(O)=N[C@@H](CC(C)C)C(O)=N[C@H](C(O)=N[C@@H](CCCNC(=N)N)C(O)=N[C@@H…	GHSR_HUMAN;NPY2R_HUMAN
CHEMBL246021	IPQCNTXEUDGNJY-UHFFFAOYSA-N	CC(O)=NC1(C2=CC=C(Cl)C=C2)CCN(CC2=CNC3=CC=CC=C23)CC1	DRD3_HUMAN;DRD4_HUMAN;DRD2_HUMAN
CHEMBL1682655	ZUQVUNAHJSVZOQ-QVWWMRLHSA-N	CC(O)=NC1(C2=CC=CC=C2)CCN(C[C@@H]2C[C@@]2(C(=O)N(C)CC2=CC=C(F)C=C2)C2=CC=CC(Cl)=C2)CC1	NK3R_HUMAN
CHEMBL1773427	FSGQSNMSKKPBHY-RUZDIDTESA-N	CC(O)=NC1=CC(C2=C(C3=CC=C(F)C=C3)N=C([S@@](C)=O)N2)=CC=N1	MK14_HUMAN
CHEMBL1650387	UTZXDCZJCNAOLA-UHFFFAOYSA-N	CC(O)=NC1=CC(C2=CC=CS2)=NC(C2=CC=CS2)=N1	AA2AR_HUMAN;AA3R_HUMAN
CHEMBL1650390	GZBCDFOZDQIUBI-UHFFFAOYSA-N	CC(O)=NC1=CC(C2=COC=C2)=NC(C2=COC=C2)=N1	AA2BR_HUMAN;AA2AR_HUMAN;AA3R_HUMAN
CHEMBL401321	YBZHQFAVAQZLFB-UHFFFAOYSA-N	CC(O)=NC1=CC(N2C=CC=N2)=NC(C2=CC=CO2)=N1	AA1R_HUMAN;AA2AR_HUMAN
CHEMBL3335371	WSBZFFNSBMBYQA-UHFFFAOYSA-N	CC(O)=NC1=CC(OC2=CC=C3C(=C2)NC(=NC2=CC=CC(C(C)(C)C)=C2)N3C)=CC=N1	KIT_HUMAN;PGFRB_HUMAN;LCK_HUMAN;SRC_HUMAN;BRAF_HUMAN;FYN_HUMAN
CHEMBL3581723	IIRWXQAVENQCMZ-UHFFFAOYSA-N	CC(O)=NC1=CC(S(=O)(=O)NC2=CC=C(F)C=C2F)=CC2=C1N(CC1=CC=CC=C1)CC2	MGAT2_HUMAN
CHEMBL1081459	NOMNHIYMMVVBNF-UHFFFAOYSA-N	CC(O)=NC1=CC=C(C2=CC=NC=N2)C(C2=CC=CO2)=N1	AA2BR_HUMAN
CHEMBL1911424	UTBLBBLPNRMFHN-UHFFFAOYSA-N	CC(O)=NC1=CC=C(NC(=O)C2=CN(CC3=C(F)C=CC=C3F)C3=CC=C(O)N=C3C2=O)C=C1	PDE7A_HUMAN;PDE4A_HUMAN
CHEMBL2062563	DVDLZLUKYIFIOR-UHFFFAOYSA-N	CC(O)=NC1=CC=C2C=CN(C3=NC4=C(C#N)C=NN4C(NC4CC4)=C3)C2=C1	CP1A2_HUMAN;CSK21_HUMAN;HIPK2_HUMAN;GSK3B_HUMAN
CHEMBL2062572	NUDFPMSBYIFHBD-UHFFFAOYSA-N	CC(O)=NC1=CC=C2C=CN(C3=NC4=C(C#N)C=NN4C(NCCCCO)=C3)C2=C1	CSK21_HUMAN
CHEMBL2062581	UZZGMJZTCZOSGC-UHFFFAOYSA-N	CC(O)=NC1=CC=C2NC=C(C3=NC4=C(C#N)C=NN4C(NC4CC4)=C3)C2=C1	CSK21_HUMAN;GSK3B_HUMAN
CHEMBL400404	YONIHIOBDIZSOE-DEOSSOPVSA-N	CC(O)=NC1=CC=CC(C2=CC=C(CC3=C(C(O)=N[C@@H](CC4=CC=CC=C4)C(=O)O)N=CO3)C=C2)=C1	PI2R_HUMAN
CHEMBL2177836	WFDHLKUQFQCHKF-UHFFFAOYSA-N	CC(O)=NC1=CC=CC(C2=CC=C3N=C(C4=CC=CN=C4N)N(C4=CC=C(CN=C(O)C5=CC=CC(F)=C5)C=C4)C3=N2)=C1	CP2CJ_HUMAN;CP2C9_HUMAN;CP2C8_HUMAN;AKT1_HUMAN
CHEMBL2430323	YFBPGSDPFRCNOY-UHFFFAOYSA-N	CC(O)=NC1=CC=CC(C2=CC3=C(C)NN=C3N=C2)=C1	MK15_HUMAN;CHK1_HUMAN;KC1D_RAT
CHEMBL1813048	QLKAFHZJICDACE-UHFFFAOYSA-N	CC(O)=NC1=CC=CC(N=C2N=CN=C(N3CCC(OCC4=CC=C(OC(F)(F)F)C=C4)CC3)N2)=C1C	SCN3A_HUMAN;SCN4A_HUMAN;SCN9A_HUMAN
CHEMBL2103875	LIRYPHYGHXZJBZ-UHFFFAOYSA-N	CC(O)=NC1=CC=CC(N2C(=O)N(C3CC3)C(=O)C3=C(NC4=CC=C(I)C=C4F)N(C)C(=O)C(C)=C32)=C1	MP2K1_HUMAN;MP2K2_HUMAN
CHEMBL2062565	SYFFUKLBOFFLLY-UHFFFAOYSA-N	CC(O)=NC1=CN=C2C=CN(C3=NC4=C(C#N)C=NN4C(NC4CC4)=C3)C2=C1	HIPK2_HUMAN;GSK3B_HUMAN
CHEMBL1822054	FHOXICOTPQTJOQ-UHFFFAOYSA-N	CC(O)=NC1=CN2N=C(C3=CN=C(Cl)C(NS(=O)(=O)C4=CC=C(F)C=C4)=C3)C=CC2=N1	AKT1_HUMAN;PK3CB_HUMAN
CHEMBL3598077	SJHVCKKHMDJXRU-UHFFFAOYSA-N	CC(O)=NC1=NC(C(C)C)=C(C2=CN=C(N(C)C(=O)C3=C(F)C=CC=C3Cl)C(N3CCCCC3)=C2)S1	NR1I2_HUMAN;RORB_HUMAN;RORG_HUMAN
CHEMBL1615189	YGBMCLDVRUGXOV-UHFFFAOYSA-N	CC(O)=NC1=NC2=CC=C(C3=CN=C(Cl)C(NS(=O)(=O)C4=CC=C(F)C=C4)=C3)C=C2S1	AKT1_HUMAN;PK3CB_HUMAN;SMO_MOUSE
CHEMBL365249	UIZZGNRSNBXWMP-UHFFFAOYSA-N	CC(O)=NCC1=CC2=CC=CC=C2CC2=CC=CC=C12	MTR1B_HUMAN;MTR1A_HUMAN
CHEMBL2206637	LPYMOKHINZPBSQ-UHFFFAOYSA-N	CC(O)=NCC1=NC2=CNC3=NC=CC3=C2N1C1CC2CCC1C2	JAK1_HUMAN
CHEMBL3644835	XIFGKQUBRHFWNX-KOMQPUFPSA-N	CC(O)=NCCC[C@H]1OC[C@H](OC2=NC=C(OC(C)C)C=C2Cl)CO1	ACACB_HUMAN
CHEMBL1774519	MMMAALHYEKMNHU-UHFFFAOYSA-N	CC(O)=NCCC1=C(CC2CCCCC2)CC2=CC=C3OCCC3=C21	MTR1B_HUMAN;MTR1A_HUMAN
CHEMBL2037378	IHLWXZNPOVMUFQ-UHFFFAOYSA-N	CC(O)=NCCC1=CC=C(O)C(C2=C(O)C(O)=C3C(=O)C4=C(C(=O)C3=C2O)C(C(=O)O)=C(C(=O)O)C(O)=C4)=C1	GPR35_HUMAN
CHEMBL3238165	VCLRIAOEGHANHZ-UHFFFAOYSA-N	CC(O)=NCCCN1CCN(C2=NC(C3=CC=NC=C3)=CN=C2N2CCCC2)CC1	ROCK1_HUMAN;ROCK2_HUMAN
CHEMBL3220058	RYWQVZLIGJOUIY-JMJGKCIBSA-N	CC(O)=NCCN1C=C(CCOP(=O)(O)OP(=O)(O)OP(=O)(O)OC[C@H]2O[C@@H](N3C=CC(NOCC4=CC=CC=C4)=NC3=O)[C@H](O)[C@@H]2O)N=N1	P2RY6_HUMAN
CHEMBL187878	UUJCZDAMSPXYEU-UHFFFAOYSA-N	CC(O)C(O)C1CNC2=C(NC(=N)N=C2O)N1	PH4H_HUMAN
CHEMBL1629810	BIIFEDMBGOQTDO-USCPGHQQSA-N	CC(O)COC[C@@H]1O[C@H]2O[C@H]3[C@H](COCC(C)O)O[C@@H](O[C@H]4[C@H](COCC(C)O)O[C@@H](O[C@H]5[C@H](COCC(C)O)O[C@@H](O[C@H]6[C@H](COCC(C)O)OC[C@@H](O[C@H]7[C@H](COCC(C)O)O[C@@H](O[C@H]8[C@H](COCC(C)O)O[C@@H](O[C@H]9[C@H](COCC(C)O)O[C@@H](O[C@@H]1[C@@H](O)[C@@H]2O)[C@@H](O)[C@@H]9O)[C@@H](O)[C@@H]8O)[C@@H](O)[C@@H]7O)[C@@H]6O)[C@@H](O)[C@@H]5O)[C@@H](O)[C@@H]4O)[C@@H](O)[C@@H]3O	AOFA_HUMAN;5HT2B_HUMAN;5HT2C_HUMAN
CHEMBL1825137	VRFBKBFDZDKNBO-UHFFFAOYSA-N	CC(OC1=CC(C2=CN(C3CCOCC3)N=C2)=CN=C1N)C1=C(Cl)C=CC(F)=C1Cl	MET_HUMAN
CHEMBL1956197	OHLOMHGVALXPJP-UHFFFAOYSA-N	CC(OC1=CC=CC=C1OC1CC1)C1=NCCN1	ADA2C_HUMAN;ADA2A_HUMAN;5HT1A_HUMAN
CHEMBL3634599	PVGOQRJICUIPTG-UHFFFAOYSA-N	CC(OC1=CC2=C(C=C1Cl)N(CCC(=O)O)C(=O)O2)C1=CC=CC=N1	KMO_HUMAN
CHEMBL3651810	VZXASDIAEPBUEJ-UHFFFAOYSA-N	CC(OC1=NC=CC2=C1C(C1=CC=NC(N3CCOCC3)=C1)=NN2)C(F)(F)F	LRRK2_HUMAN
CHEMBL3647991	JXDRVTULOVVFJK-KDVIAZGZSA-N	CC(OCC1=CC=CC=C1)[C@H](N=C(O)[C@@H](CO)NS(=O)(=O)CC1=CC=CC=C1)C(O)=NCC1=CC=C(C(=N)N)C=C1	TRY1_RAT;THRB_RAT
CHEMBL3342499	ZDYJLNOGZWQHNN-UHFFFAOYSA-N	CC(S)=NC1=C(C#N)C(C2=CC=C(Br)C=C2)=CN1C1=CC=C(S(N)(=O)=O)C=C1	CAH9_HUMAN;CAH2_HUMAN;CAH1_HUMAN;CAH12_HUMAN
CHEMBL191056	SDGUUEATIIAOTG-UHFFFAOYSA-N	CC(SCCC1=COC2=C(OCC(=O)O)C=CC=C12)(C1=CC=CC=C1)C1=CC=CC=C1	TA2R_HUMAN;PI2R_HUMAN
CHEMBL3262088	GGVDQPNQFCSAQQ-DKMGXXMGSA-N	CC[C@](O)([C@H]1C[C@@]23CC[C@]1(OC)[C@@H]1OC4=C(O)C=CC5=C4[C@@]12CCN(CC1CC1)[C@@H]3C5)C(C)(C)C	OPRK_HUMAN;OPRM_HUMAN;OPRX_HUMAN
CHEMBL1200623	AOXRBFRFYPMWLR-XGXHKTLJSA-N	CC[C@]1(O)CC[C@H]2[C@@H]3CCC4=CCCC[C@@H]4[C@H]3CC[C@@]21C	SC6A4_HUMAN;ACM2_HUMAN;ESR1_HUMAN;ANDR_RAT
CHEMBL3262361	GVBLCFZJLSNDQD-JGSIVOCFSA-N	CC[C@@](O)(C1=CC=CC=C1)[C@H]1C[C@@]23C=C[C@]1(OC)[C@@H]1OC4=C(O)C=CC5=C4[C@@]12CCN(CC1CC1)[C@@H]3C5	OPRK_HUMAN;OPRM_HUMAN;OPRX_HUMAN
CHEMBL3219615	SCNSHBHEDUUZDM-RMNGQBEXSA-N	CC[C@@]1(C2=CC=CC(C(=N)O)=C2)[C@H]2CN(CC3(O)CC4=CC=CC=C4C3)C[C@H]21	OPRD_HUMAN;OPRK_HUMAN;OPRM_HUMAN
CHEMBL3219616	ZBVPUFSKFGYNLC-FIDNPTQWSA-N	CC[C@@]1(C2=CC=CC(NS(C)(=O)=O)=C2)[C@H]2CN(CC3(O)CC4=CC=CC=C4C3)C[C@H]21	OPRD_HUMAN;OPRK_HUMAN;OPRM_HUMAN
CHEMBL265214	ZWQWXPDQHDYQPH-XRSDMRJBSA-N	CC[C@@]1(C2=CC=CC(O)=C2)CCCCN(CCCCCCCCCCCCN2CCCC[C@@](CC)(C3=CC=CC(O)=C3)C2)C1	CHLE_MOUSE;ACES_MOUSE
CHEMBL181547	KWAYUHRDXOXKNH-SANMLTNESA-N	CC[C@@]1(O)C(=O)OCC2=C1C=C1C3=C(CN1C2=O)C(C1CCCC1)=C1C=C2OCOC2=CC1=N3	TOP1_HUMAN
CHEMBL65	VSJKWCGYPAHWDS-FQEVSTJZSA-N	CC[C@@]1(O)C(=O)OCC2=C1C=C1C3=NC4=CC=CC=C4C=C3CN1C2=O	TOP1_HUMAN;5HT2B_HUMAN
CHEMBL3421871	VWFKACUYWYZVSW-RLLPEYFOSA-N	CC[C@@]12C[C@@](C)(O)[C@](O)(C3=CC=CC=C3)C[C@H]1CCC1=CC(O)=CC=C12	GCR_HUMAN;PRGR_HUMAN;ANDR_HUMAN
CHEMBL511812	KVPALVACWJUWHG-XYEHWOGUSA-N	CC[C@@]12C[C@H](O)[C@](O)(C3=CC=CC=C3)C[C@H]1CCC1=CC(O)=CC=C12	GCR_HUMAN;PRGR_HUMAN;ESR2_HUMAN
CHEMBL1196093	SWSWMDIANWWRGX-IRXDYDNUSA-N	CC[C@@]12CCN(CC3CC3)C[C@@H]1OC1=CC=C(O)C=C12	OPRD_HUMAN;OPRK_HUMAN;OPRM_HUMAN
CHEMBL72180	GZBURIYLLVULIF-SFTDATJTSA-N	CC[C@@]12CCN(CCC3=CC=CC=C3)C[C@@H]1OC1=CC=C(O)C=C12	OPRD_HUMAN;OPRK_HUMAN;OPRM_MOUSE;OPRM_HUMAN
CHEMBL382514	XQWUEDSGGNBHSG-IRLDBZIGSA-N	CC[C@@H](C(=O)O)[C@@H]1CCC2=CC(OCCC3=C(C)OC(C4=CC=CC=C4)=N3)=CC=C21	PPARA_HUMAN;PPARG_HUMAN
CHEMBL565466	ZHTYBHJRYWPRIG-DFRFQQMASA-N	CC[C@@H](C)[C@@H](N=C(O)[C@H](O)CC1=CC=CC=C1)C(=O)N1[C@H](C(O)=NCC2=CC=C(C(=N)N)C=C2)C[C@@H]2CCCC[C@@H]21	THRB_HUMAN
CHEMBL1790586	SWFNNXRBXDNPEJ-HAARDXOJSA-N	CC[C@@H](C)[C@@H]1N=C(O)[C@@H](CC2=CC=C(OC)C=C2)N=C(O)[C@H](CCCCCN(O)C=O)N=C(O)[C@H]2CCCCN2C1=O	HDAC5_MOUSE;HDAC1_MOUSE;HDAC8_MOUSE
CHEMBL1790551	XZXMFHPEUMXKID-MZNYQVFTSA-N	CC[C@@H](C)[C@@H]1N=C(O)[C@@H](CC2=CC=CC=C2)N=C(O)[C@@H]2CCCN2C(=O)[C@@H](CC2=CC=CC=C2)N(C)C(=O)[C@@H]2C[C@@H](CN(C)C)C=NN2C(=O)[C@H]2CCC=NN2C1=O	V2R_RAT;OXYR_RAT
CHEMBL397070	UBDCHKXSBGAGNJ-MFKMUULPSA-N	CC[C@@H](C)[C@H](N)C(=O)N1CC2=CC=CC=C2C1	DPP8_HUMAN;DPP9_HUMAN
CHEMBL150719	ZMZJOZFSFHZWRN-FEBBOSPPSA-N	CC[C@@H](C)[C@H](N=C(O)[C@H](CC(=O)O)N=C(O)[C@H](CCCN)N=C(O)[C@@H](CC1=CNC2=CC=CC=C12)N=C(C)O)C(O)=N[C@H](C(O)=N[C@@H](CC1=CNC2=CC=CC=C12)C(=O)O)[C@H](C)CC	EDNRA_MOUSE
CHEMBL1790720	AKOGSKPWCBYRCU-UGSFNEPDSA-N	CC[C@@H](C)[C@H]1N=C(O)[C@H](C2=CC=C(O)C=C2)N=C(O)C(O)CSSC[C@H](C(=O)N2CCC[C@@H]2C(O)=N[C@@H](CCCN=C(O)C2=CC=C3C(=O)OC4(C5=CC=C(O)C=C5OC5=CC(O)=CC=C54)C3=C2)C(O)=NCN)N=C(O)[C@@H](CC(=N)O)N=C(O)[C@@H](CCC(=N)O)N=C1O	OXYR_HUMAN;V1BR_HUMAN
CHEMBL3298310	WIXXOCCJPBPLGM-YVEFUNNKSA-N	CC[C@@H](N=C(O)N1CCC2=CN=C(N[C@@H](C)CO)N=C2C1)C1=CC=C(Cl)C(Cl)=C1	CDK2_HUMAN;MK01_HUMAN
CHEMBL2012491	HIUFEGQBHJWWIG-CTEHMNNRSA-N	CC[C@@H]1[C@@H](C)C[C@H]2C(=O)O[C@H](C)[C@H]2[C@H]1/C=C/C1=CC=C(C2=CC=CC(F)=C2)C=N1	PAR1_HUMAN
CHEMBL2401963	JMDRAMDTWLAOHD-GOSISDBHSA-N	CC[C@@H]1C(=O)N(C)C2=CN=C(N3C=CN=C3C3=CC=CC=C3)N=C2N1C1CCCC1	PLK1_HUMAN;PLK2_HUMAN
CHEMBL375302	IAQXADIYISFYCJ-CMPLNLGQSA-N	CC[C@@H]1NCCN2C(=O)C3=C(C=CC=C3C(F)(F)F)[C@H]12	5HT2B_HUMAN;5HT2A_HUMAN;5HT2C_HUMAN
CHEMBL482348	PYUCRBRSVPPZAU-ILWGZMRPSA-N	CC[C@@H]1OCC(=O)[C@H]1N=C(O)[C@H](CC1(C)CCCC1)NC(=O)C1=CC=C(NS(=O)(=O)C(C)C)C=C1	CATS_HUMAN;CATK_HUMAN
CHEMBL475063	QIZMDQBBKHFWJF-LLZJGCNPSA-N	CC[C@@H]1OCC(=O)[C@H]1N=C(O)[C@H](CC1(C)CCCC1)NC(=O)C1=CC=C(NS(=O)(=O)C2=CC=CC=C2C)C=C1	CATS_HUMAN;CATK_HUMAN
CHEMBL3623779	ZXLZUCADFTVDHK-WUNQXOFZSA-N	CC[C@H](C)[C@@H]1N=C(O)[C@@H]2CCCN2C(=O)[C@@H]2CCCN2C(=O)[C@H](CC(=N)O)N=C(O)[C@H](CO)N=C(O)[C@H](CCCNC(=N)N)N=C(O)[C@H]([C@@H](C)O)N=C(O)[C@@H]2CSSC[C@H](N=C1O)C(O)=N[C@@H](CC(=N)O)C(=O)N1CCC[C@H]1C(O)=N[C@@H](CC(=N)O)C(O)=NCC(O)=N[C@@H]([C@@H](C)O)C(O)=N2	KLK7_HUMAN;KLK5_HUMAN;KLK14_HUMAN
CHEMBL3623793	WLLYNBSNNIWCMO-UATUEGOXSA-N	CC[C@H](C)[C@@H]1N=C(O)[C@@H]2CCCN2C(=O)[C@@H]2CCCN2C(=O)[C@H](CC2=CC=C(O)C=C2)N=C(O)[C@H](CO)N=C(O)[C@H](CCCNC(=N)N)N=C(O)[C@H]([C@@H](C)O)N=C(O)[C@@H]2CSSC[C@H](N=C1O)C(O)=N[C@@H](CC1=CC=CC=C1)C(=O)N1CCC[C@H]1C(O)=N[C@H](C(=O)O)CC(O)=NCC(O)=N[C@@H](CCCNC(=N)N)C(O)=N2	PLMN_HUMAN;THRB_HUMAN
CHEMBL3623791	AOMZQHHLSHFCGW-LQFZIJPOSA-N	CC[C@H](C)[C@@H]1N=C(O)[C@@H]2CCCN2C(=O)[C@@H]2CCCN2C(=O)[C@H](CCCCN)N=C(O)[C@H](CO)N=C(O)[C@H](CCCNC(=N)N)N=C(O)[C@H]([C@@H](C)CC)N=C(O)[C@@H]2CSSC[C@H](N=C1O)C(O)=N[C@@H](CC(=N)O)C(=O)N1CCC[C@H]1C(O)=N[C@@H](CC(=N)O)C(O)=NCC(O)=N[C@@H](CC1=CNC3=CC=CC=C13)C(O)=N2	KLK4_HUMAN;KLK14_HUMAN
CHEMBL3621383	GFWIUPQTKKGQNI-JVQZWYCMSA-N	CC[C@H](C)[C@@H]1N=C(O)[C@@H]2CCCN2C(=O)[C@H](CC2=CC=CC=C2)N=C(O)[C@H](CC2=CN=CN2)N=C(O)[C@H]([C@@H](C)O)N=C(O)[C@H](CC(=O)O)N=C(O)[C@@H](N)CSSC[C@@H](C(O)=N[C@H](C(O)=N[C@@H](CC2=CC=CC=C2)C(=N)O)[C@@H](C)CC)N=C1O	S40A1_HUMAN
CHEMBL3416942	IPRFOFLOYPAGPA-GMHOJBPUSA-N	CC[C@H](C)[C@@H]1N=C(O)[C@@H]2CSSC[C@@H]3N=C(O)[C@H](C(C)C)N=C(O)[C@H](CC(C)C)N=C(O)[C@H](CC(=N)O)N=C(O)[C@@H]4CCCN4C(=O)[C@H](CCCNC(=N)N)N=C(O)[C@H](CSSC[C@H](N=C(O)[C@@H](N)CC(=O)O)C(O)=N[C@@H](CC(C)C)C(O)=NCC(O)=N[C@@H](C)C(O)=N[C@@H](CC4=CC=CC5=CC=CC=C54)C(O)=N[C@@H](CCCNC(=N)N)C(O)=N[C@@H](CCCCN)C(O)=N2)N=C(O)[C@H](CSSC[C@@H](C(O)=N[C@@H](CCCCN)C(O)=N[C@@H](CC2=CC=C(O)C=C2)C(O)=N[C@H](C(O)=N…	SCN4A_HUMAN;SCN9A_HUMAN
CHEMBL3416934	NLDXBSUTMUSGMG-NNNUVSCKSA-N	CC[C@H](C)[C@@H]1N=C(O)[C@@H]2CSSC[C@@H]3N=C(O)[C@H](C(C)C)N=C(O)[C@H](CC(C)C)N=C(O)[C@H](CC(=N)O)N=C(O)[C@@H]4CCCN4C(=O)[C@H](CCCNC(=N)N)N=C(O)[C@H](CSSC[C@H](N=C(O)[C@@H](N)CC(=O)O)C(O)=N[C@@H](CC(C)C)C(O)=NCC(O)=N[C@@H](CC4=CC=CC=C4)C(O)=N[C@@H](CC4=CC=CC=C4)C(O)=N[C@@H](CCCNC(=N)N)C(O)=N[C@@H](CCCCN)C(O)=N2)N=C(O)[C@H](CSSC[C@@H](C(O)=N[C@@H](CCCCN)C(O)=N[C@@H](CC2=CC=C(O)C=C2)C(O)=N[C@H](C(O…	SCN4A_HUMAN;SCN9A_HUMAN
CHEMBL3416937	JYYKEMPXQHPLKT-PLOILZSBSA-N	CC[C@H](C)[C@@H]1N=C(O)[C@@H]2CSSC[C@@H]3N=C(O)[C@H](C(C)C)N=C(O)[C@H](CC(C)C)N=C(O)[C@H](CC(=N)O)N=C(O)[C@@H]4CCCN4C(=O)[C@H](CCCNC(=N)N)N=C(O)[C@H](CSSC[C@H](N=C(O)[C@@H](N)CC(=O)O)C(O)=N[C@@H](CC(C)C)C(O)=NCC(O)=N[C@@H](CC4=CC=CC=C4)C(O)=N[C@@H](CC4=CC=CC5=CC=CC=C54)C(O)=N[C@@H](CCCNC(=N)N)C(O)=N[C@@H](CCCCN)C(O)=N2)N=C(O)[C@H](CSSC[C@@H](C(O)=N[C@@H](CCCCN)C(O)=N[C@@H](CC2=CC=C(O)C=C2)C(O)=N[…	SCN5A_HUMAN;SCN4A_HUMAN;SCN9A_HUMAN
CHEMBL3416936	VBPFCFPZENVMHX-UOZCUAPTSA-N	CC[C@H](C)[C@@H]1N=C(O)[C@@H]2CSSC[C@@H]3N=C(O)[C@H](C(C)C)N=C(O)[C@H](CC(C)C)N=C(O)[C@H](CC(=N)O)N=C(O)[C@@H]4CCCN4C(=O)[C@H](CCCNC(=N)N)N=C(O)[C@H](CSSC[C@H](N=C(O)[C@@H](N)CC(=O)O)C(O)=N[C@@H](CC(C)C)C(O)=NCC(O)=N[C@@H](CC4=CC=CC=C4)C(O)=N[C@@H](CC4=CNC5=CC=CC=C45)C(O)=N[C@@H](CCCNC(=N)N)C(O)=N[C@@H](CCCCN)C(O)=N2)N=C(O)[C@H](CSSC[C@@H](C(O)=N[C@@H](CCCCN)C(O)=N[C@@H](CC2=CC=C(O)C=C2)C(O)=N[C@…	SCN4A_HUMAN;SCN9A_HUMAN
CHEMBL3416933	ZRPWGKPPPKBYAL-NNNUVSCKSA-N	CC[C@H](C)[C@@H]1N=C(O)[C@@H]2CSSC[C@@H]3N=C(O)[C@H](C(C)C)N=C(O)[C@H](CC(C)C)N=C(O)[C@H](CC(=N)O)N=C(O)[C@@H]4CCCN4C(=O)[C@H](CCCNC(=N)N)N=C(O)[C@H](CSSC[C@H](N=C(O)[C@@H](N)CC(=O)O)C(O)=N[C@@H](CC(C)C)C(O)=NCC(O)=N[C@@H](CC4=CC=CC=C4)C(O)=N[C@@H](CC4CCCCC4)C(O)=N[C@@H](CCCNC(=N)N)C(O)=N[C@@H](CCCCN)C(O)=N2)N=C(O)[C@H](CSSC[C@@H](C(O)=N[C@@H](CCCCN)C(O)=N[C@@H](CC2=CC=C(O)C=C2)C(O)=N[C@H](C(O)=N…	SCN4A_HUMAN;SCN9A_HUMAN
CHEMBL3416886	TVQFYGIEBVVYRN-PVMFBFNOSA-N	CC[C@H](C)[C@@H]1N=C(O)[C@@H]2CSSC[C@@H]3N=C(O)[C@H](C(C)C)N=C(O)[C@H](CC(C)C)N=C(O)[C@H](CC(=N)O)N=C(O)[C@@H]4CCCN4C(=O)[C@H](CCCNC(=N)N)N=C(O)[C@H](CSSC[C@H](N=C(O)[C@@H](N)CC(=O)O)C(O)=N[C@@H](CC(C)C)C(O)=NCC(O)=N[C@@H](CC4=CC=CC=C4)C(O)=N[C@@H](CCSC)C(O)=N[C@@H](CCCNC(=N)N)C(O)=N[C@@H](CCCCN)C(O)=N2)N=C(O)[C@H](CSSC[C@@H](C(O)=N[C@@H](CCCCN)C(O)=N[C@@H](CC2=CC=C(O)C=C2)C(O)=N[C@H](C(O)=N[C@@H…	SCN3A_HUMAN;SCN4A_HUMAN;SCN9A_MOUSE;SCN9A_HUMAN
CHEMBL3416946	LKNQEIFVYZPGTP-PCLVAITDSA-N	CC[C@H](C)[C@@H]1N=C(O)[C@@H]2CSSC[C@@H]3N=C(O)[C@H](C(C)C)N=C(O)[C@H](CC(C)C)N=C(O)[C@H](CC(=N)O)N=C(O)[C@@H]4CCCN4C(=O)[C@H](CCCNC(=N)N)N=C(O)[C@H](CSSC[C@H](N=C(O)[C@@H](N)CC(=O)O)C(O)=N[C@@H](CC(C)C)C(O)=NCC(O)=N[C@@H](CC4=CC=CC=C4)C(O)=N[C@@H](CCSC)C(O)=N[C@@H](CCCNC(=N)N)C(O)=N[C@@H](CCCCN)C(O)=N2)N=C(O)[C@H](CSSC[C@@H](C(O)=N[C@@H](CCCCN)C(O)=N[C@@H](CC2=CC=C(O)C=C2)C(O)=N[C@H](C(O)=N[C@@H…	SCN4A_HUMAN;SCN9A_HUMAN
CHEMBL3416926	LXWQXQGRQCXLOL-PVMFBFNOSA-N	CC[C@H](C)[C@@H]1N=C(O)[C@@H]2CSSC[C@@H]3N=C(O)[C@H](C(C)C)N=C(O)[C@H](CC(C)C)N=C(O)[C@H](CC(=N)O)N=C(O)[C@@H]4CCCN4C(=O)[C@H](CCCNC(=N)N)N=C(O)[C@H](CSSC[C@H](N=C(O)[C@@H](N)CC(=O)O)C(O)=N[C@@H](CC(C)C)C(O)=NCC(O)=N[C@@H](CC4CCCCC4)C(O)=N[C@@H](CCSC)C(O)=N[C@@H](CCCNC(=N)N)C(O)=N[C@@H](CCCCN)C(O)=N2)N=C(O)[C@H](CSSC[C@@H](C(O)=N[C@@H](CCCCN)C(O)=N[C@@H](CC2=CC=C(O)C=C2)C(O)=N[C@H](C(O)=N[C@@H](C…	SCN4A_HUMAN;SCN9A_HUMAN
CHEMBL3416921	IFOFQYZJHRNQLW-QZZDFEHJSA-N	CC[C@H](C)[C@@H]1N=C(O)[C@@H]2CSSC[C@@H]3N=C(O)[C@H](C(C)C)N=C(O)[C@H](CC(C)C)N=C(O)[C@H](CC(=N)O)N=C(O)[C@@H]4CCCN4C(=O)[C@H](CCCNC(=N)N)N=C(O)[C@H](CSSC[C@H](N=C(O)[C@@H](N)CC(=O)O)C(O)=N[C@@H](CC(C)C)C(O)=NCC(O)=N[C@@H](CCSC)C(O)=N[C@@H](CCSC)C(O)=N[C@@H](CCCNC(=N)N)C(O)=N[C@@H](CCCCN)C(O)=N2)N=C(O)[C@H](CSSC[C@@H](C(O)=N[C@@H](CCCCN)C(O)=N[C@@H](CC2=CC=C(O)C=C2)C(O)=N[C@H](C(O)=N[C@@H](CC2=CC…	SCN4A_HUMAN;SCN9A_HUMAN
CHEMBL3609239	UFSKNTWMVQIQFI-KYUINLTESA-N	CC[C@H](C)[C@@H]1N=C(O)[C@H]([C@@H](C)O)N=C(O)[C@H](CC(=O)O)N=C(O)[C@H]([C@@H](C)CC)N=C(O)[C@@H](N=C(O)[C@H](CC2=CC=CC3=CC=CC=C32)N=C(O)[C@@H](N)CCCNC(=N)N)CSSC[C@@H](C(=O)O)N=C(O)[C@H]([C@@H](C)O)N=C(O)CN=C(O)[C@@H]2CSSC[C@@H]3N=C(O)[C@H](CCC(=N)O)N=C(O)[C@H](CC4=CC=CC=C4)N=C(O)[C@H](C)N=C(O)[C@H]([C@@H](C)O)N=C(O)[C@H](CSSC[C@H](N=C(O)[C@H](CC4=CC=CC=C4)N=C(O)[C@H](CO)N=C(O)[C@H](CC(C)C)N=C(O)[…	KCNA3_HUMAN;KCNA1_HUMAN
CHEMBL3608318	FGRXJZGFNVYRRD-HQNLPAQRSA-N	CC[C@H](C)[C@@H]1N=C(O)[C@H]([C@@H](C)O)N=C(O)[C@H](CC(=O)O)N=C(O)[C@H]([C@@H](C)CC)N=C(O)[C@@H](N=C(O)[C@H](CO)N=C(O)[C@@H](N)CC2=CC=CC3=CC=CC=C32)CSSC[C@@H](C(=O)O)N=C(O)[C@H]([C@@H](C)O)N=C(O)CN=C(O)[C@@H]2CSSC[C@@H]3N=C(O)[C@H](CCC(=N)O)N=C(O)[C@H](CC4=CC=CC=C4)N=C(O)[C@H](C)N=C(O)[C@H]([C@@H](C)O)N=C(O)[C@H](CSSC[C@H](N=C(O)[C@H](CC4=CC=CC=C4)N=C(O)[C@H](CO)N=C(O)[C@H](CC(C)C)N=C(O)[C@H](CCC…	KCNA3_HUMAN;KCNA1_HUMAN
CHEMBL3609262	GWTGRBPCEXNTCG-SJXPFLSVSA-N	CC[C@H](C)[C@@H]1N=C(O)[C@H]([C@@H](C)O)N=C(O)[C@H](CC(=O)O)N=C(O)[C@H]([C@@H](C)CC)N=C(O)[C@@H](N=C(O)[C@H](CO)N=C(O)[C@@H](N)CCCNC(=N)N)CSSC[C@@H](C(=O)O)N=C(O)[C@H]([C@@H](C)O)N=C(O)[C@H](CC2=CC=CC3=CC=CC=C32)N=C(O)[C@@H]2CSSC[C@@H]3N=C(O)[C@H](CCC(=N)O)N=C(O)[C@H](CC4=CC=CC=C4)N=C(O)[C@H](C)N=C(O)[C@H]([C@@H](C)O)N=C(O)[C@H](CSSC[C@H](N=C(O)[C@H](CC4=CC=CC=C4)N=C(O)[C@H](CO)N=C(O)[C@H](CC(C)C…	KCNA3_HUMAN;KCNA1_HUMAN
CHEMBL3609222	UNSSOSSHNBBFDP-UOZHVBSXSA-N	CC[C@H](C)[C@@H]1N=C(O)[C@H]([C@@H](C)O)N=C(O)[C@H](CC(=O)O)N=C(O)[C@H]([C@@H](C)CC)N=C(O)[C@@H](N=C(O)[C@H](CO)N=C(O)[C@@H](N)CCCNC(=N)N)CSSC[C@@H](C(=O)O)N=C(O)[C@H]([C@@H](C)O)N=C(O)CN=C(O)[C@@H]2CSSC[C@@H]3N=C(O)[C@H](CCC(=N)O)N=C(O)[C@H](C)N=C(O)[C@H](C)N=C(O)[C@H]([C@@H](C)O)N=C(O)[C@H](CSSC[C@H](N=C(O)[C@H](CC4=CC=CC=C4)N=C(O)[C@H](CO)N=C(O)[C@H](CC(C)C)N=C(O)[C@H](CCCNC(=N)N)N=C(O)[C@H](C…	KCNA3_HUMAN;KCNA1_HUMAN
CHEMBL3609257	IOXBFRBDDWONMY-KYUINLTESA-N	CC[C@H](C)[C@@H]1N=C(O)[C@H]([C@@H](C)O)N=C(O)[C@H](CC(=O)O)N=C(O)[C@H]([C@@H](C)CC)N=C(O)[C@@H](N=C(O)[C@H](CO)N=C(O)[C@@H](N)CCCNC(=N)N)CSSC[C@@H](C(=O)O)N=C(O)[C@H]([C@@H](C)O)N=C(O)CN=C(O)[C@@H]2CSSC[C@@H]3N=C(O)[C@H](CCC(=N)O)N=C(O)[C@H](CC4=CC=CC=C4)N=C(O)[C@H](C)N=C(O)[C@H]([C@@H](C)O)N=C(O)[C@H](CSSC[C@H](N=C(O)[C@H](CC4=CC=CC=C4)N=C(O)[C@H](CC4=CC=CC5=CC=CC=C54)N=C(O)[C@H](CC(C)C)N=C(O)[…	KCNA3_HUMAN;KCNA1_HUMAN
CHEMBL3609253	NSQPUHWCJPLGPR-HQNLPAQRSA-N	CC[C@H](C)[C@@H]1N=C(O)[C@H]([C@@H](C)O)N=C(O)[C@H](CC(=O)O)N=C(O)[C@H]([C@@H](C)CC)N=C(O)[C@@H](N=C(O)[C@H](CO)N=C(O)[C@@H](N)CCCNC(=N)N)CSSC[C@@H](C(=O)O)N=C(O)[C@H]([C@@H](C)O)N=C(O)CN=C(O)[C@@H]2CSSC[C@@H]3N=C(O)[C@H](CCC(=N)O)N=C(O)[C@H](CC4=CC=CC=C4)N=C(O)[C@H](C)N=C(O)[C@H]([C@@H](C)O)N=C(O)[C@H](CSSC[C@H](N=C(O)[C@H](CC4=CC=CC=C4)N=C(O)[C@H](CO)N=C(O)[C@H](CC(C)C)N=C(O)[C@H](CCCNC(=N)N)N=…	KCNA3_HUMAN;KCNA1_HUMAN
CHEMBL3608991	WILILEKJWLRYGJ-XDXOSUIPSA-N	CC[C@H](C)[C@@H]1N=C(O)[C@H]([C@@H](C)O)N=C(O)[C@H](CC(=O)O)N=C(O)[C@H]([C@@H](C)CC)N=C(O)[C@@H](N=C(O)[C@H](CO)N=C(O)[C@@H](N)CCCNC(=N)N)CSSC[C@@H](C(=O)O)N=C(O)[C@H]([C@@H](C)O)N=C(O)CN=C(O)[C@@H]2CSSC[C@@H]3N=C(O)[C@H](CCC(=N)O)N=C(O)[C@H](CC4=CC=CC=C4)N=C(O)[C@H](C)N=C(O)[C@H]([C@@H](C)O)N=C(O)[C@H](CSSC[C@H](N=C(O)[C@H](CC4=CC=CC=C4)N=C(O)[C@H](CO)N=C(O)[C@H](CC(C)C)N=C(O)[C@H](CCCNC(=N)N)N=…	KCNA3_HUMAN;KCNA1_HUMAN
CHEMBL3609260	JUNDLAPHTHBRCO-XDXOSUIPSA-N	CC[C@H](C)[C@@H]1N=C(O)[C@H]([C@@H](C)O)N=C(O)[C@H](CC(=O)O)N=C(O)[C@H]([C@@H](C)CC)N=C(O)[C@@H](N=C(O)[C@H](CO)N=C(O)[C@@H](N)CCCNC(=N)N)CSSC[C@@H](C(=O)O)N=C(O)[C@H]([C@@H](C)O)N=C(O)CN=C(O)[C@@H]2CSSC[C@@H]3N=C(O)[C@H](CCC(=N)O)N=C(O)[C@H](CC4=CC=CC=C4)N=C(O)[C@H](C)N=C(O)[C@H]([C@@H](C)O)N=C(O)[C@H](CSSC[C@H](N=C(O)[C@H](CC4=CC=CC=C4)N=C(O)[C@H](CO)N=C(O)[C@H](CC(C)C)N=C(O)[C@H](CCCNC(=N)N)N=…	KCNA3_HUMAN;KCNA1_HUMAN
CHEMBL3609246	OOUWDISFEFEHIW-HQNLPAQRSA-N	CC[C@H](C)[C@@H]1N=C(O)[C@H]([C@@H](C)O)N=C(O)[C@H](CC(=O)O)N=C(O)[C@H]([C@@H](C)CC)N=C(O)[C@@H](N=C(O)[C@H](CO)N=C(O)[C@@H](N)CCCNC(=N)N)CSSC[C@@H](C(=O)O)N=C(O)[C@H]([C@@H](C)O)N=C(O)CN=C(O)[C@@H]2CSSC[C@@H]3N=C(O)[C@H](CCC(=N)O)N=C(O)[C@H](CC4=CC=CC=C4)N=C(O)[C@H](C)N=C(O)[C@H]([C@@H](C)O)N=C(O)[C@H](CSSC[C@H](N=C(O)[C@H](CC4=CC=CC=C4)N=C(O)[C@H](CO)N=C(O)[C@H](CC(C)C)N=C(O)[C@H](CCCNC(=N)N)N=…	KCNA3_HUMAN;KCNA1_HUMAN
CHEMBL3609245	DLAPEPHYVMGKDA-KYUINLTESA-N	CC[C@H](C)[C@@H]1N=C(O)[C@H]([C@@H](C)O)N=C(O)[C@H](CC(=O)O)N=C(O)[C@H]([C@@H](C)CC)N=C(O)[C@@H](N=C(O)[C@H](CO)N=C(O)[C@@H](N)CCCNC(=N)N)CSSC[C@@H](C(=O)O)N=C(O)[C@H]([C@@H](C)O)N=C(O)CN=C(O)[C@@H]2CSSC[C@@H]3N=C(O)[C@H](CCC(=N)O)N=C(O)[C@H](CC4=CC=CC=C4)N=C(O)[C@H](C)N=C(O)[C@H]([C@@H](C)O)N=C(O)[C@H](CSSC[C@H](N=C(O)[C@H](CC4=CC=CC=C4)N=C(O)[C@H](CO)N=C(O)[C@H](CC(C)C)N=C(O)[C@H](CCCNC(=N)N)N=…	KCNA3_HUMAN;KCNA1_HUMAN
CHEMBL3609244	QZUMGINDDCDSBP-XDXOSUIPSA-N	CC[C@H](C)[C@@H]1N=C(O)[C@H]([C@@H](C)O)N=C(O)[C@H](CC(=O)O)N=C(O)[C@H]([C@@H](C)CC)N=C(O)[C@@H](N=C(O)[C@H](CO)N=C(O)[C@@H](N)CCCNC(=N)N)CSSC[C@@H](C(=O)O)N=C(O)[C@H]([C@@H](C)O)N=C(O)CN=C(O)[C@@H]2CSSC[C@@H]3N=C(O)[C@H](CCC(=N)O)N=C(O)[C@H](CC4=CC=CC=C4)N=C(O)[C@H](C)N=C(O)[C@H]([C@@H](C)O)N=C(O)[C@H](CSSC[C@H](N=C(O)[C@H](CC4=CC=CC=C4)N=C(O)[C@H](CO)N=C(O)[C@H](CC(C)C)N=C(O)[C@H](CCCNC(=N)N)N=…	KCNA3_HUMAN;KCNA1_HUMAN
CHEMBL3609067	GZMJRCVVJQKSDM-HMILKZLESA-N	CC[C@H](C)[C@@H]1N=C(O)[C@H]([C@@H](C)O)N=C(O)[C@H](CC(=O)O)N=C(O)[C@H]([C@@H](C)CC)N=C(O)[C@@H](N=C(O)[C@H](CO)N=C(O)[C@@H](N)CCCNC(=N)N)CSSC[C@@H](C(=O)O)N=C(O)[C@H]([C@@H](C)O)N=C(O)CN=C(O)[C@@H]2CSSC[C@@H]3N=C(O)[C@H](CCC(=N)O)N=C(O)[C@H](CC4=CC=CC=C4)N=C(O)[C@H](C)N=C(O)[C@H]([C@@H](C)O)N=C(O)[C@H](CSSC[C@H](N=C(O)[C@H](CC4=CC=CC=C4)N=C(O)[C@H](CO)N=C(O)[C@H](CC(C)C)N=C(O)[C@H](CCCNC(=N)N)N=…	KCNA3_HUMAN;KCNA1_HUMAN
CHEMBL3609074	ROADZYRBNDCTEU-OFJLZMDGSA-N	CC[C@H](C)[C@@H]1N=C(O)[C@H]([C@@H](C)O)N=C(O)[C@H](CC(=O)O)N=C(O)[C@H]([C@@H](C)CC)N=C(O)[C@@H](N=C(O)[C@H](CO)N=C(O)[C@@H](N)CCCNC(=N)N)CSSC[C@@H](C(=O)O)N=C(O)[C@H]([C@@H](C)O)N=C(O)CN=C(O)[C@@H]2CSSC[C@@H]3N=C(O)[C@H](CCC(=N)O)N=C(O)[C@H](CC4=CC=CC=C4)N=C(O)[C@H](C)N=C(O)[C@H]([C@@H](C)O)N=C(O)[C@H](CSSC[C@H](N=C(O)[C@H](CC4=CC=CC=C4)N=C(O)[C@H](CO)N=C(O)[C@H](CC(C)C)N=C(O)[C@H](CCCNC(=N)N)N=…	KCNA3_HUMAN;KCNA1_HUMAN
CHEMBL3609256	ORCJROBPAVLWCS-XDXOSUIPSA-N	CC[C@H](C)[C@@H]1N=C(O)[C@H]([C@@H](C)O)N=C(O)[C@H](CC(=O)O)N=C(O)[C@H]([C@@H](C)CC)N=C(O)[C@@H](N=C(O)[C@H](CO)N=C(O)[C@@H](N)CCCNC(=N)N)CSSC[C@@H](C(=O)O)N=C(O)[C@H]([C@@H](C)O)N=C(O)CN=C(O)[C@@H]2CSSC[C@@H]3N=C(O)[C@H](CCC(=N)O)N=C(O)[C@H](CC4=CC=CC=C4)N=C(O)[C@H](C)N=C(O)[C@H]([C@@H](C)O)N=C(O)[C@H](CSSC[C@H](N=C(O)[C@H](CC4=CC=CC=C4)N=C(O)[C@H](CO)N=C(O)[C@H](CC4=CC=CC5=CC=CC=C54)N=C(O)[C@H]…	KCNA3_HUMAN;KCNA1_HUMAN
CHEMBL3609247	XSSVGYVSNAGLBL-IMIBCNMTSA-N	CC[C@H](C)[C@@H]1N=C(O)[C@H]([C@@H](C)O)N=C(O)[C@H](CC(=O)O)N=C(O)[C@H]([C@@H](C)CC)N=C(O)[C@@H](N=C(O)[C@H](CO)N=C(O)[C@@H](N)CCCNC(=N)N)CSSC[C@@H](C(=O)O)N=C(O)[C@H]([C@@H](C)O)N=C(O)CN=C(O)[C@@H]2CSSC[C@@H]3N=C(O)[C@H](CCC(=N)O)N=C(O)[C@H](CC4=CC=CC=C4)N=C(O)[C@H](C)N=C(O)[C@H](CC4=CC=CC5=CC=CC=C54)N=C(O)[C@H](CSSC[C@H](N=C(O)[C@H](CC4=CC=CC=C4)N=C(O)[C@H](CO)N=C(O)[C@H](CC(C)C)N=C(O)[C@H](CCC…	KCNA3_HUMAN;KCNA1_HUMAN
CHEMBL3609277	NAWHDDMQVAJNNL-AVUMVKDCSA-N	CC[C@H](C)[C@@H]1N=C(O)[C@H]([C@@H](C)O)N=C(O)[C@H](CC(=O)O)N=C(O)[C@H]([C@@H](C)CC)N=C(O)[C@@H](N=C(O)[C@H](CO)N=C(O)[C@@H](N)CCCNC(=N)N)CSSC[C@@H](C(=O)O)N=C(O)[C@H]([C@@H](C)O)N=C(O)CN=C(O)[C@@H]2CSSC[C@@H]3N=C(O)[C@H](CCC(=N)O)N=C(O)[C@H](CCC(=O)O)N=C(O)[C@H](C)N=C(O)[C@H]([C@@H](C)O)N=C(O)[C@H](CSSC[C@H](N=C(O)[C@H](CC4=CC=CC=C4)N=C(O)[C@H](CO)N=C(O)[C@H](CC(C)C)N=C(O)[C@H](CCCNC(=N)N)N=C(O)…	KCNA3_HUMAN;KCNA1_HUMAN
CHEMBL3609095	IUXTUGDAYSHYDJ-UYSYBMGHSA-N	CC[C@H](C)[C@@H]1N=C(O)[C@H]([C@@H](C)O)N=C(O)[C@H](CC(=O)O)N=C(O)[C@H]([C@@H](C)CC)N=C(O)[C@@H](N=C(O)[C@H](CO)N=C(O)[C@H](CCCNC(=N)N)N=C(O)COCCOCCN=C(O)[C@@H](N)CC2=CC=C(OP(=O)(O)O)C=C2)CSSC[C@@H](C(=O)O)N=C(O)[C@H]([C@@H](C)O)N=C(O)CN=C(O)[C@@H]2CSSC[C@@H]3N=C(O)[C@H](CCC(=N)O)N=C(O)[C@H](CC4=CC=CC=C4)N=C(O)[C@H](C)N=C(O)[C@H]([C@@H](C)O)N=C(O)[C@H](CSSC[C@H](N=C(O)[C@H](CC4=CC=CC=C4)N=C(O)[C@…	KCNA3_HUMAN;KCNA1_HUMAN
CHEMBL3609240	FURVYTLUPQTUFT-RKKGMEECSA-N	CC[C@H](C)[C@@H]1N=C(O)[C@H]([C@@H](C)O)N=C(O)[C@H](CC(=O)O)N=C(O)[C@H](CC2=CC=CC3=CC=CC=C32)N=C(O)[C@@H](N=C(O)[C@H](CO)N=C(O)[C@@H](N)CCCNC(=N)N)CSSC[C@@H](C(=O)O)N=C(O)[C@H]([C@@H](C)O)N=C(O)CN=C(O)[C@@H]2CSSC[C@@H]3N=C(O)[C@H](CCC(=N)O)N=C(O)[C@H](CC4=CC=CC=C4)N=C(O)[C@H](C)N=C(O)[C@H]([C@@H](C)O)N=C(O)[C@H](CSSC[C@H](N=C(O)[C@H](CC4=CC=CC=C4)N=C(O)[C@H](CO)N=C(O)[C@H](CC(C)C)N=C(O)[C@H](CCCN…	KCNA3_HUMAN;KCNA1_HUMAN
CHEMBL3609038	YUWLUQFZKRMTDE-NSWGVZOMSA-N	CC[C@H](C)[C@@H]1N=C(O)[C@H]([C@@H](C)O)N=C(O)[C@H](CC(=O)O)N=C(O)[C@H](CCCNC(=N)N)N=C(O)[C@@H](N=C(O)[C@H](CO)N=C(O)[C@@H](N)CCCNC(=N)N)CSSC[C@@H](C(=O)O)N=C(O)[C@H]([C@@H](C)O)N=C(O)CN=C(O)[C@@H]2CSSC[C@@H]3N=C(O)[C@H](CCC(=N)O)N=C(O)[C@H](CC4=CC=CC=C4)N=C(O)[C@H](C)N=C(O)[C@H]([C@@H](C)O)N=C(O)[C@H](CSSC[C@H](N=C(O)[C@H](CC4=CC=CC=C4)N=C(O)[C@H](CO)N=C(O)[C@H](CC(C)C)N=C(O)[C@H](CCCNC(=N)N)N=C…	KCNA3_HUMAN;KCNA1_HUMAN
CHEMBL3609248	DCXXBQMGZMBPTB-ACINBAEXSA-N	CC[C@H](C)[C@@H]1N=C(O)[C@H]([C@@H](C)O)N=C(O)[C@H](CC2=CC=CC3=CC=CC=C32)N=C(O)[C@H]([C@@H](C)CC)N=C(O)[C@@H](N=C(O)[C@H](CO)N=C(O)[C@@H](N)CCCNC(=N)N)CSSC[C@@H](C(=O)O)N=C(O)[C@H]([C@@H](C)O)N=C(O)CN=C(O)[C@@H]2CSSC[C@@H]3N=C(O)[C@H](CCC(=N)O)N=C(O)[C@H](CC4=CC=CC=C4)N=C(O)[C@H](CC4=CC=CC5=CC=CC=C54)N=C(O)[C@H]([C@@H](C)O)N=C(O)[C@H](CSSC[C@H](N=C(O)[C@H](CC4=CC=CC=C4)N=C(O)[C@H](CO)N=C(O)[C@H](…	KCNA3_HUMAN;KCNA1_HUMAN
CHEMBL3609071	XVWQLPOVTHTSFJ-QSHJQMQRSA-N	CC[C@H](C)[C@@H]1N=C(O)[C@H]([C@@H](C)O)N=C(O)[C@H](CC2=CC=CC3=CC=CC=C32)N=C(O)[C@H]([C@@H](C)CC)N=C(O)[C@@H](N=C(O)[C@H](CO)N=C(O)[C@@H](N)CCCNC(=N)N)CSSC[C@@H](C(=O)O)N=C(O)[C@H]([C@@H](C)O)N=C(O)CN=C(O)[C@@H]2CSSC[C@@H]3N=C(O)[C@H](CCC(=N)O)N=C(O)[C@H](CC4=CC=CC=C4)N=C(O)[C@H](CCCCN)N=C(O)[C@H]([C@@H](C)O)N=C(O)[C@H](CSSC[C@H](N=C(O)[C@H](CC4=CC=CC=C4)N=C(O)[C@H](CO)N=C(O)[C@H](CC(C)C)N=C(O)[C…	KCNA3_HUMAN;KCNA1_HUMAN
CHEMBL474037	ZWHILRBVKJAMNY-FELOTHHLSA-N	CC[C@H](C)[C@@H]1N=C(O)[C@H](C(C)C)N=C(O)[C@H](CC2=CC=CC=C2)N=C(O)[C@H]([C@H](C)[C@@H](C)O)N=C1O	GALR2_RAT;GALR1_RAT
CHEMBL395429	XNOPRXBHLZRZKH-DSZYJQQASA-N	CC[C@H](C)[C@@H]1N=C(O)[C@H](CC2=CC=C(O)C=C2)N=C(O)[C@@H](N)CSSC[C@@H](C(=O)N2CCC[C@H]2C(O)=N[C@@H](CC(C)C)C(O)=NCC(=N)O)N=C(O)[C@H](CC(=N)O)N=C(O)[C@H](CCC(=N)O)N=C1O	V2R_HUMAN;V2R_RAT;OXYR_HUMAN;OXYR_RAT;V1BR_HUMAN;V1AR_HUMAN
CHEMBL1689480	PSHTWLDWKUGJNS-ZCUGKWHYSA-N	CC[C@H](C)[C@@H]1N=C(O)[C@H](CC2=CC=C(O)C=C2)N=C(O)[C@H](CC2=CN=CN2)N=C(O)[C@@H](N=C(O)[C@@H](N=C(O)[C@H](CCC(=O)O)N=C(O)[C@H](CC2=CC=CC=C2)N=C(C)O)C(C)C)CSSC[C@@H](C(O)=N[C@@H](C(O)=N[C@H](CCCNC(=N)N)C(O)=N[C@H](CC2=CC=C(O)C=C2)C(=N)O)[C@@H](C)O)N=C(O)[C@H](CC2=CN=CN2)N=C(O)[C@@H]2CCCN2C(=O)[C@H](CC(C)C)N=C(O)[C@H](CCCCN=C(O)COCC(=O)NC2=CC=C(CCC(=O)N3CCC3=O)C=C2)N=C1O	PLGF_MOUSE
CHEMBL3354592	DUCUNDNFCKYUKE-ASIWTYMMSA-N	CC[C@H](C)[C@@H]1N=C(O)[C@H](CC2=CC=C(O)C=C2)N=C(O)CCSCC[C@@H](C(=O)N(CC2=CC=CC(C)=C2)CC(O)=N[C@@H](CC(C)C)C(O)=NCC(=N)O)N=C(O)[C@H](CC(=N)O)N=C(O)[C@H](CCC(=N)O)N=C1O	V2R_HUMAN;OXYR_HUMAN;V1BR_HUMAN;V1AR_HUMAN
CHEMBL3354589	KPLJKIPJEXXIEN-OTQBRQNKSA-N	CC[C@H](C)[C@@H]1N=C(O)[C@H](CC2=CC=C(O)C=C2)N=C(O)CCSCC[C@@H](C(=O)N(CC2=CC=CC=C2)CC(O)=N[C@@H](CC(C)C)C(O)=NCC(=N)O)N=C(O)[C@H](CC(=N)O)N=C(O)[C@H](CCC(=N)O)N=C1O	V2R_HUMAN;OXYR_HUMAN;V1BR_HUMAN
CHEMBL3354601	GWVWQDNOLXCQAG-LZNUSVCISA-N	CC[C@H](C)[C@@H]1N=C(O)[C@H](CC2=CC=C(O)C=C2)N=C(O)CCSCC[C@@H](C(=O)N(CC2=CC=CS2)CC(O)=N[C@@H](CC(C)C)C(O)=NCC(=N)O)N=C(O)[C@H](CC(=N)O)N=C(O)[C@H](CCC(=N)O)N=C1O	V2R_HUMAN;OXYR_HUMAN;V1BR_HUMAN;V1AR_HUMAN
CHEMBL3354598	BWNAYWOWQSTEQG-ASIWTYMMSA-N	CC[C@H](C)[C@@H]1N=C(O)[C@H](CC2=CC=C(O)C=C2)N=C(O)CCSCC[C@@H](C(=O)N(CCC2=CC=CC=C2)CC(O)=N[C@@H](CC(C)C)C(O)=NCC(=N)O)N=C(O)[C@H](CC(=N)O)N=C(O)[C@H](CCC(=N)O)N=C1O	V2R_HUMAN;OXYR_HUMAN;V1BR_HUMAN;V1AR_HUMAN
CHEMBL3353939	SAROBYGIPHQGGW-WRLGQHNVSA-N	CC[C@H](C)[C@@H]1N=C(O)[C@H](CC2=CC=C(O)C=C2)N=C(O)CCSSC[C@@H](C(=O)N(CC(O)=N[C@@H](CC(C)C)C(O)=NCC(=N)O)C2CCCC2)N=C(O)[C@H](CC(=N)O)N=C(O)[C@H](CCC(=N)O)N=C1O	V2R_HUMAN;OXYR_HUMAN;V1BR_HUMAN
CHEMBL3353930	WEXUTKCJQHLWGY-PBHNCVLYSA-N	CC[C@H](C)[C@@H]1N=C(O)[C@H](CC2=CC=C(O)C=C2)N=C(O)CCSSC[C@@H](C(=O)N(CC(O)=N[C@@H](CC(C)C)C(O)=NCC(=N)O)CC2CC2)N=C(O)[C@H](CC(=N)O)N=C(O)[C@H](CCC(=N)O)N=C1O	V2R_HUMAN;OXYR_HUMAN;V1BR_HUMAN
CHEMBL3353948	OBPIZQPOWAKUBG-STSAMRHRSA-N	CC[C@H](C)[C@@H]1N=C(O)[C@H](CC2=CC=C(O)C=C2)N=C(O)CCSSC[C@@H](C(=O)N(CC2=CC=C(F)C=C2)CC(O)=N[C@@H](CC(C)C)C(O)=NCC(=N)O)N=C(O)[C@H](CC(=N)O)N=C(O)[C@H](CCC(=N)O)N=C1O	V2R_HUMAN;OXYR_HUMAN;V1BR_HUMAN;V1AR_HUMAN
CHEMBL3353949	MHBREDPLUPHLHN-NIFJBHDKSA-N	CC[C@H](C)[C@@H]1N=C(O)[C@H](CC2=CC=C(O)C=C2)N=C(O)CCSSC[C@@H](C(=O)N(CC2=CC=C(OC)C=C2)CC(O)=N[C@@H](CC(C)C)C(O)=NCC(=N)O)N=C(O)[C@H](CC(=N)O)N=C(O)[C@H](CCC(=N)O)N=C1O	V2R_HUMAN;OXYR_HUMAN;V1BR_HUMAN;V1AR_HUMAN
CHEMBL3353944	XHDZGDMJNNYGDX-SJMOYVGOSA-N	CC[C@H](C)[C@@H]1N=C(O)[C@H](CC2=CC=C(O)C=C2)N=C(O)CCSSC[C@@H](C(=O)N(CC2=CC=CC=C2)CC(O)=N[C@@H](CC(C)C)C(O)=NCC(=N)O)N=C(O)[C@H](CC(=N)O)N=C(O)[C@H](CCC(=N)O)N=C1O	V2R_HUMAN;OXYR_HUMAN;V1BR_HUMAN
CHEMBL3353945	ZHUJORNLGMGOIX-NIFJBHDKSA-N	CC[C@H](C)[C@@H]1N=C(O)[C@H](CC2=CC=C(O)C=C2)N=C(O)CCSSC[C@@H](C(=O)N(CC2=CC=CC=C2C)CC(O)=N[C@@H](CC(C)C)C(O)=NCC(=N)O)N=C(O)[C@H](CC(=N)O)N=C(O)[C@H](CCC(=N)O)N=C1O	V2R_HUMAN;OXYR_HUMAN;V1BR_HUMAN
CHEMBL3353956	HMIDMWUTPHTDKB-WRLGQHNVSA-N	CC[C@H](C)[C@@H]1N=C(O)[C@H](CC2=CC=C(O)C=C2)N=C(O)CCSSC[C@@H](C(=O)N(CC2=CC=CS2)CC(O)=N[C@@H](CC(C)C)C(O)=NCC(=N)O)N=C(O)[C@H](CC(=N)O)N=C(O)[C@H](CCC(=N)O)N=C1O	V2R_HUMAN;OXYR_HUMAN;V1BR_HUMAN
CHEMBL3353954	JOBPTSBRHGMVFL-SJMOYVGOSA-N	CC[C@H](C)[C@@H]1N=C(O)[C@H](CC2=CC=C(O)C=C2)N=C(O)CCSSC[C@@H](C(=O)N(CCC2=CC=CC=N2)CC(O)=N[C@@H](CC(C)C)C(O)=NCC(=N)O)N=C(O)[C@H](CC(=N)O)N=C(O)[C@H](CCC(=N)O)N=C1O	V2R_HUMAN;OXYR_HUMAN;V1BR_HUMAN;V1AR_HUMAN
CHEMBL3353955	DJUWRCYKBXNLDA-SJMOYVGOSA-N	CC[C@H](C)[C@@H]1N=C(O)[C@H](CC2=CC=C(O)C=C2)N=C(O)CCSSC[C@@H](C(=O)N(CCC2=CC=NC=C2)CC(O)=N[C@@H](CC(C)C)C(O)=NCC(=N)O)N=C(O)[C@H](CC(=N)O)N=C(O)[C@H](CCC(=N)O)N=C1O	V2R_HUMAN;OXYR_HUMAN;V1BR_HUMAN;V1AR_HUMAN
CHEMBL439044	GTYWGUNQAMYZPF-QPLNMOKZSA-N	CC[C@H](C)[C@@H]1N=C(O)[C@H](CC2=CC=C(O)C=C2)N=C(O)CCSSC[C@@H](C(=O)N2CCC[C@H]2C(O)=N[C@@H](CC(C)C)C(O)=NCC(=N)O)N=C(O)[C@H](CC(=N)O)N=C(O)[C@H](CCC(=N)O)N=C1O	V2R_HUMAN;OXYR_HUMAN;V1BR_HUMAN;V1AR_HUMAN
CHEMBL3354593	PYJRSYQAUCRCNH-YKEMCRMISA-N	CC[C@H](C)[C@@H]1N=C(O)[C@H](CC2=CC=CC=C2)N=C(O)CCSCC[C@@H](C(=O)N(CC2=CC=CC(C)=C2)CC(O)=N[C@@H](CC(C)C)C(O)=NCC(=N)O)N=C(O)[C@H](CC(=N)O)N=C(O)[C@H](CCC(=N)O)N=C1O	OXYR_HUMAN;V1BR_HUMAN;V1AR_HUMAN
CHEMBL3354602	ODZVPODXYBIPRY-SFKWGLIHSA-N	CC[C@H](C)[C@@H]1N=C(O)[C@H](CC2=CC=CC=C2)N=C(O)CCSCC[C@@H](C(=O)N(CC2=CC=CS2)CC(O)=N[C@@H](CC(C)C)C(O)=NCC(=N)O)N=C(O)[C@H](CC(=N)O)N=C(O)[C@H](CCC(=N)O)N=C1O	V2R_HUMAN;OXYR_HUMAN;V1BR_HUMAN
CHEMBL3609242	YMGSFPHRPRBAFF-PSMAKZHMSA-N	CC[C@H](C)[C@@H]1N=C(O)[C@H](CC2=CC=CC3=CC=CC=C32)N=C(O)[C@H](CC(=O)O)N=C(O)[C@H]([C@@H](C)CC)N=C(O)[C@@H](N=C(O)[C@H](CO)N=C(O)[C@@H](N)CCCNC(=N)N)CSSC[C@@H](C(=O)O)N=C(O)[C@H](C(C)C)N=C(O)CN=C(O)[C@@H]2CSSC[C@@H]3N=C(O)[C@H](CCC(=N)O)N=C(O)[C@H](CC4=CC=CC=C4)N=C(O)[C@H](C)N=C(O)[C@H]([C@@H](C)O)N=C(O)[C@H](CSSC[C@H](N=C(O)[C@H](CC4=CC=CC=C4)N=C(O)[C@H](CO)N=C(O)[C@H](CC(C)C)N=C(O)[C@H](CCCNC(=N…	KCNA3_HUMAN;KCNA1_HUMAN
CHEMBL451169	SLNRKQPBCJPWHD-DVORCMKRSA-N	CC[C@H](C)[C@@H]1N=C(O)[C@H](CC2=CN(OC)C3=CC=CC=C23)N=C(O)[C@H](CCCCC(C)=O)N=C(O)[C@H]2CCCCN2C1=O	GALR2_RAT;GALR1_RAT
CHEMBL2153727	ALUCMQJOGUZADG-ZKRJLDCNSA-N	CC[C@H](C)[C@@H]1N=C(O)[C@H](CO)N=C(O)[C@H](CCCCN)N=C(O)[C@H]([C@@H](C)CC)N=C(O)[C@H](CC(=O)O)N=C(O)[C@H](CC(=O)O)N=C(O)[C@@H]2CCCN2C(=O)[C@H]2CCCN2C(=O)[C@H](CC(=O)O)N=C(O)[C@H](CC2=CC=C(O)C=C2)N=C1O	CD2_HUMAN
CHEMBL410952	IFHUORDJRMPYJJ-IWFCEHJSSA-N	CC[C@H](C)[C@@H]1N=C(O)[C@H](CO)N=C(O)[C@H](CCCCN)N=C(O)[C@H]([C@@H](C)O)N=C(O)[C@@H]2CSSC[C@H](N=C(O)[C@H]([C@@H](C)CC)N=C(O)[C@@H]3CCCN3C(=O)[C@@H]3CCCN3C1=O)C(O)=N[C@@H](CC1=C(F)C(F)=C(F)C(F)=C1F)C(=O)N1CCC[C@@H]1C(O)=N[C@@H](CC(=O)O)C(O)=NCC(O)=N[C@@H](CCCNC(=N)N)C(O)=N2	ST14_HUMAN
CHEMBL430087	YNDCFKVHDGDXRC-DXKTZEAXSA-N	CC[C@H](C)[C@@H]1N=C(O)[C@H](CO)N=C(O)[C@H](CCCCN)N=C(O)[C@H]([C@@H](C)O)N=C(O)[C@@H]2CSSC[C@H](N=C(O)[C@H]([C@@H](C)CC)N=C(O)[C@@H]3CCCN3C(=O)[C@@H]3CCCN3C1=O)C(O)=N[C@@H](CC1=CC=C(C3=CC=CC=C3)C=C1)C(=O)N1CCC[C@@H]1C(O)=N[C@@H](CC(=O)O)C(O)=NCC(O)=N[C@@H](CCCNC(=N)N)C(O)=N2	ST14_HUMAN
CHEMBL3623790	VRMZLUPLYRHORK-GIBJNIQWSA-N	CC[C@H](C)[C@@H]1N=C(O)[C@H](CO)N=C(O)[C@H](CCCNC(=N)N)N=C(O)[C@H]([C@@H](C)CC)N=C(O)[C@@H]2CSSC[C@H](N=C(O)[C@H]([C@@H](C)CC)N=C(O)[C@@H]3CCCN3C(=O)[C@@H]3CCCN3C1=O)C(O)=N[C@@H](CC(=N)O)C(=O)N1CCC[C@H]1C(O)=N[C@@H](CC(=N)O)C(O)=NCC(O)=N[C@@H](CC1=CNC3=CC=CC=C13)C(O)=N2	KLK4_HUMAN;KLK5_HUMAN;KLK14_HUMAN
CHEMBL3623792	KWSMBEJYQLCPRA-MFPJKNJCSA-N	CC[C@H](C)[C@@H]1N=C(O)[C@H](CO)N=C(O)[C@H](CCCNC(=N)N)N=C(O)[C@H]([C@@H](C)O)N=C(O)[C@@H]2CSSC[C@H](N=C(O)[C@H]([C@@H](C)CC)N=C(O)[C@@H]3CCCN3C(=O)[C@@H]3CCCN3C1=O)C(O)=N[C@@H](CC1=CC=CC=C1)C(=O)N1CCC[C@H]1C(O)=N[C@H](C(=O)O)CC(O)=NCC(O)=N[C@@H](CCCNC(=N)N)C(O)=N2	TMPS6_HUMAN;PLMN_HUMAN;THRB_HUMAN
CHEMBL175436	RAUPUVQHUFXDQT-IYLLGVDMSA-N	CC[C@H](C)[C@@H]1N=C(O)[C@H](N=C(O)N[C@@H](CCCNC(=N)N)C(=O)O)CCCCN=C(O)[C@H](CC2=CC=CC=C2)N=C(O)[C@H](C)N(C)C(=O)[C@H](CCC2=CC=C(O)C=C2)N=C1O	THRB_HUMAN;CBPB2_HUMAN
CHEMBL454109	DDLNRLXMPCNPAF-IQPILQITSA-N	CC[C@H](C)[C@H](N)C(=O)N(C)[C@H]1CC[C@@]2(C)C(=CC[C@@H]3[C@@H]2CC[C@]24CN(C)[C@@H](C)[C@H]2CC[C@@H]34)C1	HRH3_RAT;HRH3_HUMAN
CHEMBL591971	LUFFKVJCMJDOBT-ZXCMXKESSA-N	CC[C@H](C)[C@H](N)C(O)=N[C@@H](CC(=N)O)C(=O)N1CCC[C@H]1C(O)=N[C@H](C(O)=N[C@@H](CC1=CC=C(O)C=C1)C(O)=N[C@@H](CCCNC(=N)N)C(O)=N[C@@H](CC(C)C)C(O)=N[C@@H](CCCNC(=N)N)C(O)=N[C@@H](CC1=CC=C(O)C=C1)C(=O)O)[C@@H](C)CC	NPY4R_HUMAN;NPY1R_HUMAN;NPY2R_HUMAN
CHEMBL3099723	XWHPEIXOSGASFN-NGUHXVKZSA-N	CC[C@H](C)[C@H](N)C(O)=N[C@@H](CCCCN)C(=O)N1CCC[C@H]1C(O)=N[C@@H](CCC(=O)O)C(O)=N[C@@H](C)C(=O)N1CCC[C@H]1C(O)=NCC(O)=N[C@@H](CCC(=O)O)C(O)=N[C@@H](CC(=O)O)C(O)=N[C@@H](C)C(O)=N[C@@H](CO)C(=O)N1CCC[C@H]1C(O)=N[C@@H](CCC(=O)O)C(O)=N[C@@H](CCC(=O)O)C(O)=N[C@@H](CC(C)C)C(O)=N[C@@H](CC(=N)O)C(O)=N[C@@H](CCCNC(=N)N)C(O)=N[C@@H](CC1=CC=C(O)C=C1)C(O)=N[C@@H](CC1=CC=C(O)C=C1)C(O)=N[C@@H](C)C(O)=N[C@@H](C…	NPY5R_HUMAN;NPY4R_HUMAN;NPY1R_HUMAN;NPY2R_HUMAN
CHEMBL3099721	CFIJSMFSIQREBI-NGUHXVKZSA-N	CC[C@H](C)[C@H](N)C(O)=N[C@@H](CCCCN)C(=O)N1CCC[C@H]1C(O)=N[C@@H](CCC(=O)O)C(O)=N[C@@H](C)C(=O)N1CCC[C@H]1C(O)=NCC(O)=N[C@@H](CCC(=O)O)C(O)=N[C@@H](CC(=O)O)C(O)=N[C@@H](C)C(O)=N[C@@H](CO)C(=O)N1CCC[C@H]1C(O)=N[C@@H](CCC(=O)O)C(O)=N[C@@H](CCC(=O)O)C(O)=N[C@@H](CC(C)C)C(O)=N[C@@H](CC(=N)O)C(O)=N[C@@H](CCCNC(=N)N)C(O)=N[C@@H](CC1=CC=C(O)C=C1)C(O)=N[C@@H](CC1=CC=C(O)C=C1)C(O)=N[C@@H](C)C(O)=N[C@@H](C…	NPY5R_HUMAN;NPY4R_HUMAN;NPY1R_HUMAN;NPY2R_HUMAN
CHEMBL3099724	YPWSGCQYXRRYDF-NGUHXVKZSA-N	CC[C@H](C)[C@H](N)C(O)=N[C@@H](CCCCN)C(=O)N1CCC[C@H]1C(O)=N[C@@H](CCC(=O)O)C(O)=N[C@@H](C)C(=O)N1CCC[C@H]1C(O)=NCC(O)=N[C@@H](CCC(=O)O)C(O)=N[C@@H](CC(=O)O)C(O)=N[C@@H](C)C(O)=N[C@@H](CO)C(=O)N1CCC[C@H]1C(O)=N[C@@H](CCC(=O)O)C(O)=N[C@@H](CCC(=O)O)C(O)=N[C@@H](CC(C)C)C(O)=N[C@@H](CC(=N)O)C(O)=N[C@@H](CCCNC(=N)N)C(O)=N[C@@H](CC1=CC=C(O)C=C1)C(O)=N[C@@H](CC1=CC=C(O)C=C1)C(O)=N[C@@H](C)C(O)=N[C@@H](C…	NPY5R_HUMAN;NPY4R_HUMAN;NPY1R_HUMAN;NPY2R_HUMAN
CHEMBL439904	AUHJXHCVECGTKR-DQNUUZSMSA-N	CC[C@H](C)[C@H](N)C(O)=N[C@@H](CCCCN)C(=O)N1CCC[C@H]1C(O)=N[C@@H](CCC(=O)O)C(O)=N[C@@H](C)C(=O)N1CCC[C@H]1C(O)=NCC(O)=N[C@@H](CCC(=O)O)C(O)=N[C@@H](CC(=O)O)C(O)=N[C@@H](C)C(O)=N[C@@H](CO)C(=O)N1CCC[C@H]1C(O)=N[C@@H](CCC(=O)O)C(O)=N[C@@H](CCC(=O)O)C(O)=N[C@@H](CC(C)C)C(O)=N[C@@H](CC(=N)O)C(O)=N[C@@H](CCCNC(=N)N)C(O)=N[C@@H](CC1=CC=C(O)C=C1)C(O)=N[C@@H](CC1=CC=C(O)C=C1)C(O)=N[C@@H](C)C(O)=N[C@@H](C…	NPY5R_HUMAN;NPY4R_HUMAN;NPY1R_HUMAN;NPY2R_HUMAN
CHEMBL2370251	RAKVETVMTFFUDT-ZDRDUBIJSA-N	CC[C@H](C)[C@H](N)C(O)=N[C@H](C(O)=N[C@@H](CC1=CNC2=CC=CC=C12)C(O)=N[C@H](CC1=CNC2=CC=CC=C12)C(O)=N[C@@H](CC(C)C)C(O)=N[C@@H](CC(=O)O)C(=O)O)[C@@H](C)CC	GNRHR_RAT
CHEMBL3401460	LZUIELTTXOOADX-RFNYNIMXSA-N	CC[C@H](C)[C@H](N)CN(C(=O)[C@@H]1C[C@H]1C1=CC=CC=N1)C1=CC=C(C2=CC=C(OC(C)C)C=C2)C=C1	GPR88_HUMAN
CHEMBL3400228	JVMVFEBSVMTHQQ-LWZKNFMGSA-N	CC[C@H](C)[C@H](N)CN(C(=O)[C@@H]1C[C@H]1C1=NC=CC=N1)C1=CC=C(C2=CC=CC=C2)C=C1	GPR88_HUMAN
CHEMBL427239	ZTPZPGGQKAOPSL-ULRAUGTQSA-N	CC[C@H](C)[C@H](N=C(C)O)C(O)=N[C@@H](CS)C(O)=N[C@H](C(O)=N[C@@H](CC1=CN(C)C2=CC=CC=C12)C(O)=N[C@@H](CCC(=N)O)C(O)=N[C@@H](CC(=O)O)C(O)=N[C@@H](CC1=CNC2=CC=C(F)C=C12)C(O)=NCC(O)=N[C@@H](C)C(O)=N[C@@H](CC1=CN=CN1)C(O)=N[C@@H](CCCNC(=N)N)C(O)=N[C@@H](CS)C(O)=N[C@H](C(=O)O)[C@@H](C)O)C(C)C	CO3_HUMAN
CHEMBL2335442	RJQKIIUKVQSZKI-OWULKIJKSA-N	CC[C@H](C)[C@H](N=C(O)[C@@H](N=C(O)[C@@H](N=C(O)[C@H](CCCNC(=N)N)N=C(O)[C@H](CCCCN)N=C(O)[C@H](C)N=C(O)[C@H](CCCNC(=N)N)N=C(O)CN=C(O)[C@@H](N=C(O)[C@H](CCC(=N)O)N=C(O)CN=C(O)[C@H](CC(C)C)N=C(O)[C@H](CCCCN)N=C(O)[C@@H]1CCCN1C(=O)[C@@H]1CCCN1C(=O)[C@H](CCCNC(=N)N)N=C(O)[C@H](CCCCN)N=C(O)[C@H](CS)N=C(O)[C@H](CCC(=N)O)N=C(O)[C@@H]1CCCN1C(=O)[C@@H]1CCCN1C(=O)[C@H](CCCNC(=N)N)N=C(O)[C@H](CCCNC(=N)N)N=C…	KCC2A_HUMAN
CHEMBL414130	QGRFNNSYMSJYFQ-FRDJYEEVSA-N	CC[C@H](C)[C@H](N=C(O)[C@@H](N=C(O)[C@H](CC(=O)O)N=C(O)[C@H](CC(C)C)N=C(O)[C@H](CC(C)C)N=C(O)[C@H](CC(C)C)N=C(O)[C@H](CCCNC(=N)N)N=C(O)[C@H](CC(=N)O)N=C(O)[C@H](CC(=N)O)N=C(O)[C@H](C)N=C(O)[C@H](C)N=C(O)[C@H](CCC(=N)O)N=C(O)[C@H](CCC(=N)O)N=C(O)[C@H](CCCCN)N=C(O)[C@H](CCC(=O)O)N=C(O)[C@H](CCCCN)N=C(O)[C@H](CCC(=O)O)N=C(O)[C@H](CCC(=N)O)N=C(O)[C@H](CCCCN)N=C(O)[C@H](CCC(=O)O)N=C(O)[C@@H](N=C(O)[C@…	CRFR1_MOUSE;CRFR2_MOUSE
CHEMBL412026	APYKGBJDFJTLPP-AJBJNSAWSA-N	CC[C@H](C)[C@H](N=C(O)[C@@H](N=C(O)[C@H](CC(=O)O)N=C(O)[C@H](CC(C)C)N=C(O)[C@H](CC(C)C)N=C(O)[C@H](CC(C)C)N=C(O)[C@H](CCCNC(=N)N)N=C(O)[C@H](CC(=N)O)N=C(O)[C@H](CC(=N)O)N=C(O)[C@H](C)N=C(O)[C@H](C)N=C(O)[C@H](CCC(=N)O)N=C(O)[C@H](CCC(=N)O)N=C(O)[C@H](CCCCN)N=C(O)[C@H](CCC(=O)O)N=C(O)[C@H](CCCCN)N=C(O)[C@H](CCC(=O)O)N=C(O)[C@H](CCC(=N)O)N=C(O)[C@H](CCCCN)N=C(O)[C@H](CCC(=O)O)N=C(O)[C@@H](N=C(O)[C@…	CRFR1_MOUSE;CRFR2_MOUSE
CHEMBL438948	MGWSPJPTAQVOJD-XCVQSSOXSA-N	CC[C@H](C)[C@H](N=C(O)[C@@H](N=C(O)[C@H](CC(=O)O)N=C(O)[C@H](CC(C)C)N=C(O)[C@H](CC(C)C)N=C(O)[C@H](CC(C)C)N=C(O)[C@H](CCCNC(=N)N)N=C(O)[C@H](CC(=N)O)N=C(O)[C@H](CC(=N)O)N=C(O)[C@H](C)N=C(O)[C@H](C)N=C(O)[C@H](CCC(=N)O)N=C(O)[C@H](CCC(=N)O)N=C(O)[C@H](CCCCN)N=C(O)[C@H](CCC(=O)O)N=C(O)[C@H](CCCCN)N=C(O)[C@H](CCC(=O)O)N=C(O)[C@H](CCC(=N)O)N=C(O)[C@H](CCCCN)N=C(O)[C@H](CCC(=O)O)N=C(O)[C@@H](N=C(O)[C@…	CRFR1_MOUSE;CRFR2_MOUSE
CHEMBL436912	ADCUPPRDMJSCSA-AJBJNSAWSA-N	CC[C@H](C)[C@H](N=C(O)[C@@H](N=C(O)[C@H](CC(=O)O)N=C(O)[C@H](CC(C)C)N=C(O)[C@H](CC(C)C)N=C(O)[C@H](CC(C)C)N=C(O)[C@H](CCCNC(=N)N)N=C(O)[C@H](CC(=N)O)N=C(O)[C@H](CC(=N)O)N=C(O)[C@H](C)N=C(O)[C@H](C)N=C(O)[C@H](CCC(=N)O)N=C(O)[C@H](CCC(=N)O)N=C(O)[C@H](CCCCN)N=C(O)[C@H](CCC(=O)O)N=C(O)[C@H](CCCCN)N=C(O)[C@H](CCC(=O)O)N=C(O)[C@H](CCC(=N)O)N=C(O)[C@H](CCCCN)N=C(O)[C@H](CCC(=O)O)N=C(O)[C@@H](N=C(O)[C@…	CRFR1_MOUSE;CRFR2_MOUSE
CHEMBL428824	IURFPAFMSNXKDJ-ZULLFCQYSA-N	CC[C@H](C)[C@H](N=C(O)[C@@H](N=C(O)[C@H](CC(=O)O)N=C(O)[C@H](CC(C)C)N=C(O)[C@H](CC(C)C)N=C(O)[C@H](CC(C)C)N=C(O)[C@H](CCCNC(=N)N)N=C(O)[C@H](CC(=N)O)N=C(O)[C@H](CC(=N)O)N=C(O)[C@H](C)N=C(O)[C@H](C)N=C(O)[C@H](CCC(=N)O)N=C(O)[C@H](CCC(=N)O)N=C(O)[C@H](CCCCN)N=C(O)[C@H](CCC(=O)O)N=C(O)[C@H](CCCCN)N=C(O)[C@H](CCC(=O)O)N=C(O)[C@H](CCC(=N)O)N=C(O)[C@H](CCCCN)N=C(O)[C@H](CCC(=O)O)N=C(O)[C@@H](N=C(O)[C@…	CRFR1_MOUSE;CRFR2_MOUSE
CHEMBL438391	PGLTWESUZITMQL-RMXAELLASA-N	CC[C@H](C)[C@H](N=C(O)[C@@H](N=C(O)[C@H](CC(=O)O)N=C(O)[C@H](CC(C)C)N=C(O)[C@H](CC(C)C)N=C(O)[C@H](CC(C)C)N=C(O)[C@H](CCCNC(=N)N)N=C(O)[C@H](CC(=N)O)N=C(O)[C@H](CC(=N)O)N=C(O)[C@H](C)N=C(O)[C@H](C)N=C(O)[C@H](CCC(=N)O)N=C(O)[C@H](CCC(=N)O)N=C(O)[C@H](CCCCN)N=C(O)[C@H](CCC(=O)O)N=C(O)[C@H](CCCCN)N=C(O)[C@H](CCC(=O)O)N=C(O)[C@H](CCC(=N)O)N=C(O)[C@H](CCCCN)N=C(O)[C@H](CCC(=O)O)N=C(O)[C@@H](N=C(O)[C@…	CRFR1_MOUSE;CRFR2_MOUSE
CHEMBL427611	LCRGUJBKGXRAIZ-KBOCYOPLSA-N	CC[C@H](C)[C@H](N=C(O)[C@@H](N=C(O)[C@H](CC(=O)O)N=C(O)[C@H](CC(C)C)N=C(O)[C@H](CC(C)C)N=C(O)[C@H](CC(C)C)N=C(O)[C@H](CCCNC(=N)N)N=C(O)[C@H](CC(=N)O)N=C(O)[C@H](CC(=N)O)N=C(O)[C@H](C)N=C(O)[C@H](C)N=C(O)[C@H](CCC(=N)O)N=C(O)[C@H](CCC(=N)O)N=C(O)[C@H](CCCCN)N=C(O)[C@H](CCC(=O)O)N=C(O)[C@H](CCCCN)N=C(O)[C@H](CCC(=O)O)N=C(O)[C@H](CCC(=N)O)N=C(O)[C@H](CCCCN)N=C(O)[C@H](CCC(=O)O)N=C(O)[C@@H](N=C(O)[C@…	CRFR1_MOUSE;CRFR2_MOUSE
CHEMBL410347	SCXOFLCRYIJUTG-VMMLKCRUSA-N	CC[C@H](C)[C@H](N=C(O)[C@@H](N=C(O)[C@H](CC(=O)O)N=C(O)[C@H](CC(C)C)N=C(O)[C@H](CC(C)C)N=C(O)[C@H](CC(C)C)N=C(O)[C@H](CCCNC(=N)N)N=C(O)[C@H](CC(=N)O)N=C(O)[C@H](CC(=N)O)N=C(O)[C@H](C)N=C(O)[C@H](C)N=C(O)[C@H](CCC(=N)O)N=C(O)[C@H](CCC(=N)O)N=C(O)[C@H](CCCCN)N=C(O)[C@H](CCC(=O)O)N=C(O)[C@H](CCCCN)N=C(O)[C@H](CCC(=O)O)N=C(O)[C@H](CCC(=N)O)N=C(O)[C@H](CCCCN)N=C(O)[C@H](CCC(=O)O)N=C(O)[C@@H](N=C(O)[C@…	CRFR1_MOUSE;CRFR2_MOUSE
CHEMBL430078	ABWZVLPTCNMRIE-HAEKRENFSA-N	CC[C@H](C)[C@H](N=C(O)[C@@H](N=C(O)[C@H](CC(=O)O)N=C(O)[C@H](CC(C)C)N=C(O)[C@H](CC(C)C)N=C(O)[C@H](CC(C)C)N=C(O)[C@H](CCCNC(=N)N)N=C(O)[C@H](CC(=N)O)N=C(O)[C@H](CC(=N)O)N=C(O)[C@H](C)N=C(O)[C@H](C)N=C(O)[C@H](CCC(=N)O)N=C(O)[C@H](CCC(=N)O)N=C(O)[C@H](CCCCN)N=C(O)[C@H](CCC(=O)O)N=C(O)[C@H](CCCCN)N=C(O)[C@H](CCC(=O)O)N=C(O)[C@H](CCC(=N)O)N=C(O)[C@H](CCCCN)N=C(O)[C@H](CCC(=O)O)N=C(O)[C@@H](N=C(O)[C@…	CRFR1_MOUSE;CRFR2_MOUSE
CHEMBL427792	XCXRFOVBAHLCPH-YEZVVHDNSA-N	CC[C@H](C)[C@H](N=C(O)[C@@H](N=C(O)[C@H](CC(=O)O)N=C(O)[C@H](CC(C)C)N=C(O)[C@H](CC(C)C)N=C(O)[C@H](CC(C)C)N=C(O)[C@H](CCCNC(=N)N)N=C(O)[C@H](CC(=N)O)N=C(O)[C@H](CC(=N)O)N=C(O)[C@H](C)N=C(O)[C@H](C)N=C(O)[C@H](CCC(=N)O)N=C(O)[C@H](CCC(=N)O)N=C(O)[C@H](CCCCN)N=C(O)[C@H](CCC(=O)O)N=C(O)[C@H](CCCCN)N=C(O)[C@H](CCC(=O)O)N=C(O)[C@H](CCC(=N)O)N=C(O)[C@H](CCCCN)N=C(O)[C@H](CCC(=O)O)N=C(O)[C@@H](N=C(O)[C@…	CRFR1_MOUSE;CRFR2_MOUSE
CHEMBL411590	AXLZBIVDKUWDCD-XQWFNMSYSA-N	CC[C@H](C)[C@H](N=C(O)[C@@H](N=C(O)[C@H](CC(=O)O)N=C(O)[C@H](CC(C)C)N=C(O)[C@H](CC(C)C)N=C(O)[C@H](CC(C)C)N=C(O)[C@H](CCCNC(=N)N)N=C(O)[C@H](CC(=N)O)N=C(O)[C@H](CC(=N)O)N=C(O)[C@H](C)N=C(O)[C@H](C)N=C(O)[C@H](CCC(=N)O)N=C(O)[C@H](CCC(=N)O)N=C(O)[C@H](CCCCN)N=C(O)[C@H](CCC(=O)O)N=C(O)[C@H](CCCCN)N=C(O)[C@H](CCC(=O)O)N=C(O)[C@H](CCC(=N)O)N=C(O)[C@H](CCCCN)N=C(O)[C@H](CCC(=O)O)N=C(O)[C@@H](N=C(O)[C@…	CRFR1_MOUSE;CRFR2_MOUSE
CHEMBL3318139	SXGQLCNPKCVMLU-CDRPAWAASA-N	CC[C@H](C)[C@H](N=C(O)[C@@H](N=C(O)[C@H](CCCCN)N=C(O)[C@H](CCCCN)N=C(O)[C@H](CCCCN)N=C(O)[C@@H]1CSSC[C@@H]2N=C(O)[C@H](CCCCN)N=C(O)[C@H](CCCNC(=N)N)N=C(O)[C@H](C)N=C(O)[C@H](CO)N=C(O)[C@H](CC(=O)O)N=C(O)[C@@H]3CSSC[C@H](N=C(O)[C@H](C(C)C)N=C(O)[C@H](CC(C)C)N=C(O)CN=C(O)[C@H](CCC(=O)O)N=C(O)[C@H](CSSC[C@H](N=C(O)[C@@H](N)CC4=CC=C(O)C=C4)C(O)=N[C@@H](CCC(=N)O)C(O)=N[C@@H](CCCCN)C(O)=N[C@@H](CC4=CNC…	SCN2A_RAT;SCN9A_HUMAN
CHEMBL2369905	NKZSJXPCNXUROW-ZRSYVJPOSA-N	CC[C@H](C)[C@H](N=C(O)[C@H](C)N=C(O)[C@@H](N=C(O)[C@H](CCC(=N)O)N=C(O)[C@H]1CCCN1C(=O)[C@H](CC1=CC=CC=C1)N=C(O)[C@@H](N[C@@H](CC1=CN=CN1)C(=O)N1CCC[C@H]1C(=O)[C@H](CCCCN)N=C(O)[C@H](CC(=N)O)N=C(O)[C@H](CC1=CC=CC=C1)N=C(O)[C@H](CC(=O)O)N=C(O)[C@H](CCC(=N)O)N=C(O)[C@@H](N=C(O)[C@H](CC1=CC=C(O)C=C1)N=C(O)[C@@H](N=C(O)CN=C(O)[C@H](CC(C)C)N=C(O)[C@H](CCSC)N=C(O)[C@H](CS)N=C(O)[C@@H](N=C(O)[C@H](CO)N=C…	CALCR_HUMAN
CHEMBL328942	XUMJJSAQQCTKAO-SRYIDKSASA-N	CC[C@H](C)[C@H](N=C(O)[C@H](CC(=O)O)N=C(O)[C@H](CC(C)C)N=C(O)[C@@H](N=C(C)O)C(C1=CC=CC=C1)C1=CC=CC=C1)C(O)=N[C@H](C(O)=N[C@@H](CC1=CNC2=CC=CC=C12)C(=O)O)[C@@H](C)CC	EDNRB_HUMAN;EDNRB_RAT;GLR_RAT
CHEMBL437472	ZUBDGKVDJUIMQQ-UBFCDGJISA-N	CC[C@H](C)[C@H](N=C(O)[C@H](CC(=O)O)N=C(O)[C@H](CC(C)C)N=C(O)[C@H](CC1=CN=CN1)N=C(O)[C@@H]1CSSC[C@@H](N)C(O)=N[C@H](CO)C(O)=N[C@H]2CSSC[C@@H](N=C(O)[C@H](CCC(=O)O)N=C(O)[C@H](CCCCN)N=C(O)[C@@H](CC(=O)O)N=C(O)[C@H](CCSC)N=C(O)[C@@H](CC(C)C)N=C(O)[C@H](CO)N=C(O)[C@@H](CO)N=C2O)C(O)=N[C@@H](C(C)C)C(O)=N[C@H](CC2=CC=C(O)C=C2)C(O)=N[C@@H](CC2=CC=CC=C2)C(O)=N1)C(O)=N[C@H](C(O)=N[C@@H](CC1=CNC2=CC=CC=C1…	EDNRB_RAT;EDNRB_HUMAN;EDNRA_HUMAN
CHEMBL2440192	AMGVRRIOIXRWBL-YOGANYHLSA-N	CC[C@H](C)[C@H](N=C(O)[C@H](CC(C)C)N=C(O)[C@H](CCSC)N=C(O)[C@H](CC(=N)O)N=C(O)[C@@H](N=C(O)[C@H](CC1=CC=C(O)C=C1)N=C(O)[C@H](CCCNC(=N)N)N=C(O)[C@H](CCCNC(=N)N)N=C(O)[C@H](CC(C)C)N=C(O)[C@H](CC(=O)O)N=C(O)[C@H](C)N=C(O)[C@H](C)N=C(O)[C@H](CC1=CC=C(O)C=C1)N=C(O)[C@H](CCC(=N)O)N=C(O)[C@H](C)N=C(O)[C@H](CCSC)N=C(O)[C@H](CCC(=N)O)N=C(O)[C@H](CCC(=O)O)N=C(O)[C@@H]1CCCN1C(=O)[C@@H](N=C(O)[C@H](C)N=C(O)[…	NPY5R_HUMAN;NPY4R_HUMAN;NPY1R_HUMAN
CHEMBL1077582	HQEOEKZNWMXPAE-UQWHTAPSSA-N	CC[C@H](C)[C@H](N=C(O)[C@H](CC1=CC=C(O)C=C1)N=C(O)[C@@H](CN)C(C)C)C(O)=N[C@H]1CC2=CC=CC=C2CN(CC(O)=N[C@@H](CC2=CC=CC=C2)C(=O)O)C1=O	AMPN_HUMAN;AGTR1_HUMAN
CHEMBL1077590	HBTKHGJMLKXJGS-XZUOCMGYSA-N	CC[C@H](C)[C@H](N=C(O)[C@H](CC1=CC=C(O)C=C1)N=C(O)[C@@H](N)C(C)C)C(=O)N1CC2=CC=CC=C2C[C@H]1C(=O)N1CCC[C@H]1C(O)=N[C@@H](CC1=CC=CC=C1)C(=O)O	AMPN_HUMAN
CHEMBL261120	QSBGWDDCOJYQGY-KOQODJNWSA-N	CC[C@H](C)[C@H](N=C(O)[C@H](CC1=CC=C(O)C=C1)N=C(O)[C@@H](N)C(C)C)C(O)=N[C@@H](CC1=CN=CN1)C(=O)N1CCC[C@H]1C(O)=N[C@@H](CC1=CC=CC=C1)C(=O)O	LCAP_HUMAN;AMPN_HUMAN;AGTR1_HUMAN
CHEMBL3622806	KCJQSOXJEGOSQZ-GCNYMACQSA-N	CC[C@H](C)[C@H](N=C(O)[C@H](CC1=CC=C(O)C=C1)N=C(O)[C@@H]1C[Si](C)(C)CN1C(=O)[C@H](CCCCN)N=C(O)[C@@H](N)CCCCN)C(O)=N[C@@H](CC(C)C)C(=O)O	NTR2_HUMAN;NTR1_HUMAN
CHEMBL2440182	NQZMAKCSKQBECK-GEFWAURFSA-N	CC[C@H](C)[C@H](N=C(O)[C@H](CC1=CC=C(O)C=C1)N=C(O)[C@H](CC1=CN=CN1)N=C(O)[C@H](CCCNC(=N)N)N=C(C)O)C(O)=N[C@@H](CC(=N)O)C(O)=N[C@@H](CC(C)C)C(O)=N[C@@H](CCCNC(=N)N)C(O)=N[C@H]1[C@H](C(=O)OC)[C@H]1C(O)=N[C@@H](CCCNC(=N)N)C(O)=N[C@H]1[C@H](C(=O)OC)[C@H]1C(O)=N[C@@H](CCCNC(=N)N)C(O)=N[C@@H](CC1=CC=C(O)C=C1)C(=N)O	NPY5R_HUMAN;NPY1R_HUMAN
CHEMBL2177395	TWSALRJGPBVBQU-PKQQPRCHSA-N	CC[C@H](C)[C@H](N=C(O)[C@H](CC1=CC=CC=C1)N=C(O)[C@H](CC(=O)O)N=C(O)[C@H](CCCNC(=N)N)N=C(O)[C@H](C)N=C(O)[C@H](C)N=C(O)[C@H](CC(C)C)N=C(O)[C@H](CC(=N)O)N=C(O)[C@H](CC(=O)O)N=C(O)[C@H](CC(C)C)N=C(O)[C@@H](N=C(O)[C@@H](N=C(O)[C@H](CC(=N)O)N=C(O)[C@H](CCSC)N=C(O)[C@H](CCC(=O)O)N=C(O)[C@H](CC(=O)O)N=C(O)[C@H](CO)N=C(O)[C@H](CC1=CC=CC=C1)N=C(O)[C@H](CO)N=C(O)CN=C(O)[C@H](CC(=O)O)N=C(O)[C@H](C)N=C(O)[C@…	GLP2R_HUMAN
CHEMBL414357	HTQBXNHDCUEHJF-XWLPCZSASA-N	CC[C@H](C)[C@H](N=C(O)[C@H](CC1=CC=CC=C1)N=C(O)[C@H](CC(C)C)N=C(O)[C@H](CCCNC(=N)N)N=C(O)[C@@H](N=C(O)[C@H](C)N=C(O)[C@H](CCC(=O)O)N=C(O)[C@H](CCC(=O)O)N=C(O)[C@H](CCC(=O)O)N=C(O)[C@H](CCSC)N=C(O)[C@H](CCC(=N)O)N=C(O)[C@H](CCCCN)N=C(O)[C@H](CO)N=C(O)[C@H](CC(C)C)N=C(O)[C@H](CC(=O)O)N=C(O)[C@H](CO)N=C(O)[C@@H](N=C(O)[C@H](CC1=CC=CC=C1)N=C(O)[C@@H](N=C(O)CN=C(O)[C@H](CCC(=O)O)N=C(O)CN=C(O)[C@@H](N)…	GLP1R_RAT;GLP1R_HUMAN
CHEMBL3102922	PVVANYYBZJJHMT-SPOITFHPSA-N	CC[C@H](C)[C@H](N=C(O)[C@H](CCC(=N)O)N=C(O)[C@H](CCCCN)N=C(O)[C@H](CCCNC(=N)N)N=C(O)[C@H](CC(C)C)N=C(O)[C@H](CCCNC(=N)N)N=C(O)[C@@H](N=C(O)[C@H](CC1=CC=C(O)C=C1)N=C(O)[C@H](CC(=N)O)N=C(O)[C@H](CC(=O)O)N=C(O)[C@@H](N=C(O)[C@H](CC1=CC=CC=C1)N=C(O)[C@@H](N=C(O)[C@H](C)N=C(O)[C@H](CC(=O)O)N=C(O)[C@H](CO)N=C(O)[C@@H](N)CC1=CN=CN1)C(C)C)[C@@H](C)O)[C@@H](C)O)C(O)=N[C@@H](C)C(O)=N[C@H](C(O)=N[C@@H](CCCC…	VIPR2_HUMAN
CHEMBL3617067	KBMOQADPISZNMQ-NNOVXWPFSA-N	CC[C@H](C)[C@H](N=C(O)[C@H](CCC(=O)O)N=C(O)[C@H](CC1=CC=C(O)C=C1)N=C(O)[C@H](CCCCN)N=C(O)[C@H](CS)N=C(O)[C@H](CC1=CNC2=CC=CC=C12)N=C(O)[C@H](CCCNC(=N)N)N=C(O)[C@H](CC1=CN=CN1)N=C(O)[C@H](CCCCN)N=C(O)[C@H](CCCNC(=N)N)N=C(O)[C@H](CO)N=C(O)[C@H](CS)N=C(O)[C@@H](N=C(O)[C@H](CC(C)C)N=C(O)[C@H](CC(=N)O)N=C(O)[C@H](CO)N=C(O)[C@H](CO)N=C(O)[C@H](CCCCN)N=C(O)[C@H](CS)N=C(O)[C@H](CS)N=C(O)[C@H](CCC(=N)O)N=…	SCN3A_RAT;SCN2A_RAT;SCN9A_HUMAN
CHEMBL525405	RNAOOYPBNFQBFO-OBQIICFVSA-N	CC[C@H](C)[C@H](N=C(O)[C@H](CCC(=O)O)N=C(O)[C@H](CCCCN)N=C(O)[C@H](C)N=C(O)[C@H](CCC(=N)O)N=C(O)[C@H](CCC(=N)O)N=C(O)CN=C(O)[C@H](CCC(=O)O)N=C(O)[C@H](CCCCN=C(C)O)N=C(O)[C@H](CC1=CC=C(O)C=C1)N=C(O)[C@H](CO)N=C(O)[C@H](CO)N=C(O)[C@@H](N=C(O)[C@H](CC(=O)O)N=C(O)[C@H](CO)N=C(O)[C@@H](N=C(O)[C@H](CC1=CC=CC=C1)N=C(O)[C@@H](N=C(O)CN=C(O)[C@H](CCC(=O)O)N=C(O)[C@H](C)N=C(O)[C@@H](N)CC1=CN=CN1)[C@@H](C)O)…	GLP1R_HUMAN
CHEMBL3318141	FWXMJJGACXALON-QDVVETDMSA-N	CC[C@H](C)[C@H](N=C(O)[C@H](CCCCN)N=C(O)[C@H](CCCCN)N=C(O)[C@@H]1CSSC[C@@H]2N=C(O)[C@H](CCCCN)N=C(O)[C@H](CCCNC(=N)N)N=C(O)[C@H](C)N=C(O)[C@H](CO)N=C(O)[C@H](CC(=O)O)N=C(O)[C@@H]3CSSC[C@H](N=C(O)[C@H](C(C)C)N=C(O)[C@H](CC(C)C)N=C(O)CN=C(O)[C@H](CCC(=O)O)N=C(O)[C@H](CSSC[C@H](N=C(O)[C@@H](N)CC4=CC=C(O)C=C4)C(O)=N[C@@H](CCC(=N)O)C(O)=N[C@@H](CCCCN)C(O)=N[C@@H](CC4=CNC5=CC=CC=C45)C(O)=N[C@@H](CCSC)C…	SCN2A_RAT;SCN9A_HUMAN
CHEMBL584595	QIGHGVUANWJYTQ-BGNWEKIWSA-N	CC[C@H](C)[C@H](N=C(O)[C@H](CCCNC(=N)N)N(C)C(=O)[C@H](CCCNC(=N)N)N=C(O)[C@H](CC(C)C)N=C(O)[C@H](CC1=CC=CC=C1)N=C(O)CN=C(O)CN=C(O)[C@H](CC1=CC=C(O)C=C1)NCC1=CC=CC=C1)C(O)=N[C@@H](CCCNC(=N)N)C(=O)N1CCC[C@H]1C(O)=N[C@@H](CCCCN)C(=N)O	OPRD_MOUSE;OPRK_RAT;OPRM_RAT
CHEMBL441930	FJZYPQNKFGDFEG-NWGZXSTASA-N	CC[C@H](C)[C@H](N=C(O)[C@H](CCCNC(=N)N)N=C(O)[C@H](CC1=CC=C(O)C=C1)N=C(O)[C@H](CC1=CC=C(O)C=C1)N=C(O)[C@@H](N)CCCNC(=N)N)C(O)=N[C@@H](CCCCN)C(O)=NCC(O)=NCC(O)=NCC(O)=N[C@@H](CCCCN=C(O)CN=C(O)CN=C(O)CCN=C(O)[C@H](CC1=CC=CC=C1)N=C(O)[C@@H](CCCNC(=N)N)N=C(O)[C@@H](N)CC1=CC=C(O)C=C1)C(=N)O	OPRM_RAT;OPRX_HUMAN
CHEMBL404792	DHDRBUQCZPZXNW-IJPMLFLGSA-N	CC[C@H](C)[C@H](N=C(O)[C@H](CCCNC(=N)N)N=C(O)[C@H](CC1=CC=C(O)C=C1)N=C(O)[C@H](CC1=CC=C(O)C=C1)N=C(O)[C@H](CCCNC(=N)N)N=C(C)O)C(O)=N[C@@H](CCCCN)C(O)=N[C@@H](CCCCN=C(O)[C@H](CO)N=C(O)[C@@H]1CCCN1C(=O)[C@H](CC1=CC=C(O)C=C1)N=C(O)CN=C(O)[C@H](CC1=CC=CC=C1)N=C(O)[C@H](C)N=C(O)[C@@H](N)CC1=CC=C(O)C=C1)C(=N)O	OPRM_RAT;OPRX_HUMAN
CHEMBL414736	JSLWGMSGFRFMOR-GCASCPCBSA-N	CC[C@H](C)[C@H](N=C(O)[C@H](CCCNC(=N)N)N=C(O)[C@H](CC1=CC=C(O)C=C1)N=C(O)[C@H](CC1=CC=C(O)C=C1)N=C(O)[C@H](CCCNC(=N)N)N=C(C)O)C(O)=N[C@@H](CCCCN)C(O)=NCC(O)=NCC(O)=NCC(O)=N[C@@H](CCCCN=C(O)CN=C(O)CN=C(O)[C@H](CO)N=C(O)[C@@H]1CCCN1C(=O)[C@H](CC1=CC=C(O)C=C1)N=C(O)CN=C(O)[C@H](CC1=CC=CC=C1)N=C(O)[C@H](C)N=C(O)[C@@H](N)CC1=CC=C(O)C=C1)C(=N)O	OPRM_RAT;OPRX_HUMAN
CHEMBL412997	YPSMIMXFFGKHRC-DJQAJQEISA-N	CC[C@H](C)[C@H](N=C(O)[C@H](CCCNC(=N)N)N=C(O)[C@H](CCCNC(=N)N)N=C(O)[C@H](CC(C)C)N=C(O)[C@H](CC1=CC=CC=C1)N=C(O)CN=C(O)CN=C(O)[C@H](CC1=CC=C(O)C=C1)N=C(O)CCC1=C(C)C=C(C(N)=O)C=C1C)C(O)=N[C@@H](CCCNC(=N)N)C(=O)N1CCC[C@H]1C(O)=N[C@@H](CCCCN)C(=N)O	OPRD_RAT;OPRM_RAT
CHEMBL584799	KBFNUKJAFUQQIV-NRCLYKANSA-N	CC[C@H](C)[C@H](N=C(O)[C@H](CCCNC(=N)N)N=C(O)[C@H](CCCNC(=N)N)N=C(O)[C@H](CC(C)C)N=C(O)[C@H](CC1=CC=CC=C1)N=C(O)CN=C(O)CN=C(O)[C@H](CC1=CC=C(O)C=C1)NCC1=CC=CC=C1)C(O)=N[C@@H](CCCNC(=N)N)C(=O)N1CCC[C@@H]1C(O)=N[C@@H](CCCCN)C(=N)O	OPRD_MOUSE;OPRK_RAT;OPRM_RAT
CHEMBL268818	SCUDNMPTYPZVCN-RSZDUZASSA-N	CC[C@H](C)[C@H](N=C(O)[C@H](CCCNC(=N)N)N=C(O)[C@H](CCCNC(=N)N)N=C(O)[C@H](CC(C)C)N=C(O)[C@H](CC1=CC=CC=C1)N=C(O)CN=C(O)CN=C(O)[C@H](CC1=CC=C(O)C=C1)NCC1=CC=CC=C1)C(O)=N[C@@H](CCCNC(=N)N)C(=O)N1CCC[C@H]1C(O)=N[C@@H](CCCCN)C(=O)O	OPRD_MOUSE;OPRK_RAT;OPRM_RAT
CHEMBL3102923	RFFRERQAKOWDMH-HBXFPQPYSA-N	CC[C@H](C)[C@H](N=C(O)[C@H](CO)N=C(O)[C@H](CC(=N)O)N=C(O)[C@H](CC(C)C)N=C(O)[C@H](CC1=CC=C(O)C=C1)N=C(O)[C@H](CCCCN)N=C(O)[C@H](CCCCN)N=C(O)[C@@H](N=C(O)[C@H](C)N=C(O)[C@@H]1CCCCN=C(O)CC[C@H](N=C(O)[C@H](CCCNC(=N)N)N=C(O)[C@@H](N=C(O)[C@H](CC2=CC=C(O)C=C2)N=C(O)[C@H](CC(=N)O)N=C(O)[C@H](CC(=O)O)N=C(O)[C@@H](N=C(O)[C@H](CC2=CC=CC=C2)N=C(O)[C@@H](N=C(O)[C@H](C)N=C(O)[C@H](CC(=O)O)N=C(O)[C@H](CO)N=C…	VIPR2_HUMAN
CHEMBL524658	UFTCZKMBJOPXDM-XXFCQBPRSA-N	CC[C@H](C)[C@H](N=C(O)CN=C(O)[C@H](CC(=O)O)N=C(O)[C@H](CO)N=C(O)[C@@H](N)CC1=CN=CN1)C(O)=N[C@@H](CC1=CC=CC=C1)C(O)=N[C@H](C(O)=N[C@@H](CC(=O)O)C(O)=N[C@@H](CO)C(O)=N[C@@H](CC1=CC=C(O)C=C1)C(O)=N[C@@H](CO)C(O)=N[C@@H](CCCNC(=N)N)C(O)=N[C@@H](CC1=CC=C(O)C=C1)C(O)=N[C@@H](CCCNC(=N)N)C(O)=N[C@@H](CCCCN)C(O)=N[C@@H](CCC(=N)O)C(O)=N[C@@H](CCSC)C(O)=N[C@@H](C)C(O)=N[C@H](C(O)=N[C@@H](CCCCN)C(O)=N[C@@H](…	VIPR1_HUMAN
CHEMBL1210202	BVNMUWNXRBKUDC-LTGDSAQFSA-N	CC[C@H](C)[C@H](N=C(O)N1CCC2(CC1)CN(C(C)C)C2C1=CC=C(F)C=C1)C(=O)OC	CAC1H_HUMAN
CHEMBL3234202	SHSVXUUTGUMFAP-YUYZBOOHSA-N	CC[C@H](C)[C@H]1C(=O)N2CCC[C@H]2C(=O)O[C@H](C(C)(C)C)C[C@@H](C)C[C@H](O)[C@H](C)C2=N[C@H](CCC(O)=N[C@@H](CC3=CC=C(OC)C=C3)C(=O)N(C)[C@@H](C)C(=O)N1C)CS2	VEGFA_HUMAN
CHEMBL1200633	SPBDXSGPUHCETR-JFUDTMANSA-N	CC[C@H](C)[C@H]1O[C@]2(CC[C@@H]1C)C[C@@H]1C[C@@H](C/C=C(\C)[C@@H](O[C@H]3C[C@H](OC)[C@@H](O[C@H]4C[C@H](OC)[C@@H](O)[C@H](C)O4)[C@H](C)O3)[C@@H](C)/C=C/C=C3\CO[C@@H]4[C@H](O)C(C)=C[C@@H](C(=O)O1)[C@]34O)O2	ADA2C_HUMAN;AA3R_HUMAN;DRD3_HUMAN;NR1H4_HUMAN
CHEMBL2347006	UZLJJCAWULBGEN-BXMDZJJMSA-N	CC[C@H](C)C(=O)O[C@H]1C[C@@H](C)C=C2C=C[C@H](C)[C@H](CC[C@@H](O)C[C@@H](O)CC(O)=NO)[C@H]21	HMDH_HUMAN;HDAC6_HUMAN;HDAC1_HUMAN;HDAC2_HUMAN
CHEMBL2449554	NDOBFHPAKSDNIC-BXKMTCNYSA-N	CC[C@H](C)C1=CC=C(N2C(=O)C3=CC=CC=C3N[C@H]2C2=CC=C(OC)C=C2)C=C1	MDR1_HUMAN
CHEMBL3237922	GUJUTYDTGYGUNR-OSOUPTDBSA-N	CC[C@H](C1=CC=C(C(=O)NCC2=NNN=N2)C=C1)N1C(=O)C(C2=CC(Cl)=CC(Cl)=C2)=N[C@]12CC[C@@H](C(C)(C)C)CC2	GLR_HUMAN;GLR_MOUSE
CHEMBL482211	ITFLOJJAVYXCTM-OAHLLOKOSA-N	CC[C@H](CO)N=C1NC(=NCC2=CC=CC=C2)C2=NC=C(C(C)C)N2N1	CDK2_HUMAN;CDK5_HUMAN;CDK7_HUMAN;CDK9_HUMAN
CHEMBL482193	SQUNOCMDMIQIQK-OAHLLOKOSA-N	CC[C@H](CO)N=C1NC(=NCC2=CC=CC=C2)N2N=CC(C(C)C)=C2N1	CDK2_HUMAN;CDK5_HUMAN;CDK7_HUMAN;CDK9_HUMAN
CHEMBL402769	PNFDTYPRKXTXAO-ULNSLHSMSA-N	CC[C@H](N=C(C)O)C1=CC(Cl)=CC=C1C1CCN(C(=O)[C@H]2CN(C(C)(C)C)C[C@@H]2C2=CC=C(C(F)(F)F)C=C2)CC1	MC4R_HUMAN;MC4R_RAT;MC5R_HUMAN
CHEMBL273418	KHXUQLMOPQHGCN-NRFANRHFSA-N	CC[C@H](N=C(O)C1=CC=CC=C1NS(=O)(=O)C1=CC=CC2=CC=CN=C21)C1=CC=CC=C1	KCNA5_HUMAN
CHEMBL1255723	ARHWJJBPLJIHQP-AEGPPILISA-N	CC[C@H]1[C@@H]2C3=CC=CC=C3C[C@]12C1=CN=CN1	ADA2B_HUMAN;ADA2C_HUMAN;ADA1B_HUMAN;ADA2A_HUMAN
CHEMBL3609305	XQVVPGYIWAGRNI-QFIPXVFZSA-N	CC[C@H]1C(=O)N(C)C2=CN=C(NC3=CC=C(C(O)=NC4CCN(C)CC4)C=C3OC)N=C2N1C1CCCC1	PLK1_HUMAN;BRD4_HUMAN
CHEMBL1921863	MDFCAWQCJRVYFH-SFHVURJKSA-N	CC[C@H]1CN(C2=NC(N)=C(C(O)=NC)N=C2Cl)CCN1C1CCN(CC2=CC=C(Cl)C=C2)CC1	CXCR3_HUMAN
CHEMBL3655436	LNLVDRZGNNOZOW-DEOSSOPVSA-N	CC[C@H]1COC(C2=CC=C3C(=C2)N(CC2=CC=CC=C2)C(C(C)C)=C3C(O)=NCC2=CN=CC(F)=C2)=N1	S1PR3_HUMAN
CHEMBL1214185	RXZBMPWDPOLZGW-XMRMVWPWSA-N	CC[C@H]1OC(=O)[C@H](C)[C@@H](O[C@H]2C[C@@](C)(OC)[C@@H](O)[C@H](C)O2)[C@H](C)[C@@H](O[C@@H]2O[C@H](C)C[C@H](N(C)C)[C@H]2O)[C@](C)(O)C[C@@H](C)/C(=N\OCOCCOC)[C@H](C)[C@@H](O)[C@]1(C)O	ADA1B_RAT
CHEMBL277930	FOAFBMYSXIGAOX-LQGGPMKRSA-N	CC[N+]1(C/C2=C/CCCCCC2)CCC(N=C([O-])C2C3=CC(Cl)=CC=C3OC3=CC=C(Cl)C=C32)CC1	CCR1_HUMAN;CCR3_HUMAN
CHEMBL1209578	PTMOGFUHXVCSAU-UHFFFAOYSA-M	CC[N+]1(CCC#CC2=CC(OC)=C(OC)C(OC)=C2)CCCC1	SC5A7_MOUSE
CHEMBL3581693	BURHGPHDEVGCEZ-KJGLQBJMSA-N	CC/C(C1=CC=C(F)C=C1Cl)=C(/C1=CC=C(/C=C/C(=O)O)C=C1)C1=CC2=CNN=C2C=C1	GCR_HUMAN;ESR2_HUMAN;ESR1_HUMAN
CHEMBL2401848	NIPBEOJRUSKLGA-CUXNAULPSA-N	CC/C(C1=CC=CC=C1)=C(\C1=CC=CC=C1)C1=CC=C(OCCN(C)CC2=CC=C(C3=CN(CCCCCC(O)=NO)N=N3)C=C2)C=C1	ESR1_HUMAN;HDAC6_HUMAN;HDAC1_HUMAN
CHEMBL3576921	DRKBZEJUOBNVRH-TXWYELBGSA-N	CC/C1=C/[C@H](CO)C[C@@H](C)[C@H](O[C@H]2C[C@H](O)[C@H](O[C@@H]3O[C@@H](C)[C@H](O[C@H]4C[C@H](O)[C@H](O)[C@@H](C)O4)[C@@H](OC)[C@H]3O)[C@@H](C)O2)[C@H](C)CCC[C@]2(C)C=C(C)[C@H](C)C[C@]23OC(=O)C(=C3O)C(=O)[C@]2(CC)[C@H]1C(C)=C[C@@H]1[C@@H](O)CC(=O)[C@H](C)[C@H]12	GRP78_HUMAN
CHEMBL363151	NSUUUQRFPXZFLI-ZPCMSWJYSA-N	CC#C[C@]1(O)CC[C@H]2[C@@H]3CCC4=CC(=O)CC[C@]4(CC4=CC=C(C)C=C4)C3=CC[C@@]21C	GCR_HUMAN;GCR_RAT
CHEMBL3238305	RXLXBIHPMQBGOC-FUKCDUGKSA-N	CC#C[C@H]1CN(S(=O)(=O)C2=CNC(=N)C=C2)CCN1C1=CC=C(C(C)(O)C(F)(F)F)N=C1	GCKR_HUMAN
CHEMBL237500	LTXREWYXXSTFRX-QGZVFWFLSA-N	CC#CCN1C(N2CCC[C@@H](N)C2)=NC2=C1C(=O)N(CC1=NC(C)=C3C=CC=CC3=N1)C(=O)N2C	SEPR_HUMAN;SEPR_MOUSE;DPP4_HUMAN;ACM1_HUMAN
CHEMBL223831	LJPYOTNMYOBJHB-UHFFFAOYSA-N	CC#CCOC1=CC=C(S(=O)(=O)C(C(O)=NO)C2CCN(C(=O)C3CC3)CC2)C=C1	ADA17_HUMAN
CHEMBL211770	WPYFTDWGMAINBU-UHFFFAOYSA-N	CC#CCOC1=CC=C(S(=O)(=O)CC2(C(O)=NO)CCN(C(=O)C3=CC=CS3)CC2)C=C1	MMP13_HUMAN;MMP14_HUMAN;MMP2_HUMAN
CHEMBL208841	BNKOGVVBAYMLMZ-UHFFFAOYSA-N	CC#CCOC1=CC=C(S(=O)(=O)CC2(C(O)=NO)CCN(C(=O)CN3CCOCC3)CC2)C=C1	MMP13_HUMAN;MMP2_HUMAN;MMP9_HUMAN;ADA17_HUMAN
CHEMBL387079	XIQNNSMTTLQUTR-UHFFFAOYSA-N	CC#CCOC1=CC=C(S(=O)(=O)CC2(C(O)=NO)CCN(CC3=CC=NC=C3)CC2)C=C1	MMP13_HUMAN;MMP14_HUMAN;MMP2_HUMAN;ADA17_HUMAN
CHEMBL210133	BXOTYZMFPUKYAU-UHFFFAOYSA-N	CC#CCOC1=CC=C(S(=O)(=O)CC2(C(O)=NO)CCN(S(=O)(=O)CC3=CC=CC=C3)CC2)C=C1	MMP1_HUMAN;MMP14_HUMAN;MMP2_HUMAN;MMP9_HUMAN
CHEMBL19278	WGPIMMRNIAYWBT-UHFFFAOYSA-N	CC#CCOC1=CC=C(S(=O)(=O)N(C)C2=C(C(O)=NO)C=C(C3=CC=CC=C3)C=C2C2CCN(C)CC2)C=C1	MMP13_HUMAN;MMP9_HUMAN;ADA17_HUMAN
CHEMBL41821	NXWFYCXTAINJMY-BRSBDYLESA-N	CC#CCOC1=CC=C(S(=O)(=O)N2C[C@H]3OC(C)(C)O[C@H]3[C@H](OC)[C@@H]2C(O)=NO)C=C1	MMP1_HUMAN;MMP3_HUMAN;ADA17_HUMAN
CHEMBL183735	BWBHMVGDPUEYMT-UHFFFAOYSA-N	CC#CCOC1=CC=C(S(=O)(=O)N2CC3=CC(N4CCN(C)CC4)=CC=C3N(C(C)=O)CC2C(O)=NO)C=C1	MMP1_HUMAN;ADA17_HUMAN
CHEMBL359969	AXHCVGDTGFVLIU-UHFFFAOYSA-N	CC#CCOC1=CC=C(S(=O)(=O)N2CC3=CC=C(CN4CCNCC4)C=C3N(C(C)=O)CC2C(O)=NO)C=C1	MMP1_HUMAN;ADA17_HUMAN
CHEMBL183924	JQGYJNKTRDAQCV-UHFFFAOYSA-N	CC#CCOC1=CC=C(S(=O)(=O)N2CC3=CC=C(CO)C=C3N(C(C)=O)CC2C(O)=NO)C=C1	MMP1_HUMAN;ADA17_HUMAN
CHEMBL365892	UCKDGXYIQSPPDL-UHFFFAOYSA-N	CC#CCOC1=CC=C(S(=O)(=O)N2CC3=CC=CC=C3N(C(=O)C3=CC=CN=C3)CC2C(O)=NO)C=C1	MMP1_HUMAN;ADA17_HUMAN
CHEMBL366257	IVXFVTBAZBQGPK-UHFFFAOYSA-N	CC#CCOC1=CC=C(S(=O)(=O)N2CC3=CC=CC=C3N(C(=O)C3=CC=CO3)CC2C(O)=NO)C=C1	MMP1_HUMAN;ADA17_HUMAN
CHEMBL185375	KUDDIXBNWHQPDJ-UHFFFAOYSA-N	CC#CCOC1=CC=C(S(=O)(=O)N2CC3=CC=CC=C3N(C(=O)C3=CN=CC=N3)CC2C(O)=NO)C=C1	MMP1_HUMAN;ADA17_HUMAN
CHEMBL381224	QFTWPDUNHCKGKX-UHFFFAOYSA-N	CC#CCOC1=CC=C(S(=O)(=O)N2CCN(C(=O)C3=CC=CS3)CC2C(O)=NO)C=C1	MMP13_HUMAN;MMP1_HUMAN;MMP9_HUMAN;ADA17_HUMAN
CHEMBL194627	YCIYENASUWAOBH-UHFFFAOYSA-N	CC#CCOC1=CC=C(S(=O)(=O)N2CCN(CC3=CC=CN=C3)CC2C(O)=NO)C=C1	MMP13_HUMAN;MMP9_HUMAN;ADA17_HUMAN
CHEMBL434187	LMASIGSKSCEZDY-UHFFFAOYSA-N	CC#CCOC1=CC=C(S(=O)(=O)N2CCSC3(CCCC3)C2C(O)=NO)C=C1	MMP13_HUMAN;MMP1_HUMAN;ADA17_HUMAN
CHEMBL3359912	NQMVPZBPGADIQN-NEPJUHHUSA-N	CC1(C)[C@@H](O)CC[C@H]1NC1=C(C(=N)O)C=NN2C=CC=C12	JAK2_HUMAN;TYK2_HUMAN;JAK1_HUMAN;JAK3_HUMAN
CHEMBL1255770	JWXMKFUDAOLJCY-DZGCQCFKSA-N	CC1(C)[C@@H]2C3=CC=CC=C3C[C@@]21C1=CN=CN1	ADA2B_HUMAN;ADA2C_HUMAN;ADA1B_HUMAN;ADA2A_HUMAN
CHEMBL3359918	WJOHFIWALCWIHK-VXGBXAGGSA-N	CC1(C)[C@H](N)CC[C@H]1NC1=C(C(=N)O)C=NN2C=CC=C12	JAK2_HUMAN;TYK2_HUMAN;JAK1_HUMAN;JAK3_HUMAN
CHEMBL3359921	CLYUZZLJBLEOOA-WBMJQRKESA-N	CC1(C)[C@H](NC2=C(C(=N)O)C=NN3C=CC=C23)CC[C@]1(C)N	JAK2_HUMAN;TYK2_HUMAN;JAK1_HUMAN;JAK3_HUMAN
CHEMBL3359920	CLYUZZLJBLEOOA-MLGOLLRUSA-N	CC1(C)[C@H](NC2=C(C(=N)O)C=NN3C=CC=C23)CC[C@@]1(C)N	JAK2_HUMAN;TYK2_HUMAN;JAK1_HUMAN;JAK3_HUMAN
CHEMBL3359915	POBDSPXBIIAMTG-MLGOLLRUSA-N	CC1(C)[C@H](NC2=C(C(=N)O)C=NN3C=CC=C23)CC[C@@]1(C)O	JAK2_HUMAN;TYK2_HUMAN;JAK1_HUMAN;JAK3_HUMAN
CHEMBL3359913	NQMVPZBPGADIQN-VXGBXAGGSA-N	CC1(C)[C@H](O)CC[C@H]1NC1=C(C(=N)O)C=NN2C=CC=C12	JAK2_HUMAN;TYK2_HUMAN;JAK1_HUMAN;JAK3_HUMAN
CHEMBL1711049	CEQFGBDWPIJQAJ-GASCZTMLSA-N	CC1(C)[C@H]2C(=O)N(C3=CC=C(N=C(O)C4=CC=CC=N4)C=C3Cl)C(=O)[C@H]21	GRM4_HUMAN;GRM4_RAT
CHEMBL2367719	CWJXTOIDFOBOKQ-MSTNRKCISA-N	CC1(C)[C@H]2CC[C@@]1(C)[C@H](OC(O)=N[C@](C)(CC1=CNC3=CC=CC=C13)C(O)=NC[C@H](N=C(O)CCC(=O)O)C1=CC=CC=C1)C2	GASR_RAT
CHEMBL184833	AVQNKTOBKBQJLU-UHFFFAOYSA-N	CC1(C)C(=O)N(C2=CC=C(C#N)C(I)=C2)C(=S)N1CC1=CC=CC=C1	ANDR_RAT
CHEMBL3233676	WICBFQOIMPMYDE-UHFFFAOYSA-N	CC1(C)C(=O)N(CC2=CC=C(Cl)C=C2Cl)C(=O)N1CCCCCN1CCN(C2=CC=CC(Cl)=C2Cl)CC1	5HT1A_HUMAN;5HT7R_HUMAN;5HT6R_HUMAN
CHEMBL578178	BXMCCNCBNXREJN-UHFFFAOYSA-N	CC1(C)C(C(=O)C2=CN(CC3=CC=CN=C3)C3=CC=CC=C23)C1(C)C	CNR2_HUMAN
CHEMBL3359917	RMCFFPUQAHGNPG-MLGOLLRUSA-N	CC1(C)C[C@](C)(O)C[C@H]1NC1=C(C(=N)O)C=NN2C=CC=C12	JAK2_HUMAN;TYK2_HUMAN;JAK1_HUMAN;JAK3_HUMAN
CHEMBL3359916	RMCFFPUQAHGNPG-WBMJQRKESA-N	CC1(C)C[C@@](C)(O)C[C@H]1NC1=C(C(=N)O)C=NN2C=CC=C12	JAK2_HUMAN;TYK2_HUMAN;JAK1_HUMAN;JAK3_HUMAN
CHEMBL1683472	ACAYLVCPBSTIHV-NBFOKTCDSA-N	CC1(C)C2CC[C@]1(CS(=O)(=O)NC1=CC=CC(S(N)(=O)=O)=C1)C(=O)C2	CAH2_HUMAN;CAH5B_HUMAN;CAH5A_HUMAN
CHEMBL1683470	BGDPHHMFGCHIEB-IBYPIGCZSA-N	CC1(C)C2CC[C@]1(CS(=O)(=O)NCCC1=CC=C(S(N)(=O)=O)C=C1)C(=O)C2	CAH2_HUMAN;CAH5B_HUMAN;CAH5A_HUMAN
CHEMBL2112902	SOXQJPCRICFUHO-IYVYVDDASA-N	CC1(C)C2CC[C@@]1(CS(=O)(=O)N1CCC3(CCC4=CC=CC=C43)CC1)[C@@H](N=C(O)[C@@H](N)CCS(C)(=O)=O)C2	OXYR_RAT;V1AR_RAT
CHEMBL2448441	UAQQNLPTVQXSEN-OIAZJYILSA-N	CC1(C)C2CC1[C@]1(C)OB(C(CCCC(S)=NN)N=C(O)[C@@H]3CCCN3C(=O)[C@H](CC3=CC=CC=C3)N=C(O)OCC3=CC=CC=C3)O[C@@H]1C2	KLK1_HUMAN
CHEMBL2419990	OIRCLNPWMSOVAH-UHFFFAOYSA-N	CC1(C)CC(=O)C2=C(C1)N(C1=CC=C(C(O)=NC3=CC=C(S(N)(=O)=O)C=C3)C=C1)C1=C(C(=O)CC(C)(C)C1)C2C1=CC=C(C2C3=C(CC(C)(C)CC3=O)N(C3=CC=C(C(O)=NC4=CC=C(S(N)(=O)=O)C=C4)C=C3)C3=C2C(=O)CC(C)(C)C3)C=C1	CAH7_HUMAN;CAH2_HUMAN
CHEMBL3426801	REDIQMXVXNAKLK-UHFFFAOYSA-N	CC1(C)CC(=O)C2=C(C1)OC1=C(C(=O)CC(C)(C)C1)C2C1=CC=C(OCC2=CC=CC=C2CO)C=C1	OPRD_HUMAN
CHEMBL3264778	HZYDBLRWJVJOLP-UHFFFAOYSA-N	CC1(C)CC(N=C(O)C2=CC=C(OC3=CC=CC=C3C#N)C(C3CC3)=C2)CC(C)(C)N1	EZH2_HUMAN
CHEMBL506556	PGQYDENFZPYITQ-RDDJMYFXSA-N	CC1(C)CC[C@]2(C(=O)O)CC[C@]3(C)C(=CC[C@@H]4[C@@]5(C)CC[C@H](OCC6=CC=CC(C(=O)O)=C6)C(C)(C)[C@@H]5CC[C@]43C)[C@@H]2C1	PTN1_HUMAN
CHEMBL507502	IBIICFQQAQDOQU-SQEASMPCSA-N	CC1(C)CC[C@]2(CCCCC(O)=NC(CC3=CC=C4OCOC4=C3)C(=O)O)CC[C@]3(C)C(=CC[C@@H]4[C@@]5(C)CC[C@H](O)C(C)(C)[C@@H]5CC[C@]43C)[C@@H]2C1	PTN6_HUMAN
CHEMBL2262828	OBQZFTRIINNEEB-IFHYFVHASA-N	CC1(C)CC[C@]2(CCCCC(O)=NC(CC3=CC=CC=C3)C(=O)O)CC[C@]3(C)C(=CC[C@@H]4[C@@]5(C)CC[C@H](OCC6=CC=C(C(=O)O)C=C6)C(C)(C)[C@@H]5CC[C@]43C)[C@@H]2C1	PTN1_HUMAN
CHEMBL491839	SPYRKRZLYSXVFE-UHFFFAOYSA-N	CC1(C)CC2=CC=CC(N3CCN(CCC4=CC=C5OCC(O)=NC5=C4)CC3)=C2O1	SC6A4_HUMAN;5HT1B_HUMAN;5HT1A_HUMAN;5HT1D_HUMAN
CHEMBL468608	XLEZJKPLVACZAN-UHFFFAOYSA-N	CC1(C)CCC(C)(C)C2=CC(C#CC3=CC=C(C4=NC(=O)ON4)C=C3)=CC=C21	RARB_HUMAN;RARG_HUMAN
CHEMBL134375	HQIJOUHEHNIFNR-UHFFFAOYSA-N	CC1(C)CCC(C)(C)C2=CC(C3=CC=C(C4=CC=C(C(=O)O)C=C4)N3)=CC=C21	RARA_HUMAN;RARB_HUMAN;RARG_HUMAN
CHEMBL75848	NOHAYALABUMJRK-UHFFFAOYSA-N	CC1(C)CCC(C)(C)C2=CC(C3=CC4=CC=C(C(=O)O)C=C4OC3)=CC=C21	RARA_HUMAN;RARB_HUMAN;RARG_HUMAN
CHEMBL334534	VHWRWWJQWCDHLB-UHFFFAOYSA-N	CC1(C)CCC(C)(C)C2=CC3=C(C=C21)OC1=CC=CC=C1N=C3C1=CC=C(C(=O)O)C=C1	RARA_HUMAN;RARB_HUMAN
CHEMBL337859	PFGCWQPTOKPRRK-UHFFFAOYSA-N	CC1(C)CCC(C)(C)C2=CC3=C(C=C21)SC1=CC=CC=C1N=C3C1=CC=C(C(=O)O)C=C1	RARA_HUMAN;RARB_HUMAN
CHEMBL432592	LOQCWYZQTILXOB-UHFFFAOYSA-N	CC1(C)CCC(C)(C)C2=NC(C(=O)NC3=CC=C(C(=O)O)C=C3)=CN=C21	RARA_HUMAN;RARB_HUMAN
CHEMBL131925	QSMDIKOFXUXFOR-UHFFFAOYSA-N	CC1(C)CCC(C)(C)C2=NC(C3=CC(C4=CC=C(C(=O)O)C=C4)=CO3)=CN=C21	RARA_HUMAN;RARB_HUMAN;RARG_HUMAN
CHEMBL131850	PIFBVNOZZDELKU-UHFFFAOYSA-N	CC1(C)CCC(C)(C)C2=NC(C3=CC(C4=CC=C(C(=O)O)C=C4)=CS3)=CN=C21	RARA_HUMAN;RARB_HUMAN;RARG_HUMAN
CHEMBL133725	RREMNJZTZUKGKQ-UHFFFAOYSA-N	CC1(C)CCC(C)(C)C2=NC(C3=CC=C(C4=CC=C(C(=O)O)C=C4)N3)=CN=C21	RARA_HUMAN;RARB_HUMAN;RARG_HUMAN
CHEMBL336311	RLBKELXRLMNRJB-UHFFFAOYSA-N	CC1(C)CCC(C)(C)C2=NC(C3=CSC(C4=CC=C(C(=O)O)C=C4)=N3)=CN=C21	RARA_HUMAN;RARB_HUMAN;RARG_HUMAN
CHEMBL474283	WKHQHQNKNHJSFM-UHFFFAOYSA-N	CC1(C)CCC(N2CCC3(CC2)C(=O)N(CCO)CN3C2=CC=CC=C2)C2=CC=CC=C21	OPRK_HUMAN;OPRM_HUMAN;OPRX_HUMAN
CHEMBL3359910	OJOPEZPLUQZWLY-LBPRGKRZSA-N	CC1(C)CCC[C@@H]1NC1=C(C(=N)O)C=NN2C=CC=C12	JAK2_HUMAN;TYK2_HUMAN;JAK1_HUMAN;JAK3_HUMAN
CHEMBL89533	PWWQUDACQHLHAI-SJORKVTESA-N	CC1(C)CCC[C@H](N=C(O)[C@H](CC2=CC=CC=C2)CN(O)C=O)C(=O)N1CC(=O)O	NEP_RAT
CHEMBL3359908	OJOPEZPLUQZWLY-GFCCVEGCSA-N	CC1(C)CCC[C@H]1NC1=C(C(=N)O)C=NN2C=CC=C12	JAK2_HUMAN;TYK2_HUMAN;JAK1_HUMAN;JAK3_HUMAN
CHEMBL2151156	UZFUMFWJEGINFP-UHFFFAOYSA-N	CC1(C)CCCN(CCCOC2=CC=C(C3CCN(C(=O)C4=CC=C(CCC(=O)O)C5=CC=CC=C45)CC3)C=C2)C1	HRH3_HUMAN;HRH1_HUMAN
CHEMBL3679654	OPLJFYVVYWAUGH-XXAUWVGASA-N	CC1(C)CN(C(=O)[C@H]2CCC[C@H]2N=C(O)C2=CC=CC(C(=O)O)=C2)CC[C@]1(O)C1=CC=C(Cl)C=C1	CCR1_HUMAN
CHEMBL572881	RAHBGWKEPAQNFF-UHFFFAOYSA-N	CC1(C)CNC2=CC(N=C(O)C3=CC=CN=C3NCC3=CC=NC=C3)=CC=C21	RET_HUMAN
CHEMBL3220119	VBUXZJLFLMHLLC-UHFFFAOYSA-N	CC1(C)COC(C2=CC=C(OCCCN3CCCCC3)C=C2)=N1	HRH3_HUMAN
CHEMBL366116	SAAMQMBVSLLXFF-UHFFFAOYSA-N	CC1(C)N=C(O)N(C2=CC=C(C#N)C(I)=C2)C1=O	ANDR_RAT
CHEMBL370493	ONSKSKMJNHEONW-XHCCPWGMSA-N	CC1(C)O[C@@H](N2C3=CC=CC=C3C3=C4C(O)=NCC4=C4C5=CC=CC=C5NC4=C32)C[C@@]1(O)CO	VGFR2_HUMAN;NTRK1_HUMAN
CHEMBL1200845	MUQNGPZZQDCDFT-JNQJZLCISA-N	CC1(C)O[C@@H]2C[C@H]3[C@@H]4CCC5=CC(=O)CC[C@]5(C)[C@@]4(F)[C@@H](O)C[C@]3(C)[C@]2(C(=O)CCl)O1	GCR_HUMAN;ANDR_RAT
CHEMBL395981	BTMYCYUSKNWPJE-MBIULKOWSA-N	CC1(C)O[C@@H]2CO[C@@]3(CN=C(S)NC4=CC=C(S(=O)(=O)NC5=NN=C(S(N)(=O)=O)S5)C=C4F)OC(C)(C)O[C@H]3[C@@H]2O1	CAH7_HUMAN;CAH9_HUMAN;CAH2_HUMAN;CAH5A_HUMAN;CAH14_HUMAN
CHEMBL395734	LEWGDIPTXPUENR-CQAGSAPUSA-N	CC1(C)O[C@@H]2CO[C@@]3(CN=C(S)NC4=CC=C(S(=O)(=O)NCC5=CC=C(S(N)(=O)=O)C=C5)C=C4F)OC(C)(C)O[C@H]3[C@@H]2O1	CAH7_HUMAN;CAH9_HUMAN;CAH2_HUMAN;CAH4_HUMAN;CAH14_HUMAN
CHEMBL232616	OKQRJNSDZLFCKE-CUYVQJCZSA-N	CC1(C)O[C@@H]2CO[C@@]3(CN=C(S)NC4=CC=C(S(N)(=O)=O)C=C4)OC(C)(C)O[C@H]3[C@@H]2O1	CAH7_HUMAN;CAH9_HUMAN;CAH2_HUMAN;CAH4_HUMAN
CHEMBL232816	JRTAARITAXOAAO-CUYVQJCZSA-N	CC1(C)O[C@@H]2CO[C@@]3(CN=C(S)NC4=CC=C(S(N)(=O)=O)C=C4Cl)OC(C)(C)O[C@H]3[C@@H]2O1	CAH7_HUMAN;CAH9_HUMAN;CAH2_HUMAN;CAH5A_HUMAN;CAH14_HUMAN
CHEMBL233019	CLNZVLYLUNHHJW-CUYVQJCZSA-N	CC1(C)O[C@@H]2CO[C@@]3(CN=C(S)NC4=CC=C(S(N)(=O)=O)C=C4F)OC(C)(C)O[C@H]3[C@@H]2O1	CAH7_HUMAN;CAH9_HUMAN;CAH2_HUMAN;CAH5A_HUMAN;CAH14_HUMAN
CHEMBL232617	FZBBHBCZJLNRCC-CUYVQJCZSA-N	CC1(C)O[C@@H]2CO[C@@]3(CN=C(S)NC4=CC=CC(S(N)(=O)=O)=C4)OC(C)(C)O[C@H]3[C@@H]2O1	CAH7_HUMAN;CAH2_HUMAN;CAH5A_HUMAN
CHEMBL390035	QLBNWGYCFZRBTF-VWXURSGXSA-N	CC1(C)O[C@@H]2CO[C@@]3(CNC(S)=NCCC4=CC=C(S(N)(=O)=O)C=C4)OC(C)(C)O[C@H]3[C@@H]2O1	CAH7_HUMAN;CAH9_HUMAN;CAH2_HUMAN;CAH4_HUMAN
CHEMBL1784813	FZLIDDHIWVEFTK-UHFFFAOYSA-N	CC1(C)OC2=CC=C(S(=O)(=O)NCCCN3C=CN=C3)C=C2N=C1O	CP19A_HUMAN
CHEMBL301702	MCMMCRYPQBNCPH-SGKWCMOWSA-N	CC1(C)SSC(C)(C)[C@@H](C(=O)O)N=C(O)[C@@H](CC2=CC=CC=C2)N=C(O)CN=C(O)[C@@H]1N=C(O)[C@@H](N)CC1=CC=C(O)C=C1	OPRD_RAT;OPRM_RAT
CHEMBL3331510	BNEJMYFGXBQLFU-CIJOKURBSA-N	CC1(C)SSC(C)(C)[C@@H](N=C(O)[C@@H](N)CC2=CC=C(O)C=C2)C(O)=NCC(O)=N[C@@H](CC2=CC=CC=C2)C(O)=NN=C(O)[C@H](CC2=CC=CC=C2)N=C(O)CN=C(O)[C@@H]1N=C(O)[C@@H](N)CC1=CC=C(O)C=C1	OPRD_RAT;OPRD_MOUSE;OPRK_RAT
CHEMBL253096	QASCBWTWFDWZJI-UHFFFAOYSA-N	CC1(C2=CC=CC(OCC3=CC=CC=C3)=C2)C(=O)C2=C(Cl)C=C(Cl)C=C2N=C1O	5HT1A_HUMAN;5HT7R_HUMAN;5HT2A_HUMAN;5HT6R_HUMAN;DRD1_HUMAN
CHEMBL278488	DFDGRKNOFOJBAJ-UHFFFAOYSA-N	CC1(C2=CC=CC=C2)OC(C(=O)O)=CC1=O	HCAR2_HUMAN;HCAR3_HUMAN
CHEMBL2392493	AATBKSLPLAFVJV-UHFFFAOYSA-N	CC1(N2N=NC3=CNC4=NC=CC4=C32)CCN(S(C)(=O)=O)CC1	JAK2_HUMAN;TYK2_HUMAN;JAK1_HUMAN;JAK3_HUMAN
CHEMBL3701725	CSQHKJHWPNRMFJ-UHFFFAOYSA-N	CC1(O)CC(N)(C2=CC=C(C3=C(C4=CC=CC=C4)N4COC5=CC(F)=CC=C5C4=N3)C=C2)C1	AKT2_HUMAN
CHEMBL3701763	YTWTVQHWLVSHFR-UHFFFAOYSA-N	CC1(O)CC(N)(C2=CC=C(C3=C(C4=CC=CC=C4)N4COC5=CC=C(C6=CNN=C6)C=C5C4=N3)C=C2)C1	AKT2_HUMAN
CHEMBL3701762	INAQLFYULDZTOX-UHFFFAOYSA-N	CC1(O)CC(N)(C2=CC=C(C3=C(C4=CC=CC=C4)N4COC5=CC=C(C6=NNC=C6)C=C5C4=N3)C=C2)C1	AKT2_HUMAN
CHEMBL3622110	QPSUBBRJDCIVQO-DEOSSOPVSA-N	CC1=C([C@@H](O)CN2CCC3(CC2)CCN(C2=CC=C(C#N)C=C2)C3)C=CC2=C1COC2=O	KCNJ1_HUMAN
CHEMBL2336253	ILBBOKHACYTXRK-UHFFFAOYSA-N	CC1=C([N+](=O)[O-])C=C(C2=NSC(=O)O2)S1	PSB8_HUMAN
CHEMBL3290718	MXKPEBZFAPYPGB-UHFFFAOYSA-N	CC1=C(Br)OC2=CC(Cl)=C(OC3=CC=NC=C3C(=O)N3CCN(C4CC4)C4=CC=CC=C43)C=C21	GPBAR_MOUSE;GPBAR_HUMAN
CHEMBL1027	PBJUNZJWGZTSKL-MRXNPFEDSA-N	CC1=C(C(=CCCN2CCC[C@@H](C(=O)O)C2)C2=C(C)C=CS2)SC=C1	S6A12_MOUSE;SC6A1_HUMAN;SC6A1_RAT;SC6A1_MOUSE
CHEMBL180561	RJEWWPFKTYWTSS-UHFFFAOYSA-N	CC1=C(C(=N)O)C(C2=CC=C([N+](=O)[O-])C=C2)C(C(O)=NCCCCN2CCC(C3=CC=CC=C3)(C3=CC=CC=C3)CC2)=C(C)N1	ADA2B_HUMAN;ADA2C_HUMAN;ADA1A_HUMAN;ADA2A_HUMAN
CHEMBL188	HQVHOQAKMCMIIM-HXUWFJFHSA-N	CC1=C(C(=O)C2=CC=CC3=CC=CC=C32)C2=CC=CC3=C2N1[C@H](CN1CCOCC1)CO3	CNR2_RAT;CNR2_HUMAN;CNR2_MOUSE;CNR1_MOUSE;CNR1_RAT;CNR1_HUMAN
CHEMBL3634443	HUMXLHHYMMLIPJ-UHFFFAOYSA-N	CC1=C(C(=O)NC2=CC=C(N3C(=O)C4=CC=CC(Cl)=C4C3=O)C3=CC=CC=C23)OC=C1	GRM4_HUMAN;GRM1_HUMAN
CHEMBL3634417	QDDMZQCENBRXHC-UHFFFAOYSA-N	CC1=C(C(=O)NC2=CC=C(N3C(=O)C4=CC=CC(F)=C4C3=O)C=C2)OC=C1	GRM4_HUMAN;GRM1_HUMAN
CHEMBL374453	RHTXWIKPNGROHZ-UHFFFAOYSA-N	CC1=C(C(=O)NC2=CC3=CNN=C3C=C2)C(C2=CC=C(Cl)C(Cl)=C2)CC(O)=N1	KS6A1_HUMAN;KS6B1_HUMAN;ROCK1_HUMAN
CHEMBL2170836	RPXODVJZSQMEMB-RRHRGVEJSA-N	CC1=C(C(=O)O)C(C2=CC=CC(N3CCN(C4=CC=C(NS(=O)(=O)C5=CC=C(N[C@H](CCN6CCC(C)(O)CC6)CSC6=CC=CC=C6)C(S(=O)(=O)C(F)(F)F)=C5)C=C4)CC3)=C2)=C(C2=CC=C(Cl)C=C2)N1C	BCL2_HUMAN
CHEMBL2296899	CZCPERJVDUPGST-UHFFFAOYSA-N	CC1=C(C(=O)O)OC2=CC=CC(OCC3=CC4=NSN=C4C=C3)=C21	EDNRB_RAT;EDNRA_RAT
CHEMBL2398418	SQIJWVKWTBZTJF-UHFFFAOYSA-N	CC1=C(C(=O)OC(C)C)C(C2=CC=CC([N+](=O)[O-])=C2)N(C(=O)C(C)C)C(O)=N1	CAC1D_RAT
CHEMBL3091713	HZXJNCWJQXMVSB-UHFFFAOYSA-N	CC1=C(C(=O)OC(C)C)C(C2=CC=CO2)NC(S)=N1	AA2BR_HUMAN
CHEMBL437303	MGQHBMKQCGTCPQ-UHFFFAOYSA-N	CC1=C(C(=O)OC2CCCCC2)C(C2=CC=C([N+](=O)[O-])C=C2)NC(O)=N1	S27A4_HUMAN
CHEMBL427058	OYNBTBJATZVIGH-UHFFFAOYSA-N	CC1=C(C(O)=NC2=CC(Cl)=C3NN=CC3=C2)C(C2=CC=C(C(F)(F)F)C=C2)CC(O)=N1	KS6A1_HUMAN;KS6B1_HUMAN;ROCK1_HUMAN
CHEMBL244247	PMROMFBTYNBPHW-UHFFFAOYSA-N	CC1=C(C(O)=NC2=CC=C(Cl)C=C2C(=O)NC2=CC=C(Cl)C=C2)SC2=CC=CC=C21	FA10_HUMAN
CHEMBL1929392	GLDDOAUDNLQSLK-FYZYNONXSA-N	CC1=C(C(O)=NCC(C)(C)NCC(=O)N2CCC[C@H]2C#N)C=NC2=CC(C3=CC=CC=C3)=NN21	DPP8_HUMAN;DPP9_HUMAN;DPP4_HUMAN
CHEMBL2430198	OIXCGPYMAZCOHK-PYCFMQQDSA-N	CC1=C(C(O)=NCCC2=CC=CC=N2)C2=C(N1)/C(=C1/C3=CC(F)=CC=C3N=C1O)CCC2	KIT_HUMAN;PGFRB_HUMAN;VGFR2_HUMAN
CHEMBL373873	AARWRAFDYZSYPD-UHFFFAOYSA-N	CC1=C(C(O)=NCCCCN2CCN(C3=CC=CC(Cl)=C3Cl)CC2)N=NN1CC1=CC=CC=C1	5HT2A_HUMAN;DRD3_HUMAN;DRD4_HUMAN;DRD2_HUMAN
CHEMBL1213933	JIUFRGXCNZAJEV-UHFFFAOYSA-N	CC1=C(C(O)=NCCCN2CCN(C3=CC=C(F)C=C3)CC2)C=C(C2=CC=CC=C2)N1C	SC6A4_HUMAN;5HT2A_HUMAN;5HT2C_HUMAN
CHEMBL1086626	OHODDACZFUFQDV-UHFFFAOYSA-N	CC1=C(C(O)=NCCCN2CCN(C3=CC=CC(Cl)=C3Cl)CC2)C=C(C2=CC=CC=C2)N1	SC6A4_HUMAN;5HT2A_HUMAN;5HT2C_HUMAN;KCNH2_HUMAN
CHEMBL1086754	YIHQDWZWZRGAIH-UHFFFAOYSA-N	CC1=C(C(O)=NCCCN2CCN(C3=CC=CC(Cl)=C3Cl)CC2)C=C(C2=CC=CC=C2)N1C	SC6A4_HUMAN;5HT2A_HUMAN;5HT2C_HUMAN;KCNH2_HUMAN
CHEMBL1270032	YQTYTKZMHNOMKV-UHFFFAOYSA-N	CC1=C(C(O)=NCCCN2CCOCC2)C=C(C2=CC=C(C3=CC=CC=C3)C=C2)N1C1=CC=C(S(N)(=O)=O)C=C1	CAH9_HUMAN;CAH2_HUMAN
CHEMBL2430248	MWDKQVZICDCEDA-PYCFMQQDSA-N	CC1=C(C(O)=NCCCN2CCOCC2)C2=C(N1)/C(=C1/C3=CC(F)=CC=C3N=C1O)CCC2	KIT_HUMAN;PGFRB_HUMAN;VGFR2_HUMAN
CHEMBL2430260	QXUCXWRNTARBGK-FXBPSFAMSA-N	CC1=C(C(O)=NCCN2CCCC2)C2=C(N1)/C(=C1/C3=CC(F)=CC=C3N=C1O)CCC2	KIT_HUMAN;PGFRB_HUMAN;VGFR2_HUMAN
CHEMBL2430259	NUAJOPNJJAYNJG-PYCFMQQDSA-N	CC1=C(C(O)=NCCN2CCCCC2)C2=C(N1)/C(=C1/C3=CC(F)=CC=C3N=C1O)CCC2	KIT_HUMAN;PGFRB_HUMAN;VGFR2_HUMAN
CHEMBL2430258	KSXXLYFDRDYXJK-FXBPSFAMSA-N	CC1=C(C(O)=NCCN2CCOCC2)C2=C(N1)/C(=C1/C3=CC(F)=CC=C3N=C1O)CCC2	KIT_HUMAN;PGFRB_HUMAN;VGFR2_HUMAN
CHEMBL425983	MZAWJNSMQVUPQW-UHFFFAOYSA-N	CC1=C(C)C(=NC2=CC=C(N3CCN4CCCCC4C3)C=C2)C2=CC=CC=C2N1	ADA2C_HUMAN
CHEMBL371828	BXGMPNJZRYPCBV-UHFFFAOYSA-N	CC1=C(C)C(=O)N(CCC2=CC=CC=C2)C(C2=CC=CC=C2O)=N1	CASR_HUMAN
CHEMBL408	GXPHKUHSUJUWKP-UHFFFAOYSA-N	CC1=C(C)C2=C(CCC(C)(COC3=CC=C(CC4SC(=O)N=C4O)C=C3)O2)C(C)=C1O	CAH2_HUMAN;5HT2B_HUMAN;PPARG_HUMAN
CHEMBL3417300	QXXGDBDNPIPTRF-UHFFFAOYSA-N	CC1=C(C)C2=CC=C(OCCN3CCN(CCCN=C4C5=CC=CC=C5NC5=C4CCCC5)CC3)C=C2OC1=O	CHLE_HUMAN;ACES_HUMAN;AOFB_HUMAN
CHEMBL1914576	RSWZFAPYKOARNG-UHFFFAOYSA-N	CC1=C(C#N)C(=C(C#N)C#N)OC1(C)C1=CC=C(Cl)C(Cl)=C1	GPR35_HUMAN
CHEMBL2296779	OKFVHQOOPINIEL-UHFFFAOYSA-N	CC1=C(C2=CC=C(Br)C=C2)N(C2=CC=C(Cl)C=C2Cl)NC1=NC(=O)N1CCCCC1	CNR1_HUMAN
CHEMBL3145273	RLFSSJASBNTVRM-UHFFFAOYSA-N	CC1=C(C2=CC=C(F)C=C2)C(=O)N(C2=CC=CC=N2)N1	NRAM2_HUMAN
CHEMBL605314	FSSRGWRMAQZYCP-UHFFFAOYSA-N	CC1=C(C2=CC=CC(OC3=CC=CC(S(C)(=O)=O)=C3)=C2)N2C=CC=C(C(F)(F)F)C2=N1	NR1H2_HUMAN;NR1H3_HUMAN
CHEMBL1095120	WRBMOCXGXBIFTC-DKUDOZJNSA-N	CC1=C(C2=CC=CC=C2)N([C@@H]2CCCN(C(C)C)C2)C(C2=CC=CC(/C=C/C(O)=NO)=C2)=N1	HDAC6_HUMAN;HDAC1_HUMAN;HDAC8_HUMAN
CHEMBL1095451	ZKDXRRPJVSHVTP-FOCLMDBBSA-N	CC1=C(C2=CC=CC=C2)N=C(C2=CC=CC(/C=C/C(O)=NO)=C2)N1CCC1=CC=CC=C1	HDAC6_HUMAN;HDAC1_HUMAN;HDAC8_HUMAN
CHEMBL1095450	ARMZVBSGMUBKGW-ZHACJKMWSA-N	CC1=C(C2=CC=CC=C2)N=C(C2=CC=CC(/C=C/C(O)=NO)=C2)N1CCN1CCOCC1	HDAC6_HUMAN;HDAC1_HUMAN;HDAC8_HUMAN
CHEMBL1802629	GUBLLHZACKGVEX-UHFFFAOYSA-N	CC1=C(C2=CC=NC(NC3=CC=CN=C3)=N2)C2=CC=CC=C2N1	E2AK2_HUMAN
CHEMBL585353	LPCVZVMPDVFMLI-UHFFFAOYSA-N	CC1=C(C2=NC3=CC(C(F)(F)F)=CC=C3N2C)C(C2=CC=C(Cl)C(Cl)=C2)N2N=CC=C2N1	KCNA5_HUMAN
CHEMBL1684721	TYLVBPUBYJRUFS-UHFFFAOYSA-N	CC1=C(CC(=O)O)C2=C(SC=C2)N1S(=O)(=O)C1=CC=C(S(C)(=O)=O)C=C1	PD2R2_HUMAN
CHEMBL1813118	IIWBXJIMFARCEB-NRFANRHFSA-N	CC1=C(CC(=O)O)C2=CC(F)=CC=C2N1C(=O)C1=CC=C(OC[C@@H]2CN(C)C3=CC=CC=C3O2)C=C1	PE2R2_MOUSE;PI2R_HUMAN;PD2R_MOUSE
CHEMBL599262	FADNAZBPTQVMPQ-ZDUSSCGKSA-N	CC1=C(CC2=CC=C(Cl)C=C2)C(C(O)=N[C@@H](C)C2=CC=C(C(=O)O)C=C2)=C(C)S1	PE2R4_HUMAN;PE2R2_HUMAN
CHEMBL384925	CNOXIXMPZLKURQ-UHFFFAOYSA-N	CC1=C(CC2=CC=CC=C2)C(=NC2=CC=C(N3CCN(C)CC3)C=C2)C2=CC=CC=C2N1	ADA2B_HUMAN;ADA2C_HUMAN
CHEMBL3597533	ANIDECMVXLMTSQ-SDNWHVSQSA-N	CC1=C(CCCC(=O)O)C2=CC=CC(/C=C/C3=CC=C(OCCCCC4=C(F)C=C(F)C(F)=C4F)C=C3)=C2N1CC(=O)O	CLTR2_HUMAN;CLTR1_HUMAN
CHEMBL81676	QUFDAJDYOPXGGD-UHFFFAOYSA-N	CC1=C(CCOC2=CC=C(CC(C)(OC3=CC=CC=C3)C(=O)O)C=C2)N=C(C2=CC=CC(C3=CC=CC=C3)=C2)O1	PPARA_MOUSE;PPARA_HUMAN;PPARG_HUMAN
CHEMBL483341	KQXDPYDFFKAXBV-UHFFFAOYSA-N	CC1=C(CCOC2=CC=C(CC(OCC(C)C)C(=O)O)C3=C2C=CS3)N=C(C2=CC=CC=C2)O1	PPARA_HUMAN
CHEMBL373685	MAINKGNWZLMMRF-UHFFFAOYSA-N	CC1=C(CCOC2=CC=C(CCC(=O)O)C(CN=C(O)OC(C)C)=C2)N=C(C2=CC=C(OC3=CC=CC=C3)C=C2)O1	PPARA_HUMAN;PPARG_HUMAN
CHEMBL3597620	YNAKCKVBIRBVSO-UHFFFAOYSA-N	CC1=C(Cl)C=CC=C1CCCCOC1=CC=C(C#CC2=CC=CC3=C2N(CCC(=O)O)C(C)=C3CCC(=O)O)C=C1	CLTR2_HUMAN;CLTR1_HUMAN
CHEMBL3220312	ZFYQBPVMECJUBO-GXHLCREISA-N	CC1=C(Cl)C=CC2=C1NC=C2/C=C1\N=C(O)N(C(C2=CC=C(F)C(F)=C2)C(O)=NC(CO)CO)C1=O	MDM4_HUMAN
CHEMBL102692	RMGXUWDQFIYRBZ-UHFFFAOYSA-N	CC1=C(CN2C=CN=C2)N(CCNS(=O)(=O)C2=CC=C(F)C=C2)C2=CC=C(CCC(=O)O)C=C21	THAS_HUMAN
CHEMBL1110	JSWZEAMFRNKZNL-UHFFFAOYSA-N	CC1=C(CN2CCC3=C(C2=O)C2=CC=CC=C2N3C)NC=N1	CP3A4_HUMAN;CP1A2_HUMAN;5HT2B_HUMAN;5HT3A_HUMAN
CHEMBL377200	VFZKZZYPGOBKJY-UHFFFAOYSA-N	CC1=C(CN2CCN(C3=CC=CC=C3)CC2)C=NN1C1=CC=CC=C1	DRD3_HUMAN;DRD4_HUMAN;DRD2_HUMAN
CHEMBL415014	WVAKMWHEKNXRHK-UHFFFAOYSA-N	CC1=C(CN2CCN(C3=NC=CC=N3)CC2)NC(C2=CC=CC=C2)=N1	DRD4_HUMAN
CHEMBL3287576	CMBKWOVNBBMKPI-IBGZPJMESA-N	CC1=C(COC2=CC=C([C@H](CC(=O)O)C3=CN=CO3)C=C2)SC(C2=CC=C(C(F)(F)F)C=C2)=N1	FFAR1_HUMAN
CHEMBL372405	CNVJYZPKUZXAML-MUUNZHRXSA-N	CC1=C(COC2=CC=C(C3=CC=C(S(=O)(=O)N[C@H](CC4=CC=CC=C4)C(=O)O)C=C3)C=C2)OC2=CC=CC=C21	MMP13_HUMAN;MMP2_HUMAN;ATS4_HUMAN
CHEMBL597688	NMVUENQHTGODKP-UHFFFAOYSA-N	CC1=C(F)C=C2OC(N3CCN4CCC3CC4)=NC2=N1	ACHA7_RAT;5HT3A_MOUSE
CHEMBL271783	QODLVTGNLXQJER-UHFFFAOYSA-N	CC1=C(N2C=CC=C2)N(C2=CC=C(Cl)C=C2)N=C1C(O)=NCC1CCCCC1	CNR2_HUMAN;CNR1_HUMAN
CHEMBL195241	ACKJXXOVSOCBPX-UHFFFAOYSA-N	CC1=C(N2CCN(C)CC2)N=C2C=CC=CC2=C1C(O)=NCCCCCCCN=C1C2=CC=CC=C2NC2=C1CCCC2	CHLE_HUMAN;ACES_HUMAN;5HT3A_RAT
CHEMBL3263637	QWRCMCNZGCYTPB-UHFFFAOYSA-N	CC1=C(NC(=O)C2=CC=C(C(C)(C)C)C=C2)C=CC=C1C1=NC(NC2=CC=C(C(=O)NCCN(C)C)C=C2)=C2N=CN(C)C2=N1	BTK_HUMAN
CHEMBL2059411	ZLLKIIUCLYZWHE-UHFFFAOYSA-N	CC1=C(NC(=O)C2=CC=C(OCC(C)C)C=C2)C=CC2=CC(CN3CCCC3)=CN=C21	MCHR1_RAT
CHEMBL2059514	TVRAIZHTLABDDY-UHFFFAOYSA-N	CC1=C(NC(=O)C2=CC=C(OCC3CC3)C=C2)C=CC2=CC(C(C)(C)N3CCCC3)=CN=C21	MCHR1_RAT
CHEMBL3401274	RVUVEXMFWAUCEF-UHFFFAOYSA-N	CC1=C(NC(=O)C2=NC=C(C(C)(C)C)C=N2)C=CC=C1C1=CN(C)C(=O)C(=NC2=CC=C(C(=O)N3CCOCC3)C=C2)N1	BTK_HUMAN
CHEMBL467069	LTGPAFCQBMWTBC-UHFFFAOYSA-N	CC1=C(NC2=C(C#N)C=NC=C2C2=CC=C(OCCN3CCN(C)CC3)C=C2)C=CC2=C1C=CN2	KPCT_HUMAN;KPCD_HUMAN;KPCL_HUMAN;KPCE_HUMAN
CHEMBL2012702	GPNUVUGMFDKAJH-UHFFFAOYSA-N	CC1=C(NCCN(C)C)C=C(Cl)C=C1N1CCN(C2=NC=NC3=NNC(Br)=C32)CC1	KS6B1_HUMAN
CHEMBL2016886	VWBUFACHINJXSO-UHFFFAOYSA-N	CC1=C(NCCN2CCCC2)C=C(OCC(C)C)C=C1N1CCN(C2=NC=NC3=NNC(Br)=C32)CC1	KS6B1_HUMAN;AKT1_HUMAN
CHEMBL190225	AJAOWKDQDBTLKO-UHFFFAOYSA-N	CC1=C(NS(C)(=O)=O)C=CC=C1N(CC1=CC=CC=C1)CC1=CC=C(OC2=CC=C(OCC(=O)O)C=C2)C=C1	GCR_HUMAN;GCR_RAT;MCR_HUMAN
CHEMBL584	QAGYKUNXZHXKMR-HKWSIXNMSA-N	CC1=C(O)C=CC=C1C(O)=N[C@@H](CSC1=CC=CC=C1)[C@H](O)CN1C[C@H]2CCCC[C@H]2C[C@H]1C(O)=NC(C)(C)C	CP3A4_HUMAN;CP3A5_HUMAN
CHEMBL1257495	GWGIUBSVFHLVKW-UHFFFAOYSA-N	CC1=C(OCCCCN2CCN(C3=CC=CC4=CC=CC=C43)CC2)C=CC2=C1C(O)=NC2	SC6A4_HUMAN;5HT1A_HUMAN;5HT2A_HUMAN;DRD2_HUMAN
CHEMBL1315807	QAONLHFZGILYFO-UHFFFAOYSA-M	CC1=C(P(=S)(C2=CC=CC=C2)C2=CC=CC=C2)[N+]2=CC=CC=C2N1CCC1=CC=CC=C1	NPSR1_HUMAN
CHEMBL316081	WFMXGGGKNJIUGJ-UHFFFAOYSA-N	CC1=C(S(=O)(=O)NC2=CC=C3N=CC=C(N4CCN(C)CC4)C3=C2)SC2=CC=C(Cl)C=C21	5HT1B_HUMAN;5HT1A_HUMAN;5HT1D_HUMAN;5HT2A_HUMAN;5HT6R_HUMAN
CHEMBL95823	XYJTURUCNQJUDF-AWEZNQCLSA-N	CC1=C(S(=O)(=O)NC2=CC=C3N=CC=C(N4CCN[C@@H](C)C4)C3=C2)SC2=CC=C(Cl)C=C21	5HT1A_HUMAN;5HT1D_HUMAN;5HT6R_HUMAN
CHEMBL318018	HLVPVEOVTOGVAE-UHFFFAOYSA-N	CC1=C(S(=O)(=O)NC2=CC=C3N=CC=C(N4CCNCC4)C3=C2)C2=CC(Cl)=CC=C2S1	5HT1B_HUMAN;5HT1A_HUMAN;5HT1D_HUMAN;5HT6R_HUMAN
CHEMBL97158	OERJWHNFTHRHHI-UHFFFAOYSA-N	CC1=C(S(=O)(=O)NC2=CC=C3N=CC=C(N4CCNCC4)C3=C2)SC2=CC=C(Cl)C=C21	5HT1A_HUMAN;5HT1D_HUMAN;5HT6R_HUMAN
CHEMBL3289962	OIEGDDBPBCGRNO-UHFFFAOYSA-N	CC1=C(S(=O)(=O)NCCCCN2CCN(C3=NSC4=CC=CC=C43)CC2)SC2=CC=C(F)C=C21	5HT7R_HUMAN;5HT2A_HUMAN;DRD2_HUMAN
CHEMBL2430122	VGNZVGQPQQCWRG-WMGOWQMCSA-N	CC1=C[C@]23C(=O)[C@@H](C=C(CO)[C@@H](O)[C@]2(O)[C@H]1OC(=O)C1(C)CCCCC1)[C@H]1[C@@H](C[C@H]3C)C1(C)C	KPCD_HUMAN
CHEMBL1276946	DNKYHHFCPXKFIY-UHFFFAOYSA-N	CC1=C2C(=O)N(C3=CC=CC=C3Cl)NC2=CC(=O)N1CC1=CC=CC=N1	NOX1_HUMAN
CHEMBL379218	BPNUQXPIQBZCMR-IBGZPJMESA-N	CC1=C2C=C(C3=CN=CC(OC[C@@H](N)CC4=CC=CC=C4)=C3)C=CC2=NN1	KPCD_HUMAN;CDK2_HUMAN;KS6A3_HUMAN;MK01_HUMAN;AKT1_HUMAN;GSK3B_HUMAN
CHEMBL2017611	SQWCBYQDPFCMHQ-RUDMXATFSA-N	CC1=C2C=C(N=C(O)/C=C/C3=CC=C(Cl)C=C3)C=CC2=NC(=NCCO)N1	MCHR1_HUMAN
CHEMBL476572	MGWSCJCLMDQNGB-UHFFFAOYSA-N	CC1=C2C=CC(N(C)C3=CC=NC(NC4=CC=CC(S(N)(=O)=O)=C4)=N3)=CC2=NN1CC1=CC=CC=C1	CP2C9_HUMAN;VGFR2_HUMAN
CHEMBL1276833	MYBMSIDXODXJBU-UHFFFAOYSA-N	CC1=C2C=CC=CC2=NC(N2CCN(CCCSC3=NC4=C(C(=O)N3N)C(C)=C(C)S4)CC2)=C1	5HT1A_HUMAN;5HT3A_HUMAN
CHEMBL16699	YZQRAQOSAPWELU-UHFFFAOYSA-O	CC1=C2C=CN(C)C=C2C(C)=C2C3=CC(O)=CC=C3[NH+]=C12	KIT_HUMAN;PGFRA_HUMAN;FGFR3_HUMAN
CHEMBL26559	QZTWUDDGLIDXSE-UHFFFAOYSA-N	CC1=C2C=CN=CC2=C(C)C2=C1NC1=CC=C(O)C=C12	KIT_HUMAN;PGFRA_HUMAN;FGFR3_HUMAN
CHEMBL284795	RLKWQKZPCMICPS-UHFFFAOYSA-N	CC1=C2CCC=C(C3=CN=CN3)C2=C(C)S1	ADA2B_HUMAN;ADA2C_HUMAN;ADA2A_HUMAN;ADA2A_RAT
CHEMBL3234708	PIRXZRZNBGBOKB-UHFFFAOYSA-N	CC1=C2CCCCN2C(=O)C2=CC(OC(=O)C(C)(C)C)=CC(OC(=O)C(C)(C)C)=C21	CNR2_RAT;CNR2_MOUSE;CNR2_HUMAN
CHEMBL132727	MHSRNZSBNXFMLF-FPYGCLRLSA-N	CC1=C2COC(=O)C2=C(O)C(C/C=C(\C)CCC(=O)O)=C1O	IMDH2_HUMAN;IMDH1_HUMAN
CHEMBL486817	LBBJNGFCXDOYMQ-UHFFFAOYSA-N	CC1=C2NC3=CC(=O)C=CC3=C2C=CN1	HASP_HUMAN
CHEMBL3086884	PJXWUXARDBIOKJ-GHVJWSGMSA-N	CC1=CC(/N=N/C2=CC=C(S(=O)(=O)NC3=CC=CC=N3)C=C2)=C(N)C(C)=C1O	BRD4_HUMAN;BRD3_HUMAN
CHEMBL3086885	NPQKWPKFRWMJFA-GHVJWSGMSA-N	CC1=CC(/N=N/C2=CC=C(S(=O)(=O)NC3=CC=CC=N3)C=C2)=C(N)C(Cl)=C1O	BRD4_HUMAN;BRD3_HUMAN
CHEMBL2386790	MZOIOQHNRFBXRZ-UHFFFAOYSA-N	CC1=CC(=NC(=O)NC2=CC=C(C3=CC(N=C(O)C4=CC=C(N5CCN(C)CC5)C=C4)=NN3)C=C2C)NO1	FLT3_HUMAN;VGFR2_HUMAN;AURKA_HUMAN
CHEMBL2386801	KZOKUOXISXMSOB-UHFFFAOYSA-N	CC1=CC(=NC(O)=NCC2=CC=C(C3=CC(N=C(O)C4=CC=C(N5CCN(C)CC5)C=C4)=NN3)C=C2)NO1	FLT3_HUMAN;VGFR2_HUMAN;AURKA_HUMAN
CHEMBL3237191	KGWWHPZQLVVAPT-HRNDJLQDSA-N	CC1=CC(=NC2=CC(N3CCN(C)CC3)=NC(/C=C/C3=CC=CC=C3)=N2)NN1	AURKA_HUMAN;AURKB_HUMAN
CHEMBL1231124	PDOQBOJDRPLBQU-QMMMGPOBSA-N	CC1=CC(=NC2=NC(N[C@@H](C)C3=NC=C(F)C=N3)=NC=C2Cl)NN1	STA5A_HUMAN
CHEMBL127125	XRHLSOYDPVRXAE-UHFFFAOYSA-N	CC1=CC(=O)C(OC2=CC=CC=C2)=C(C2=CC=C(S(C)(=O)=O)C=C2)O1	PGH2_HUMAN
CHEMBL3290626	OCWUTKMYDDZSPG-UHFFFAOYSA-N	CC1=CC(=O)N(NC2=NC(C3=CC=CS3)=NC3=C2C(C)=CS3)C1=O	FLT3_HUMAN
CHEMBL3623676	SFUZCYOWOKPQLY-UHFFFAOYSA-N	CC1=CC(=O)OC2=CC(N3C=C(CNC4=CC=CC=C4)N=N3)=CC=C12	CAH9_HUMAN;CAH1_HUMAN;CAH12_HUMAN
CHEMBL52096	ZYBLSQVXWVJACW-UHFFFAOYSA-N	CC1=CC(=O)OC2=CC(OCCCN3CCN(C4=CC=CC=C4)CC3)=CC=C12	5HT1A_HUMAN;5HT2A_RAT;DRD3_HUMAN;DRD2_RAT;DRD2_HUMAN
CHEMBL3128208	NPDJRIGMWAQKTQ-UHFFFAOYSA-N	CC1=CC(Br)=C2NC(=O)C(=O)C2=C1	ALDH2_HUMAN
CHEMBL3629719	ZOGULHIZBGRKQX-KRWDZBQOSA-N	CC1=CC(C(=O)N2CCC3(CC2)CCN(C(=O)OCC(C)(C)C)[C@H]3C)=CC2=CNN=C12	ACACB_HUMAN
CHEMBL1271985	KXPDUNKSCJWNNO-UHFFFAOYSA-N	CC1=CC(C(=O)NCCCN2CCN(C3=CC=CC(C)=C3C)CC2)=NC(C2CC2)=N1	SC6A4_HUMAN;5HT2A_HUMAN
CHEMBL1818460	QYAZFPSPLQVWMZ-IAGOWNOFSA-N	CC1=CC(C(F)(F)F)=NN1C[C@@]12CNCC[C@]1(C1=CC=C(Cl)C(Cl)=C1)C2	SC6A4_HUMAN;SC6A3_HUMAN;SC6A2_HUMAN
CHEMBL3126119	BNBDPYUSBJEPGX-UUWRZZSWSA-N	CC1=CC(C(O)=NS(=O)(=O)C2=CC=C(N[C@H](CCN(C)C)CSC3=CC=CC=C3)C([N+](=O)[O-])=C2)=CC=C1C1=CC=CC2=C(CCCOC3=CC=CC4=CC=CC=C43)C(C(=O)O)=NN12	MCL1_HUMAN;B2CL1_HUMAN
CHEMBL602074	BHEHWPCMASWZFW-YVLHZVERSA-N	CC1=CC(C)=C(/C=C2/C3=CC(C4=CC=CN=C4)=CC=C3N=C2O)N1	RET_HUMAN
CHEMBL2322368	ZQALFTKLHBJFCJ-UHFFFAOYSA-N	CC1=CC(C)=C(C2=NC3=CC(N4CCN(C)CC4)=NC=C3N2)C=C1C(=O)N1CCC(C2=CC=C(C#N)C=C2)CC1	FAS_HUMAN
CHEMBL3605454	LWNTVQSWMPMEHZ-GOSISDBHSA-N	CC1=CC(C)=C(CN=C(O)C2=C(C)N([C@H](C)C3CCN(C)CC3)C3=CC=CC=C32)C(O)=N1	EZH2_HUMAN
CHEMBL3605442	MRLJERMPALQHNU-UHFFFAOYSA-N	CC1=CC(C)=C(CN=C(O)C2=CC(=O)N(C(C)C3=CC=CC=C3)C=C2)C(O)=N1	EZH2_HUMAN
CHEMBL2443259	NAZIESBCQZVJBQ-JOCHJYFZSA-N	CC1=CC(C)=C(CNCC[C@@]2(C3=CC=CC=N3)CCOC3(CCCC3)C2)S1	OPRM_HUMAN
CHEMBL217195	ZRHPGLYANANTSD-UHFFFAOYSA-N	CC1=CC(C)=C(N=C(O)C2=C(C)N=C(NC(O)=NC3=CC=CC=C3)S2)C(C)=C1	LCK_HUMAN;LCK_MOUSE
CHEMBL2430154	MTPJSRQBSRRKGM-GDNBJRDFSA-N	CC1=CC(C)=C2C(=O)O/C(=C\C3=CC=CC=C3)C2=C1	TRPM8_RAT;TRPA1_RAT
CHEMBL232151	RMDOWFPCWOIZRT-RUZDIDTESA-N	CC1=CC(C)=CC(C2=C([C@H](C)CNCCC3=CC=NC=C3)C3=C(CCN(C(=O)CC4=CC=CC=C4)C3)N2)=C1	GNRHR_RAT
CHEMBL401350	DVDTYQUTDJGBKU-UHFFFAOYSA-N	CC1=CC(C)=CC(C2=C(CCN3CCN(C(=O)N4CCCC4)CC3)C3=C(N2)SC(C(C)(C)C(=O)N2C4CCC2CC4)=C3)=C1	GNRHR_RAT;GNRHR_HUMAN
CHEMBL336884	ZGNGERRELWGUEN-UHFFFAOYSA-N	CC1=CC(C)=CC(C2=C(O)N=C3C=C(Cl)C(C(O)=NC4=CC(C)=NC=N4)=CC3=C2OCCC2CCCCN2)=C1	GNRHR_HUMAN
CHEMBL459146	XAZBDQHARDGYFI-CVEARBPZSA-N	CC1=CC(C)=CC(NC2=C(C(N)=O)C3=NC=CN3C(=N[C@H]3CCCC[C@H]3N)N2)=C1	KSYK_HUMAN;ZAP70_HUMAN
CHEMBL405714	FDBGKYDLLNFNLR-UHFFFAOYSA-N	CC1=CC(C)=NC(=NCC2=CC=C(C(=O)NC3=CC=CC=C3N)C=C2)N1	HDAC1_HUMAN
CHEMBL3586436	SQOCEMCKYDVLMM-IYBDPMFKSA-N	CC1=CC(C)=NC(N2C[C@H]3CN(C(=O)C4=C(F)C=CC=C4N4N=CC=N4)C[C@H]3C2)=N1	OX1R_HUMAN;OX2R_RAT;OX2R_HUMAN
CHEMBL3586426	LZTSTMNHWRCGAK-HDICACEKSA-N	CC1=CC(C)=NC(N2C[C@H]3CN(C(=O)C4=CC=CC=C4C4=CC=CS4)C[C@H]3C2)=N1	OX1R_HUMAN;OX2R_HUMAN;OX2R_RAT
CHEMBL3586437	NYDBXNHNMPHNGA-IYBDPMFKSA-N	CC1=CC(C)=NC(N2C[C@H]3CN(C(=O)C4=CC=CC=C4C4=NNC=N4)C[C@H]3C2)=N1	OX2R_RAT;OX2R_HUMAN
CHEMBL3670614	GRZCUNDJSTYPFU-UHFFFAOYSA-N	CC1=CC(C)=NC(N2CC3CCN(C(=O)C4=C(F)C=CC=C4C4=NC=CC=N4)CC32)=N1	OX1R_HUMAN
CHEMBL2408083	IPJOAGWGBYXHTH-KPGMTVGESA-N	CC1=CC(C)=NC(NS(=O)(=O)C2=CC=C(/N=C/C3=C(Cl)C4=CC(C(C)(C)C)=CC(C(C)(C)C)=C4OC3=O)C=C2)=N1	CAH9_HUMAN;CAH2_HUMAN
CHEMBL486162	CQMWNSQCEMHNIW-UHFFFAOYSA-N	CC1=CC(C)=NN1C1=NC(N=C(C)O)=CC(C2=CC=CC(N3CCN(C)CC3)=N2)=N1	AA1R_HUMAN;AA2AR_HUMAN;AA2AR_RAT;KCNH2_HUMAN
CHEMBL1818455	FYXXTOJUMHTXEW-QRWMCTBCSA-N	CC1=CC(C)=NN1CC12CNCC[C@]1(C1=CC=C(Cl)C(Cl)=C1)C2	SC6A4_HUMAN;SC6A3_HUMAN;SC6A2_HUMAN
CHEMBL1258603	ZAXCRUCBIGQULY-FQEVSTJZSA-N	CC1=CC(C=C2C(=O)NC3=CC=C(F)C=C32)=C2C=CC=CC(OCCN3CCC[C@H]3CO)=C12	KIT_HUMAN;FLT3_HUMAN;VGFR2_HUMAN
CHEMBL549534	ROMRTXMEQJYJJZ-UHFFFAOYSA-N	CC1=CC(C2=C(Cl)SC=N2)=C2C=CC=C(OCC3=C(C)C=CN=C3CN3C=CC=C(C(F)(F)F)C3=O)C2=N1	CP3A4_HUMAN;CP2CJ_HUMAN;BKRB2_HUMAN
CHEMBL2159738	IUURYJVPFGWYCA-KXQOOQHDSA-N	CC1=CC(C2=CC=CC(N3CCN(C4=CC=C(NS(=O)(=O)C5=CC=C(N[C@H](CCN(C)C)CSC6=CC=CC=C6)C([N+](=O)[O-])=C5)C=C4)CC3)=C2)=C(C2=CC=C(Cl)C=C2)N1C	BCL2_HUMAN;B2CL1_HUMAN
CHEMBL384143	JALZOHCTXJCEQU-UHFFFAOYSA-N	CC1=CC(C2=CN=C(CC#N)N=C2N2CCC(C3=C(C)N=CN3)CC2)=CC=C1F	SL9A1_HUMAN
CHEMBL210540	DLIDUXYWQPLFEM-UHFFFAOYSA-N	CC1=CC(C2=CN=C(N=C3C=NC(CN4CCN(C)CC4)=CN3)S2)=NC(OC2CCCCC2)=N1	CDK4_HUMAN;CDK6_HUMAN;CDK1_HUMAN;CDK7_HUMAN
CHEMBL15933	XNFJKHWCJLRFLZ-UHFFFAOYSA-N	CC1=CC(C2=NOC(C)=N2)=CC=C1C1=CC=C(C(=O)NC2=CC=C3OCC4(CCN(C)CC4)C3=C2)C=C1	5HT1B_HUMAN;5HT2A_HUMAN
CHEMBL20791	CLSGNFLCVLTDRU-UHFFFAOYSA-N	CC1=CC(C2=NOC(C)=N2)=CC=C1C1=CC=C(C(=O)NC2=CC=C3OCCN(CCN(C)C)C3=C2)C=C1	5HT1B_HUMAN;5HT1D_HUMAN;5HT2A_HUMAN
CHEMBL21724	UPTIAAUBTFAGBK-UHFFFAOYSA-N	CC1=CC(C2=NOC(C)=N2)=CC=C1C1=CC=C(C(=O)NC2=CC3=C(OCC3)C(OCCN(C)C)=C2)C=C1	5HT1B_HUMAN;5HT1D_HUMAN;5HT2A_HUMAN
CHEMBL3121964	JTLDWYUGGKDBBF-UHFFFAOYSA-N	CC1=CC(C2=NOC(C3=C4CCC(C)(C)CC4=C(C)S3)=N2)=CC(C)=C1OCC(O)CN=C(O)CO	S1PR3_HUMAN;S1PR1_HUMAN
CHEMBL1689549	QAAOETKKVXBFDC-GLWCKJDOSA-N	CC1=CC(CC(N)C(O)=N[C@@H]2CCCC[C@@H]2C(O)=N[C@@H](CC2=CC=CC=C2)C(O)=N[C@@H](C(=N)O)[C@H](C)C2=CC=CC=C2)=CC(C)=C1O	OPRD_RAT;OPRM_RAT
CHEMBL3126383	UKZFUCLKGYORJG-YNMZEGNTSA-N	CC1=CC(CCCCOCCCCCCNC[C@H](O)C2=CC=C(O)C(CO)=C2)=CC(S(=O)(=O)C2CCCC2)=C1	ADRB1_HUMAN;ADRB2_HUMAN;ADRB3_HUMAN
CHEMBL3287570	VYJGZGJDHXRHEK-DEOSSOPVSA-N	CC1=CC(Cl)=CC=C1C1=CC=CC(COC2=CC=C([C@H](CC(=O)O)C3=NC=NN3C)C=C2)=C1	FFAR1_HUMAN
CHEMBL1683450	UDTXDKDGZMYOBK-DFBJGRDBSA-N	CC1=CC(Cl)=CC=C1CCC1CCN(S(=O)(=O)C[C@](C)(C[C@H](C)C2=NC=C(F)C=N2)N(O)C=O)CC1	MMP13_HUMAN;MMP14_HUMAN;MMP2_HUMAN
CHEMBL1643199	KRPUFNAIBFHUHU-UHFFFAOYSA-N	CC1=CC(CN2CCC3=CC=CC=C3C2C(O)=NC2=CC=C(Cl)C=C2Cl)=CC=C1OCC(=O)O	PPARD_HUMAN
CHEMBL2336009	CZCBVFVSSWZKPW-UHFFFAOYSA-N	CC1=CC(CN2CCN(C)CC2)=CC(NC(=O)C2=CC=C(C)C(C#CC3=CN4N=CC=C4N=C3)=C2)=C1	KIT_HUMAN;DDR1_HUMAN;DDR2_HUMAN
CHEMBL2063331	RRLMXJYNEGEVPP-UHFFFAOYSA-N	CC1=CC(COC(O)=NCC2=CC=C(C3=CC(N=C(O)C4=CC=C(N5CCN(C)CC5)C=C4)=NN3)C=C2)=NO1	FLT3_HUMAN;VGFR2_HUMAN;VGFR1_HUMAN
CHEMBL2063332	JCKZGURUGPXEEO-UHFFFAOYSA-N	CC1=CC(COC(O)=NCC2=CC=C(C3=CC(N=C(O)C4=CC=C(OCCN5CCCC5)C=C4)=NN3)C=C2)=NO1	FLT3_HUMAN;VGFR2_HUMAN;VGFR1_HUMAN
CHEMBL502796	VNIVLVJMMLQGNQ-UHFFFAOYSA-N	CC1=CC(COC2=CC=C(S(=O)(=O)C3(C(O)=NO)CCN(C(=O)C4=CC=CC=C4)CC3)C=C2)=C2C=CC=CC2=N1	MMP13_HUMAN;MMP2_HUMAN;ADA17_HUMAN
CHEMBL447275	AAVVXYJNWGIBPT-UHFFFAOYSA-N	CC1=CC(COC2=CC=C(S(=O)(=O)C3(C(O)=NO)CCN(CC4=CC=C(Cl)C(Cl)=C4)CC3)C=C2)=C2C=CC=CC2=N1	MMP13_HUMAN;MMP2_HUMAN;ADA17_HUMAN
CHEMBL3427400	QVBLSFKMAWYOJB-NYYWCZLTSA-N	CC1=CC(F)=CC=C1C1=C(C2=CC=C(/C=C/C(=O)O)C=C2)C2=CC=C(O)C=C2OC1=O	ESR1_HUMAN
CHEMBL2203706	HCGIROBRNBTDFG-NRFANRHFSA-N	CC1=CC(F)=CC=C1C1=CC(N2CC[C@H](O)C2)=NC=C1N(C)C(=O)C(C)(C)C1=CC(C(F)(F)F)=CC(C(F)(F)F)=C1	NK1R_HUMAN;NK3R_HUMAN
CHEMBL404956	CPNTXNSOEZESIH-QZTJIDSGSA-N	CC1=CC(F)=CC=C1O[C@H](C1=CC=CC=C1)[C@H]1CNCCO1	SC6A4_HUMAN;SC6A3_HUMAN;SC6A2_HUMAN
CHEMBL567791	JCSAJCBJJWFNIO-CALCHBBNSA-N	CC1=CC(N(C)C)=NC(N[C@H]2CC[C@@H](NC(=O)C3=CC=C(Cl)C=C3)CC2)=N1	ADA2A_HUMAN;HRH1_HUMAN;5HT2B_HUMAN
CHEMBL1822491	FIAJCYVGOYDLFU-UHFFFAOYSA-N	CC1=CC(N=C2N=C(SC3=CC=C(NC(=O)CNC4CC4)C=C3)NN3C=CC=C23)=NN1	AURKB_HUMAN
CHEMBL1765610	KWNMYUCUGZGVSI-UHFFFAOYSA-N	CC1=CC(N2C(=O)C=CC3=CN=C4C=CC(C5=CNN=C5)=CC4=C32)=CC=C1F	MTOR_MOUSE
CHEMBL231305	XMRDJZYWIDOPTO-UHFFFAOYSA-N	CC1=CC(N2C=CN=C2)=CC2=C1NC(C1=C(O)N=CC=C1NCC(O)C1=CC=CC(F)=C1)=N2	IGF1R_HUMAN
CHEMBL427540	QJVKSHKJQIYIKU-UHFFFAOYSA-N	CC1=CC(N2CC3CC2CN3)=NC2=CC=C(N=C(O)COC3=CC=C(OC(F)(F)F)C=C3)C=C12	MCHR2_HUMAN;MCHR1_HUMAN
CHEMBL195635	ROIFDGZSVAMLHB-UHFFFAOYSA-N	CC1=CC(N2CCC(N3CCCC3)CC2)=NC2=CC=C(N=C(O)COC3=CC=C(OC(F)(F)F)C=C3)C=C12	MCHR2_HUMAN;MCHR1_HUMAN
CHEMBL370120	LVJCVDSXJBWGMI-UHFFFAOYSA-N	CC1=CC(N2CCCCC2)=NC2=CC=C(N=C(O)COC3=CC=C(OC(F)(F)F)C=C3)C=C12	MCHR1_HUMAN
CHEMBL97211	MNYODQSAKDAGDY-UHFFFAOYSA-N	CC1=CC(N2CCNCC2)=C2C=C(NS(=O)(=O)C3=C(C)C4=CC(Cl)=CC=C4S3)C=CC2=N1	5HT1A_HUMAN;5HT1D_HUMAN;5HT6R_HUMAN
CHEMBL401930	ZWVZORIKUNOTCS-OAQYLSRUSA-N	CC1=CC(N2CCOCC2)=CC2=C1NC(C1=C(O)N=CC=C1NC[C@@H](O)C1=CC=CC(Cl)=C1)=N2	CP3A4_HUMAN;LCK_HUMAN;FAK1_HUMAN;IGF1R_MOUSE;IGF1R_HUMAN
CHEMBL182886	REDUAMKOTCJQNS-UHFFFAOYSA-N	CC1=CC(N2CCOCC2)=NC2=CC=C(N=C(O)COC3=CC=C(C(F)(F)F)C=C3)C=C12	MCHR1_HUMAN
CHEMBL2218440	JDBNULPMLASKRM-UHFFFAOYSA-N	CC1=CC(N2N=C(C)C(CC(O)=NCC3=CC=C(F)C=C3Cl)=C2C)=CC=N1	P2RX7_HUMAN
CHEMBL2312269	WTEXNXXPHWVVDS-UHFFFAOYSA-N	CC1=CC(NC(=O)CC(=O)O)=C2CCCC2=C1OC1=CC=C(O)C(CCC2=CC=C(F)C(F)=C2)=C1	THB_HUMAN;THA_HUMAN
CHEMBL2336409	QSYLKMKIVWJAAK-UHFFFAOYSA-N	CC1=CC(NC2=CC=C(N=C(O)C3=CC=C(N=C4C=CNC5=CC=CC=C54)C=C3)C=C2)=NC(=N)N1	DNM3A_HUMAN;DNMT1_HUMAN
CHEMBL1614709	KSOVGRCOLZZTPF-QMKUDKLTSA-N	CC1=CC(NC2=NC=C(F)C(=N[C@H]3[C@@H](C(=N)O)[C@@H]4C=C[C@H]3C4)N2)=CC=C1N1CCN(C)CC1	VGFR2_HUMAN;AURKB_HUMAN
CHEMBL228976	SCPDXSGJBNCTBA-UHFFFAOYSA-N	CC1=CC(NC2=NC=NC3=CN=C(N4CCCC4)C=C32)=CC=C1OC1=CC=C(C(=O)NCC(C)(C)C)C=C1	ERBB2_HUMAN
CHEMBL228977	ZNIHSZIOJYSEMQ-UHFFFAOYSA-N	CC1=CC(NC2=NC=NC3=CN=C(N4CCN(C)CC4)C=C32)=CC=C1OC1=CC=C(C(=O)NCC(C)(C)C)C=C1	ERBB2_HUMAN
CHEMBL375671	KKWBRQPIXLDPAR-UHFFFAOYSA-N	CC1=CC(NC2=NC=NC3=CN=C(N4CCOCC4)C=C32)=CC=C1OC1=CC=C(C(=O)NCC(C)(C)C)C=C1	ERBB2_HUMAN
CHEMBL1161425	DCJFBZIBSWVDCC-ZJQIPYTLSA-N	CC1=CC(O)=CC(C)=C1C[C@H](N)[C@@H](O)C/C=C/[C@H](O)[C@@H](CC1=CC=CC=C1)C(=O)O[C@@H](CC1=CC=CC=C1)C(=N)O	OPRD_HUMAN;OPRM_HUMAN
CHEMBL2159118	PVXLGFBXDRYJSA-LVXARBLLSA-N	CC1=CC(O)=CC(C)=C1C[C@H](N)C(=O)N(CC1=CC=CC=C1)[C@@H](C)C1=NC=C(C2=CC=CC=C2)N1	OPRD_RAT;OPRM_RAT
CHEMBL1172247	OYHTUAKSBPLZSH-LTIDWATBSA-N	CC1=CC(O)=CC(C)=C1C[C@H](N)C(=O)N1CC(O)=N[C@@H](CC2=CN=CN2)C(O)=N[C@H](CC2=CC=CC=C2)C(O)=N[C@@H](CCCNC(=N)N)C(O)=N[C@@H](CC2=CNC3=CC=CC=C23)C(O)=N[C@H](C(O)=N[C@@H](CC(=O)O)C(O)=N[C@@H](CC2=CC=CC=C2)C(=N)O)CSSC[C@@H](N)C1=O	MC4R_HUMAN;OPRD_HUMAN;OPRM_RAT
CHEMBL3409764	DXGQBZMYRUPLTA-RWZLTNLOSA-N	CC1=CC(O)=CC(C)=C1C[C@H](N)C(=O)N1CCC2=CC=CC=C2C1C(O)=N[C@@H](CC1=CC=CC=C1)C(O)=N[C@H](CC(=N)O)CC1=CC=CC=C1	OPRD_RAT;OPRM_RAT
CHEMBL3104108	DEPLIXINVXNOOD-QHCPKHFHSA-N	CC1=CC(O)=CC(C)=C1C[C@H](N)C(=O)N1CCN(CCCC2=CC=CC=C2)CC1	OPRD_RAT;OPRK_HUMAN;OPRM_RAT
CHEMBL3104109	ONJXNUUVHYKXSO-MHZLTWQESA-N	CC1=CC(O)=CC(C)=C1C[C@H](N)C(=O)N1CCN(CCCC2=CC=CC3=CC=CC=C32)CC1	OPRD_RAT;OPRK_HUMAN;OPRM_RAT
CHEMBL506761	DGSVUCDQWMCAPS-XTEPFMGCSA-N	CC1=CC(O)=CC(C)=C1C[C@H](N)C(O)=N[C@@H]1CC2=C(CN(CC(O)=NCC3=CC=CC=C3)C1=O)NC1=CC=CC=C12	OPRD_RAT;OPRM_RAT
CHEMBL3634248	SBTLNIGOFFIEFE-RRPNLBNLSA-N	CC1=CC(O)=CC(C)=C1C[C@H](N)C(O)=N[C@@H]1CCCC2=CC=C(CC3=CC=CC=C3)C=C21	OPRD_RAT;OPRK_HUMAN;OPRM_RAT
CHEMBL1782140	ORYLQLGPWPORPN-VXNXHJTFSA-N	CC1=CC(O)=CC(C)=C1C[C@H](N)C(O)=N[C@H](CCCNC(=N)N)C(O)=N[C@H]1CC2=CC=CC=C2CN(CC(=N)O)C1=O	OPRD_MOUSE;OPRD_RAT;OPRM_RAT
CHEMBL3408521	WWUPAOQRBLVDHW-DSPMFFIESA-N	CC1=CC(O)=CC(C)=C1C[C@H](N)C(O)=N[C@H](CCCNC(=N)O)C(O)=N[C@H]1CC2=CC=CC=C2CN(CCC(=O)N(C)CC2=CC=CC=C2)C1=O	OPRD_MOUSE;OPRD_RAT;OPRM_RAT
CHEMBL2322566	HSFBFNDPFKSIJK-JDXGNMNLSA-N	CC1=CC(O)=CC(C)=C1C[C@H](N)C(O)=N[C@H]1CCNC2=CC=C(CC3=CC=C4C=CC=CC4=C3)C=C21	OPRD_RAT;OPRK_HUMAN;OPRM_RAT
CHEMBL560733	XNRABRXYGRUDAX-INIZCTEOSA-N	CC1=CC(O)=CC(C2=NN(CC#N)C=C2C2=CC(=NC[C@H](C)O)NC(C3=CC=CN=C3)=N2)=C1	ALK_HUMAN;MET_HUMAN;ROS1_HUMAN
CHEMBL3397292	SQHQTOOAHYXFTB-UHFFFAOYSA-N	CC1=CC(O)=CC(C2=NN(CC#N)C=C2C2=CC(=NCCN3CCOCC3)NC(C3=CC=CN=C3)=N2)=C1	ROS1_HUMAN
CHEMBL1813284	JEORYEVIWMUWRC-NRFANRHFSA-N	CC1=CC(OC[C@@H]2CC3=CC=CC=C3O2)=CC=C1C(=O)N1C2=CC=CC=C2C(CC(=O)O)=C1C	PI2R_HUMAN;PD2R_MOUSE
CHEMBL1813120	CLCVZIUBJHRUGU-NRFANRHFSA-N	CC1=CC(OC[C@@H]2CN(C)C3=CC=CC=C3O2)=CC=C1C(=O)N1C2=CC=CC=C2C(CC(=O)O)=C1C	PE2R2_MOUSE;PI2R_HUMAN;PD2R_MOUSE
CHEMBL1813289	NVDILWSBQQABQM-GOSISDBHSA-N	CC1=CC(OC[C@@H]2COC3=CC=CC=C32)=CC=C1C(=O)N1C2=CC=C(F)C=C2C(CC(=O)O)=C1C	PI2R_HUMAN;PD2R_MOUSE
CHEMBL1813282	LHONMOULGYVETO-HXUWFJFHSA-N	CC1=CC(OC[C@@H]2COC3=CC=CC=C3O2)=CC=C1C(=O)N1C2=CC=CC=C2C(CC(=O)O)=C1C	PI2R_HUMAN;PD2R_MOUSE
CHEMBL3628906	KFLIEZCTIPHBCO-UHFFFAOYSA-N	CC1=CC(OC2=NC=NC3=C2C2=C(CCCC2)S3)=CC=C1NC(O)=NC1=CC=CC(Br)=C1	VGFR2_HUMAN
CHEMBL1075732	JIUOMOGUVRWPNZ-UHFFFAOYSA-N	CC1=CC(OCC2=NC(C3=CC=C(C(=O)N(C)C(C)C)C=C3)=C(C3=CC=C(OC(F)(F)F)C=C3)O2)=CC=C1OCC(=O)O	PPARD_HUMAN;PPARA_HUMAN;PPARG_HUMAN
CHEMBL1086105	MGPIMNVSULKFFK-UHFFFAOYSA-N	CC1=CC(OCCCN2CCC3=C(C2)NC=N3)=CC=C1C1=NC2=C(C)C(F)=CC=C2N1	HRH3_HUMAN;HRH2_HUMAN;HRH4_MOUSE;HRH4_HUMAN
CHEMBL2381301	PSCSPRXNTYPGSP-IHKRANBOSA-N	CC1=CC(OCCCS(C)(=O)=O)=CC=C1C1=CC=CC(C2COC3=CC4=C(C=C3O2)OC[C@H]4CC(=O)O)=C1	FFAR1_HUMAN
CHEMBL230069	UAJYHPWCBGWDNL-UHFFFAOYSA-N	CC1=CC(S(=O)(=O)NC2=CC=C3CCN(C)CCC3=C2)=CC=C1C1=CC=C(Cl)C=C1	5HT2A_HUMAN;5HT2C_HUMAN;5HT6R_HUMAN;DRD3_HUMAN;DRD2_HUMAN
CHEMBL2037577	UHZSDVNOWGZQIJ-UHFFFAOYSA-N	CC1=CC(SC(CC2=CC=CC=C2)C2=C(C)N=C(C3=CC=C(C(F)(F)F)C=C3)S2)=CC=C1OCC(=O)O	PPARD_HUMAN
CHEMBL396496	IYNGJYKTRDXUDJ-UHFFFAOYSA-N	CC1=CC(SCC2=NC(C3=CC=C(OC(F)(F)F)C=C3)=NS2)=CC=C1OC(C)(C)C(=O)O	PPARA_MOUSE
CHEMBL194922	ISAYVWZUNKTFRK-CYXNTTPDSA-N	CC1=CC=C([C@@H](C(O)=NC(C)C)N2C(=O)[C@@H](C3CC4=CC=CC=C4C3)N=C(O)[C@H]2CC(C)C)C=C1	OXYR_HUMAN
CHEMBL3704573	ZHOSAEFOHKXJDJ-DEOSSOPVSA-N	CC1=CC=C([C@H](NC2=C(NC3=CC=C(Cl)C(S(=O)(=O)N4CCN(C)CC4)=C3O)C(=O)C2=O)C2(C)COC2)O1	CCR6_HUMAN
CHEMBL376113	FOMAEAAMXSBAJG-LANGDILFSA-N	CC1=CC=C([C@H]2C[C@@H]3CC[C@H]([C@H]2C2=NC=C(C4=CC=C(Cl)C(Cl)=C4)S2)N3C)C=C1	SC6A4_RAT;SC6A3_HUMAN;SC6A3_RAT
CHEMBL226984	UYCWPYLNAMMOLO-NQAVQENRSA-N	CC1=CC=C([C@H]2C[C@@H]3CC[C@H]([C@H]2C2=NC=C(C4=CC=CC([N+](=O)[O-])=C4)S2)N3C)C=C1	SC6A4_HUMAN;SC6A3_RAT;SC6A3_HUMAN;SC6A2_HUMAN
CHEMBL3309741	WNTQDUCVTGWJKH-GOSISDBHSA-N	CC1=CC=C([C@H]2CC(C3=CC(Cl)=CC=C3O)=NN2C(=O)C2=CC=CO2)C=C1	AOFA_HUMAN;AOFB_HUMAN
CHEMBL3086822	PLJOYTSAUJSHBE-CALJPSDSSA-M	CC1=CC=C(/C=C/CN2C3=CC=CC=[N+]3C(P(=S)(C3=CC=CC=C3)C3=CC=CC=C3)=C2C)C=C1	NPSR1_HUMAN
CHEMBL1171792	NFZYOSOZVKIONF-UHFFFAOYSA-N	CC1=CC=C(Br)C2=C(C#N)C=C(C(=O)C3CC3)N12	EGFR_HUMAN
CHEMBL387791	XNRMQSNQFCESPA-UHFFFAOYSA-N	CC1=CC=C(C(=O)C2=NN(C(=O)C3=CC=C(F)C=C3)C=C2)C(C)=C1	ELNE_HUMAN;THRB_HUMAN
CHEMBL2322371	RUUONBUDIHHUFB-UHFFFAOYSA-N	CC1=CC=C(C(=O)N2CCC(C3=CC=C(C#N)C=C3)CC2)C=C1C1=NC2=CC(N3CCCC3)=NC=C2N1	FAS_HUMAN
CHEMBL1413622	BIEYFOHSWAIQDF-UHFFFAOYSA-N	CC1=CC=C(C(=O)N2NC(C3=CC=CN=C3)=NC2=N)C=C1	ST14_HUMAN;KLK7_HUMAN;KLK5_HUMAN
CHEMBL219103	KERAXCVZALMMNG-UHFFFAOYSA-N	CC1=CC=C(C(=O)NC2=CC(C(F)(F)F)=CC=C2N2CCCCC2)C=C1C#CC1=CNC(=N)N=C1	LCK_HUMAN;TIE2_HUMAN
CHEMBL2336010	ZHAGZTJIWAFRBI-UHFFFAOYSA-N	CC1=CC=C(C(=O)NC2=CC(Cl)=CC(CN3CCN(C)CC3)=C2)C=C1C#CC1=CN2N=CC=C2N=C1	KIT_HUMAN;DDR1_HUMAN;DDR2_HUMAN
CHEMBL219584	NKKSIIYIDSJFSX-UHFFFAOYSA-N	CC1=CC=C(C(=O)NC2=CC=CC(C(F)(F)F)=C2)C=C1C#CC1=CN=C2C=CC=CC2=C1	LCK_HUMAN;VGFR2_HUMAN;TIE2_HUMAN
CHEMBL221019	AIMHAFQTBGSBMF-UHFFFAOYSA-N	CC1=CC=C(C(=O)NC2=CC=CC(C(F)(F)F)=C2)C=C1C#CC1=CN=C2C=CC=CC2=N1	LCK_HUMAN;VGFR2_HUMAN;TIE2_HUMAN
CHEMBL427998	FCPPQNZGDIZFLT-UHFFFAOYSA-N	CC1=CC=C(C(=O)NC2=CC=CC(C(F)(F)F)=C2)C=C1C#CC1=CNC(=N)N=C1	LCK_HUMAN;VGFR2_HUMAN;TIE2_HUMAN
CHEMBL398618	ZAAQJDPTTZJUDL-UHFFFAOYSA-N	CC1=CC=C(C(=O)NC2CCC3=CC=C(CCN4CCN(C5=NSC6=CC=CC=C65)CC4)C=C32)C=C1	ADA1A_RAT;5HT1A_HUMAN;5HT2A_HUMAN;DRD2_HUMAN;KCNH2_HUMAN
CHEMBL2336032	VUJQGYIVERKNSC-UHFFFAOYSA-N	CC1=CC=C(C(=O)NC2CCCC2)C=C1C#CC1=CN2N=CC=C2N=C1	KIT_HUMAN;DDR1_HUMAN
CHEMBL213553	URBCBEUOQKQHNA-SFVWDYPZSA-N	CC1=CC=C(C(=O)NN=C(O)C2(C(O)=N[C@H]3CC(=O)OC3O)CCC2)C=C1	CASP1_HUMAN
CHEMBL512247	BUFJQMQIISLUKT-UHFFFAOYSA-N	CC1=CC=C(C(C2=CC=CC=C2Cl)N2C3CCC2CC(O)(CCCO)C3)C(Cl)=C1	OPRM_HUMAN;OPRX_HUMAN
CHEMBL2179762	ATLRMJMTXFCOHV-UHFFFAOYSA-N	CC1=CC=C(C(N=C(O)CC2=CC=CC=C2)N=C(O)CC2=CC=CC=C2)C=C1	CNR2_HUMAN;CNR1_HUMAN
CHEMBL442447	NMLQEDQDZYWDQL-UHFFFAOYSA-N	CC1=CC=C(C(O)=NC(C)C23CC4CC(CC(C4)C2)C3)C=C1S(=O)(=O)N1CCOCC1	CNR2_HUMAN
CHEMBL212195	WKGOYAITUGNCTH-UHFFFAOYSA-N	CC1=CC=C(C(O)=NC2=CC=CC(C(F)(F)F)=C2C)C=C1C1=CC=C2N=C(N(C)CCCN3CCOCC3)N=CC2=C1	LCK_HUMAN;VGFR2_HUMAN;MK14_HUMAN
CHEMBL215863	JRNCQPTXPIPDSZ-UHFFFAOYSA-N	CC1=CC=C(C(O)=NC2=CC=CC(C(F)(F)F)=C2C)C=C1C1=CC=C2N=C(NC3=CC=CC=C3)N=CC2=C1	LCK_HUMAN;VGFR2_HUMAN;MK14_HUMAN;JAK3_HUMAN
CHEMBL212181	IZZSAERQBCCMSM-UHFFFAOYSA-N	CC1=CC=C(C(O)=NC2=CC=CC(C(F)(F)F)=C2C)C=C1C1=CC=C2N=C(NC3CC3)N=CC2=C1	LCK_HUMAN;VGFR2_HUMAN;MK14_HUMAN;JAK3_HUMAN
CHEMBL215691	GSUDSWBWGLGBGN-UHFFFAOYSA-N	CC1=CC=C(C(O)=NC2=CC=CC(C(F)(F)F)=C2C)C=C1C1=CC=C2N=C(NC3CCN(C)CC3)N=CC2=C1	LCK_HUMAN;VGFR2_HUMAN;MK14_HUMAN
CHEMBL3393994	UDWMEJSZQCWBJH-UHFFFAOYSA-N	CC1=CC=C(C(O)=NC2=NC3=CC=CC=C3N2CCN2CCCC2)C=N1	OPRK_HUMAN
CHEMBL1800911	WMXJYEDCJIDCNY-UHFFFAOYSA-N	CC1=CC=C(C(O)=NC2CC2)C=C1C1=CC=C2C(=C1)N=C(O)C21CCCC1	MK14_HUMAN;RAF1_HUMAN
CHEMBL1091199	XQRUWZMHPKNIDA-UHFFFAOYSA-N	CC1=CC=C(C(O)=NC2CC2)C=C1C1=CC2=C(N(C)C1=O)N(C1=CC=C(F)C=C1F)N=C2	MK14_HUMAN;MAPK2_HUMAN
CHEMBL2401982	QHNXZMWGDCUUFW-UHFFFAOYSA-N	CC1=CC=C(C(O)=NC2CC2)C=C1NC(=O)C1=CC=C(C2=CC=CC(Cl)=C2)S1	MK11_HUMAN;MK14_HUMAN
CHEMBL1933727	WEDKOJTTZUJUBS-SVDKCWMDSA-N	CC1=CC=C(C[C@H](O)/C=C/[C@H]2CCC(=O)N2CCSC2=NC(C(=O)O)=CS2)O1	PE2R4_MOUSE;PE2R3_MOUSE;PE2R2_MOUSE
CHEMBL210517	OIBWGGKYJHWGPB-UHFFFAOYSA-N	CC1=CC=C(C#CC2=CC=C(S(=O)(=O)C(CCN3C(=O)C4=CC=CC=C4C3=O)C(=O)O)C=C2)C=C1	MMP13_HUMAN;MMP3_HUMAN;MMP2_HUMAN;MMP9_HUMAN
CHEMBL2420553	DYKHPUDSEYVCKM-MEMLXQNLSA-N	CC1=CC=C(C2(N=C(O)C3=CC=C4N=C(N[C@H]5CC[C@H](O)CC5)C5=NC=CN5C4=C3)CC2)C=C1	MK08_HUMAN
CHEMBL1627023	GWPBVPACOMPQDI-UHFFFAOYSA-N	CC1=CC=C(C2=C([N-]S(=O)(=O)C3=CC=C(C(C)(C)C)C=C3)[N-][CH+]N=C2OCCOC2=NC=C(CO)C=[NH+]2)C=C1	EDNRB_HUMAN;EDNRA_RAT
CHEMBL112531	XCDYCRJUBJSYLD-UHFFFAOYSA-N	CC1=CC=C(C2=C(OCCOC3=NC=C(Br)C=N3)NC=NC2=NS(=O)(=O)C2=CC=C(C(C)(C)C)C=C2)C=C1	EDNRB_HUMAN;EDNRA_RAT;EDNRA_HUMAN
CHEMBL3403765	FTJGKCRCBGQPIG-ACRUOGEOSA-N	CC1=CC=C(C2=CC=C([C@H](CO)N=C(O)[C@H]3C[C@@H]3C3=CC=CS3)C=C2)C=C1	GPR88_HUMAN
CHEMBL230070	VXTBATODBHMPJK-UHFFFAOYSA-N	CC1=CC=C(C2=CC=C(S(=O)(=O)NC3=CC=C4CCN(C)CCC4=C3)C=C2)S1	5HT2A_HUMAN;5HT2C_HUMAN;5HT6R_HUMAN;DRD3_HUMAN;DRD2_HUMAN
CHEMBL1783646	SBFXPLUUMAMXFA-OVCLIPMQSA-N	CC1=CC=C(C2=CCC(C)(C)C3=CC(C(=O)/C=C/C4=CC=C(C(=O)O)C=C4)=CC=C23)C=C1	RARB_MOUSE
CHEMBL1644275	JMRVHBJXROYVQP-UHFFFAOYSA-N	CC1=CC=C(C2=CN(CC3=CC=CC=C3)C3=C2CNCC3)C=C1	5HT7R_RAT
CHEMBL3605806	JUPSXCNVLALBFD-UHFFFAOYSA-N	CC1=CC=C(C2=CN=C(C3(NCC4=CC=CC(F)=C4)CCCC3)N2)C=C1	SSR3_HUMAN
CHEMBL272669	RSXYRGSDOLORMR-UHFFFAOYSA-N	CC1=CC=C(C2=NC(=NC(=O)CN3CCN(C)CC3)C=C(C3=NC=CS3)N2)O1	AA1R_HUMAN;AA2AR_HUMAN
CHEMBL256755	NJNUNXVUFLFRNF-UHFFFAOYSA-N	CC1=CC=C(C2=NC(N3N=C(C)C=C3C)=CC(N=C(O)COC3=CC=CC=C3CCN3CCOCC3)=N2)O1	AA2AR_HUMAN;KCNH2_HUMAN
CHEMBL247515	QEMSVWCTUIBXRM-UHFFFAOYSA-N	CC1=CC=C(C2=NC=C(C(O)=NC(C)CCC3=CC=CC=C3)N=C2C2=CC=C(C)C=C2)C=C1	CNR1_HUMAN
CHEMBL2144409	QDMXVKKPYBGIAS-UHFFFAOYSA-N	CC1=CC=C(C2=NN(C3=CC=C(NC4=NC=CC(C5=CC=CC(N6CCOCC6)=C5)=N4)C=C3)C=N2)C=N1	MK10_HUMAN;MK10_RAT;MK09_HUMAN;MK08_HUMAN
CHEMBL3126822	KQNLJPQBNLBZFU-UHFFFAOYSA-N	CC1=CC=C(C2=NN(C3=CC=C(S(N)(=O)=O)C=C3)C=C2C(=N)O)C=C1	CAH9_HUMAN;CAH2_HUMAN;CAH1_HUMAN;CAH12_HUMAN
CHEMBL3126804	IEDHNSZCAYGLLT-UHFFFAOYSA-N	CC1=CC=C(C2=NN(C3=CC=C(S(N)(=O)=O)C=C3)C=C2C(O)=NN)C=C1	CAH9_HUMAN;CAH2_HUMAN;CAH1_HUMAN;CAH12_HUMAN
CHEMBL3398216	WTFHMLBXIKRNAC-UHFFFAOYSA-N	CC1=CC=C(C2=NN(CC3CCC4=C(C=CC=C4OCC(=O)O)C3)C(=O)C=C2C2=CC=CC=C2)C=C1	PI2R_HUMAN;PI2R_RAT
CHEMBL1771217	MMCUCOOPEAHRPL-UHFFFAOYSA-N	CC1=CC=C(C2=NN(CCCOC3=CC=C(S(=O)(=O)C4(C(O)=NO)CCOCC4)C=C3)N=N2)N=C1	MMP13_HUMAN;MMP3_HUMAN;MMP2_HUMAN;MMP8_HUMAN
CHEMBL1079640	CCJLDYTVWAENSM-NZQKXSOJSA-N	CC1=CC=C(C2=NN=C(SCCCN3C[C@@H]4C[C@]4(C4=CC=C(C(F)(F)F)C=C4)C3)N2C)C=N1	KCNH2_HUMAN
CHEMBL1771218	LIQFLIXIOKMDTJ-UHFFFAOYSA-N	CC1=CC=C(C2=NN=NN2CCCOC2=CC=C(S(=O)(=O)C3(C(O)=NO)CCOCC3)C=C2)N=C1	MMP13_HUMAN;MMP3_HUMAN;MMP7_HUMAN;MMP2_HUMAN;MMP9_HUMAN;MMP8_HUMAN
CHEMBL3121754	CJYRWDLBYJRULF-UHFFFAOYSA-N	CC1=CC=C(C2=NN3C(=NN=C3C3=CC=C(S(N)(=O)=O)C=C3)SC2)C=C1	CAH9_HUMAN;CAH2_HUMAN;CAH1_HUMAN;CAH12_HUMAN
CHEMBL2380867	SXNVEZCCWFOWDA-UHFFFAOYSA-N	CC1=CC=C(C2=NOC(C)=C2C2=CC=CC=C2)O1	PGH1_HUMAN
CHEMBL2417762	LGGKWBLAJGNGQP-UHFFFAOYSA-N	CC1=CC=C(C2CC(C3=CC=CC=C3)=NN2C)C=C1	AOFB_HUMAN
CHEMBL2322002	YSGVIJFMBOEZJZ-UHFFFAOYSA-N	CC1=CC=C(C2CC=CCNC2)C=C1Cl	SC6A4_HUMAN;SC6A3_HUMAN;SC6A2_HUMAN
CHEMBL1087004	MNOOVRNGPIWJDI-UHFFFAOYSA-N	CC1=CC=C(C2NC3=CC=CC=C3N3C(C4=CC=CC=C4)=C4C(=O)N(C)C(=O)N(C)C4=C23)O1	CFTR_HUMAN
CHEMBL3330121	GTPKZTQLTICGMS-UHFFFAOYSA-N	CC1=CC=C(Cl)C=C1C1=C(C(=N)O)C=C(C2=CC=NC(NC3=CC=C(N4CCN(C)CC4)C=C3)=N2)N1C	JAK2_HUMAN;ABL1_HUMAN
CHEMBL209584	HANLAPNDBNRKKI-FTJBHMTQSA-N	CC1=CC=C(CN[C@@H]2CCN(C(=O)N3CC[C@H](N(C)C(=O)C4=CC=C(C5=CC=C(C(F)(F)F)C=C5)C=C4)C3)C2)O1	MCHR1_HUMAN
CHEMBL3647977	ODUYVHAFJTXMAF-UHFFFAOYSA-N	CC1=CC=C(CN2C3CCC2CC(NC2=CC=C4NN=CC4=C2)C3)C=C1OCCO	GDIR1_HUMAN
CHEMBL381019	UPEHPUZOPHDONV-NRFANRHFSA-N	CC1=CC=C(CN2CC[C@H](N=C(O)C3=CC=CC(C4=CC=CS4)=C3)C2)C=C1	5HT2A_HUMAN;DRD4_HUMAN;DRD2_HUMAN
CHEMBL494548	XKKURHTXUQVPTG-UHFFFAOYSA-N	CC1=CC=C(CN2CCN(C3=CC=CC4=C3N=C(C3=CC=C(C(C)(C)C)C=C3)N4)CC2)O1	GNRHR_HUMAN
CHEMBL351989	OLGSDKVBQGETRV-UHFFFAOYSA-N	CC1=CC=C(CN2CCN(C3CCC4=CC=CC5=C4N(C3=O)C(C)(C)C5)CC2)C=C1	DRD4_HUMAN
CHEMBL3329245	GVLXLJVMLUUFMS-LBDPGJCZSA-N	CC1=CC=C(CN2N=C(C(O)=NC3C(C)(C)C4CC[C@@]3(C)C4)C3=C2C2=C(C3)SC=C2C)C=C1	CNR2_MOUSE;CNR1_MOUSE
CHEMBL381689	SUGVYNSRNKFXQM-UHFFFAOYSA-N	CC1=CC=C(CN2N=C(C(O)=NC3C4(C)CCC(C4)C3(C)C)C=C2C2=CC=C(Cl)C(C)=C2)C=C1	CNR2_MOUSE;CNR2_RAT;CNR2_HUMAN;CNR1_MOUSE;CNR1_HUMAN;CNR1_RAT
CHEMBL3331450	QUHFDYOROMTIMX-UHFFFAOYSA-N	CC1=CC=C(CN2N=C(C(O)=NN3CCCCCC3)C3=C2C2=C(C3)SC=C2C)C=C1	CNR2_MOUSE
CHEMBL2018375	ZBIJSTZDZCPBBF-AHWVRZQESA-N	CC1=CC=C(CNC[C@H](N=C(O)CN=C(O)C2=CC=CC(C(F)(F)F)=C2)[C@@H](O)C2=CC=CC=C2)C(C)=C1	CCR2_HUMAN
CHEMBL1762546	IVWHSTCJCURGMH-UHFFFAOYSA-N	CC1=CC=C(CO)C=C1N(C)C1=CC=NC(NC2=CC(N3CCOCC3)=CC(S(C)(=O)=O)=C2)=N1	EPHB4_HUMAN
CHEMBL218713	IQBMPJYFQVSHLG-UHFFFAOYSA-N	CC1=CC=C(COC(=O)N2CCC(CNC3=NC=CC=N3)CC2)C=C1	NMDE2_HUMAN
CHEMBL1922662	IRQIBOAVBGKTBW-UHFFFAOYSA-N	CC1=CC=C(COC2=CC=C3C(=C2)C(SC(C)(C)C)=C(CC(C)(C)C(=O)O)N3CC2=CC=C(C3=CC=C(C)C=N3)C=C2)N=C1	CP3A4_HUMAN;CP2C9_HUMAN
CHEMBL1371684	SEZPRMPVJMVCBV-UHFFFAOYSA-N	CC1=CC=C(CSC2=NC(O)=C3CCCC3=N2)C=C1	MMP13_HUMAN
CHEMBL262433	QKPLUKMJEKRAJD-UHFFFAOYSA-N	CC1=CC=C(F)C(N=C(O)NC2=CC=C(C3=NSC4=NC=NC(N)=C43)C=C2)=C1	KIT_HUMAN;VGFR3_HUMAN;VGFR1_HUMAN;TIE2_HUMAN
CHEMBL3126949	ADHVTOAGYGEFSM-IBGZPJMESA-N	CC1=CC=C(F)C=C1C(C)(C)C[C@@](O)(CC1=CC2=NC=NC=C2N1)C(F)(F)F	GCR_HUMAN;MCR_HUMAN
CHEMBL3126948	ABDAGDDZOUDCKI-IBGZPJMESA-N	CC1=CC=C(F)C=C1C(C)(C)C[C@@](O)(CC1=CC2=NN=CC=C2N1)C(F)(F)F	GCR_HUMAN;MCR_HUMAN
CHEMBL3661280	ZBZGWPWATXMCSH-UHFFFAOYSA-N	CC1=CC=C(F)C=C1C1=CC=C2N=CN=C(NC3=CC=CC4=C3C=NN4)C2=C1	BRAF_HUMAN
CHEMBL1779042	SNNFRAGGSGAUHH-NRFANRHFSA-N	CC1=CC=C(N(CC2=CC=CC=C2)C(=O)O[C@H]2CN3CCC2CC3)C=C1	ACM2_HUMAN;ACM3_HUMAN;ACM1_HUMAN
CHEMBL184712	PHMWPKDBVRDSTN-UHFFFAOYSA-N	CC1=CC=C(N=C(O)C2=CC(F)=CC(N3CCCC3)=C2)C=C1NC(=O)C1=CC=C(OCC2=CC=CC=N2)C=C1	MK14_HUMAN;SMO_HUMAN
CHEMBL3355158	GFABXPYEGAFBKF-UHFFFAOYSA-N	CC1=CC=C(N=C(O)C2=CC(N3C=C(N=C(O)NC4=CC=CC=C4Cl)C=N3)=CC=C2F)C=N1	MK10_HUMAN;MK08_HUMAN
CHEMBL3616960	XQGUIRKPWAXDLW-UHFFFAOYSA-N	CC1=CC=C(N=C(O)C2=CC(N3CCN(C)CC3)=CC(C(F)(F)F)=C2)C=C1N=C(O)C1=C(C)ON=C1	CSF1R_HUMAN;LYN_HUMAN;RAF1_HUMAN;BRAF_HUMAN
CHEMBL2144069	ZGBGPEDJXCYQPH-UHFFFAOYSA-N	CC1=CC=C(N=C(O)C2=CC=CC(C(C)(C)C#N)=C2)C=C1NC1=CC=C2N=CN(C)C(=O)C2=C1	YES_HUMAN;RAF1_HUMAN
CHEMBL224356	OIFRIFPZTMMMSX-UHFFFAOYSA-N	CC1=CC=C(N2C=NC3=C(SC4=NC=CC(N(C)C)=C43)C2=O)C(C)=C1	GRM1_RAT
CHEMBL2425146	UFUDJJBHRBMKDD-UHFFFAOYSA-N	CC1=CC=C(N2N=C(C(C)(C)C)C=C2NC(=O)NC2=CC=C(N3C=CN=C3)C=C2)C=C1	CP2D6_HUMAN;CP2C9_HUMAN;CP2C8_HUMAN
CHEMBL103667	MVCOAUNKQVWQHZ-UHFFFAOYSA-N	CC1=CC=C(N2N=C(C(C)(C)C)C=C2NC(=O)NC2=CC=C(OCCN3CCOCC3)C3=CC=CC=C23)C=C1	DDR2_HUMAN;MK14_HUMAN;MK09_HUMAN;BRAF_HUMAN
CHEMBL1213973	BBZXKDAPACZAMH-UHFFFAOYSA-N	CC1=CC=C(N2N=C(C(C)(C)C)C=C2NC(O)=NC2=CC=C(C)C(NC3=NC=CC(C4=CC=CN=C4)=N3)=C2)C=C1	MK14_HUMAN;BRAF_HUMAN;ABL1_MOUSE
CHEMBL1738943	DZVQBRGQNWDWIG-UHFFFAOYSA-N	CC1=CC=C(N2N=C(C(C)(C)C)C=C2NC(O)=NC2=NC(CCOCC3=CC=NC=C3)=CS2)C=C1	DDR1_HUMAN;DDR2_HUMAN
CHEMBL2218434	CHYGOHRACGNCTQ-UHFFFAOYSA-N	CC1=CC=C(N2N=C(C)C(CC(O)=NCC3=CC=C(F)C=C3Cl)=C2C)C=N1	P2RX7_HUMAN
CHEMBL206575	GCEFTTIUEIKKPW-UNOMPAQXSA-N	CC1=CC=C(N2N=C(O)/C(=C/C3=CC=C(C4=CC=C(C)C(Cl)=C4)O3)C2=O)C=C1C	SRC_HUMAN
CHEMBL351285	FNOVENHZHXUETK-UHFFFAOYSA-N	CC1=CC=C(NC(=O)N=C2N=C3NN(C)C=C3C3=NC(C4=CC=CO4)=NN23)C=C1	AA1R_HUMAN;AA2BR_HUMAN;AA2AR_HUMAN;AA3R_HUMAN
CHEMBL272645	DLYHIJZSZUMFEL-UHFFFAOYSA-N	CC1=CC=C(NC(=O)NC2=CC=C(C3=CC=CC4=C3C(N)=NO4)C=C2)C=C1	VGFR2_HUMAN
CHEMBL184742	YCCAMNPZGLARRQ-UHFFFAOYSA-N	CC1=CC=C(NC(O)=NC2=CC=CC(N3CCCC3)=C2)C=C1NC1=NC=CC(C2=CC=CN=C2)=N1	BCR_HUMAN
CHEMBL3674637	JULQTXJCIXPDKN-UHFFFAOYSA-N	CC1=CC=C(NC2=CN=C(N3CCCCCC3)C(C)=C2)C(C(=O)O)=C1	PYRD_HUMAN
CHEMBL2418824	BQCVGSNZEUQCIS-UHFFFAOYSA-N	CC1=CC=C(NC2=NC(C(=O)N3CCCCC3C)=CS2)C=C1	TRPC3_HUMAN;TRPC6_HUMAN
CHEMBL2408575	LNVIBVCDBGTKOO-UHFFFAOYSA-N	CC1=CC=C(NC2=NC=C3C(=O)CC(C)CC3=N2)C=N1	AOFB_HUMAN;GRM5_RAT;GRM5_HUMAN
CHEMBL2409175	GDSQVLMYYCNAGP-UHFFFAOYSA-N	CC1=CC=C(NC2=NC3=C(C#N)C=NN3C(NC3CC3)=C2)C=C1N=C(C)O	PIM3_HUMAN;DYRK3_HUMAN;HIPK2_HUMAN
CHEMBL120923	GVRAYSMKJYQJNC-UHFFFAOYSA-N	CC1=CC=C(OC(=O)C2=CC=C3C(=C2)CCC2=C(C)C(=O)CCN32)C=C1	S5A2_HUMAN;S5A1_HUMAN
CHEMBL363018	BMQHLQSJYWHFHJ-UHFFFAOYSA-N	CC1=CC=C(OC(C)(CC2=CC=C(OCCC3=C(C)OC(C4=CC=C(C5=CC=CC=C5)C=C4)=N3)C=C2)C(=O)O)C=C1	PPARA_HUMAN
CHEMBL599371	QNOVJSGRCXZVAL-UHFFFAOYSA-N	CC1=CC=C(OC2=NC=CC=C2C2CCNCC2)C(F)=C1	SC6A4_HUMAN;SC6A2_HUMAN;5HT1A_HUMAN
CHEMBL234423	PNMMHGYXIWNCEE-SZPZYZBQSA-N	CC1=CC=C(S(=O)(=O)N[C@H]2CC[C@@H](N3CCN(C4=CC=CC=C4OC(C)C)CC3)CC2)C=C1Cl	ADA1A_HUMAN;ADA1B_HUMAN;ADA1D_HUMAN;DRD2_HUMAN
CHEMBL234609	PNMMHGYXIWNCEE-HZCBDIJESA-N	CC1=CC=C(S(=O)(=O)N[C@H]2CC[C@H](N3CCN(C4=CC=CC=C4OC(C)C)CC3)CC2)C=C1Cl	ADA1A_HUMAN;ADA1B_HUMAN;ADA1D_HUMAN;DRD2_HUMAN
CHEMBL3623642	SGPJHCHZBWEFLE-UHFFFAOYSA-N	CC1=CC=C(S(=O)(=O)NC2=CC=CC(C3C4=C(CC(C)(C)CC4=O)N(C4=CC=C(S(N)(=O)=O)C=C4)C4=C3C(=O)CC(C)(C)C4)=C2)C=C1	CAH9_HUMAN;CAH2_HUMAN;CAH12_HUMAN
CHEMBL485535	OOPPXCLFSYMOMD-UHFFFAOYSA-N	CC1=CC=C(SC2=C3C(CC(=O)O)CCCN3C3=NC=CC(S(C)(=O)=O)=C32)C=C1	TA2R_HUMAN;PD2R_HUMAN
CHEMBL384962	ZCNGPVKGHKYTQX-UHFFFAOYSA-N	CC1=CC=C2C(=C1)C(C1=CC=NC3=CC=C(C(F)(F)F)C=C31)=C(C)N2CC(=O)O	PD2R2_HUMAN
CHEMBL271669	KYPLTYNYSYVGGA-UHFFFAOYSA-N	CC1=CC=C2C(=C1)C1=CC=C3C=CC=NC3=C1NS2(=O)=O	IKBA_HUMAN
CHEMBL216735	SPEFJYZGXZENAF-UHFFFAOYSA-N	CC1=CC=C2C(=C1)CC1=C2N(C2=CC=C(Cl)C=C2Cl)N=C1C(O)=NC1CCCCC1	CNR2_MOUSE;CNR1_MOUSE
CHEMBL196138	YTAXNXDGKHGYIC-UHFFFAOYSA-N	CC1=CC=C2C(=N1)N=CC(C(O)=NCC1=CC=CO1)=C2O	AA1R_HUMAN;AA2AR_HUMAN
CHEMBL2179304	BBYVQBNYXZIDGW-UHFFFAOYSA-N	CC1=CC=C2C(=N1)SCC1=C2N(C2=CC=C(S(N)(=O)=O)C=C2)N=C1	CAH7_HUMAN;CAH2_HUMAN;CAH5A_HUMAN;CAH1_HUMAN;CAH14_HUMAN
CHEMBL385508	BNHUMMLUSHLSRT-UHFFFAOYSA-N	CC1=CC=C2C(=O)C(C(O)=NC3CCCC3)=CN(CCN3CCOCC3)C2=N1	CNR2_HUMAN;CNR2_MOUSE;CNR1_HUMAN
CHEMBL178564	KCHOGJMXHYZZSG-UHFFFAOYSA-N	CC1=CC=C2C(N3CCN(C)CC3)=CC3=CC=CC=C3CN12	5HT2A_RAT;5HT2C_RAT;DRD1_RAT;DRD2_RAT
CHEMBL484205	VNLOMGRFINWFNU-UHFFFAOYSA-N	CC1=CC=C2C(N3CCN(CC4=CC=C5OCC(O)=NC5=C4)CC3)=CC=CC2=N1	SC6A4_RAT;5HT1A_HUMAN;5HT1D_HUMAN
CHEMBL1290597	PDLXDQOODGXTSQ-UHFFFAOYSA-N	CC1=CC=C2C(N3CCN(CCC4=C(C)C=CC5=C4CCC(=O)N5C)CC3)=CC=CC2=N1	ERG_HUMAN
CHEMBL489394	PRYHARAEUCUVIY-UHFFFAOYSA-N	CC1=CC=C2C(N3CCN(CCC4=CC(F)=C5OCC(O)=NC5=C4)CC3)=CC=CC2=N1	SC6A4_HUMAN;5HT1B_HUMAN;5HT1A_HUMAN;5HT1D_HUMAN
CHEMBL522257	JAELRPUWEUXJPW-UHFFFAOYSA-N	CC1=CC=C2C(N3CCN(CCC4=CC=C5OCC(=O)N(C)C5=C4)CC3)=CC=CC2=N1	SC6A4_HUMAN;5HT1B_HUMAN;5HT1A_HUMAN;5HT1D_HUMAN;KCNH2_HUMAN
CHEMBL495703	DZBLKVHBOHYUNY-SFHVURJKSA-N	CC1=CC=C2C(N3CCN(CCC4=CC=C5OCC(O)=NC5=C4)[C@@H](C)C3)=CC=CC2=N1	SC6A4_HUMAN;5HT1B_HUMAN;5HT1A_HUMAN;5HT1D_HUMAN
CHEMBL521873	DZBLKVHBOHYUNY-GOSISDBHSA-N	CC1=CC=C2C(N3CCN(CCC4=CC=C5OCC(O)=NC5=C4)[C@H](C)C3)=CC=CC2=N1	SC6A4_HUMAN;5HT1B_HUMAN;5HT1A_HUMAN;5HT1D_HUMAN
CHEMBL521506	VOSXYXQMEFDJMI-UHFFFAOYSA-N	CC1=CC=C2C(N3CCN(CCC4=CC=C5OCC(O)=NC5=C4)CC3)=CC(Cl)=CC2=N1	SC6A4_HUMAN;5HT1B_HUMAN;5HT1A_HUMAN;5HT1D_HUMAN
CHEMBL497980	FRFBWAJTOSLKJT-UHFFFAOYSA-N	CC1=CC=C2C(N3CCN(CCC4=CC=C5OCC(O)=NC5=C4)CC3)=CC=C(Cl)C2=N1	SC6A4_HUMAN;5HT1B_HUMAN;5HT1A_HUMAN;5HT1D_HUMAN
CHEMBL497979	CTUZKIUJWYPNFV-UHFFFAOYSA-N	CC1=CC=C2C(N3CCN(CCC4=CC=C5OCC(O)=NC5=C4)CC3)=CC=C(F)C2=N1	SC6A4_HUMAN;5HT1B_HUMAN;5HT1A_HUMAN;5HT1D_HUMAN
CHEMBL490417	KGVROJQOCQABGA-UHFFFAOYSA-N	CC1=CC=C2C(N3CCN(CCC4=CC=C5OCC(O)=NC5=C4)CC3)=CC=CC2=N1	SC6A4_RAT;SC6A4_HUMAN;5HT1B_HUMAN;5HT1A_HUMAN;5HT1D_HUMAN;KCNH2_HUMAN
CHEMBL495705	MSFUUIPBIBJYNX-UHFFFAOYSA-N	CC1=CC=C2C(N3CCN(CCC4=CC=C5OCC(O)=NC5=C4)CC3C)=CC=CC2=N1	SC6A4_HUMAN;5HT1B_HUMAN;5HT1A_HUMAN;5HT1D_HUMAN
CHEMBL1290716	SITWRYHARVINLW-UHFFFAOYSA-N	CC1=CC=C2C(N3CCN(CCC4=CC=CC5=C4C=CC(=O)N5C)CC3)=CC=CC2=N1	SC6A4_HUMAN;5HT1A_HUMAN;5HT1D_HUMAN
CHEMBL1290486	VFFOKQFHFJASRW-UHFFFAOYSA-N	CC1=CC=C2C(N3CCN(CCC4=CC=CC5=C4CCC(O)=N5)CC3)=CC=CC2=N1	SC6A4_HUMAN
CHEMBL1242167	HKLFFMXMBRRWHA-UHFFFAOYSA-N	CC1=CC=C2C(N3CCN(CCC4=CC=CC5=C4OCC4=C(C(O)=NC6CCC6)N=CN54)CC3)=CC=CC2=N1	SC6A4_HUMAN;KCNH2_HUMAN
CHEMBL1241639	SBDOPCIVOPZGMV-UHFFFAOYSA-N	CC1=CC=C2C(N3CCN(CCC4=CC=CC5=C4OCC4=NN=NN45)CC3)=CC=CC2=N1	CP1A2_HUMAN;SC6A4_HUMAN;KCNH2_HUMAN
CHEMBL496317	WIGOHQYSKWOHPH-UHFFFAOYSA-N	CC1=CC=C2C(N3CCN(CCC4=CC5=C(C=C4F)OCC(O)=N5)CC3)=CC=CC2=N1	SC6A4_HUMAN;5HT1B_HUMAN;5HT1A_HUMAN;5HT1D_HUMAN
CHEMBL470849	ACMJXMGGOZMZJM-UHFFFAOYSA-N	CC1=CC=C2C(N3CCN(CCCC4=CC=CC5=C4OCC(O)=N5)CC3)=CC=CC2=N1	SC6A4_HUMAN;5HT1B_HUMAN;KCNH2_HUMAN
CHEMBL363413	NEKNPPRWLZIEGE-UHFFFAOYSA-N	CC1=CC=C2C(OCCN3CCN(CC4=CC(Cl)=CC=C4Cl)CC3)=CC=CC2=N1	5HT1B_HUMAN;5HT1A_HUMAN;5HT1D_HUMAN
CHEMBL191605	STHBOQUYXBHUNT-UHFFFAOYSA-N	CC1=CC=C2C(OCCN3CCN(CC4=CC=C(C)C([N+](=O)[O-])=C4)CC3)=CC=CC2=N1	SC6A4_RAT;5HT1B_HUMAN;5HT1A_HUMAN;5HT1D_HUMAN
CHEMBL365810	GCIDJPAHOAQOPY-UHFFFAOYSA-N	CC1=CC=C2C(OCCN3CCN(CC4=CC=C(O)C([N+](=O)[O-])=C4)CC3)=CC=CC2=N1	SC6A4_RAT;5HT1B_HUMAN;5HT1A_HUMAN;5HT1D_HUMAN
CHEMBL494631	NELMSVTWQFLKAL-UHFFFAOYSA-N	CC1=CC=C2C(OCCN3CCN(CC4=CC=CC=C4)CC3)=CC=CC2=N1	SC6A4_RAT;5HT1B_HUMAN;5HT1A_HUMAN;5HT1D_HUMAN
CHEMBL332164	QVOYZXHTFPOKJV-UHFFFAOYSA-N	CC1=CC=C2CC(=O)C(C(=O)Cl)=CC2=C1	AOFA_HUMAN;AOFB_HUMAN
CHEMBL2037289	JUFYXGLEONTECM-KSFASEQNSA-N	CC1=CC=C2N=C(C3=CC=CC(C[C@H](O)/C=C/[C@H]4CCC(=O)N4CCSC4=NC(C(=O)O)=CS4)=C3)OC2=C1	PE2R4_MOUSE;PE2R1_MOUSE;PE2R2_MOUSE
CHEMBL3216666	YELZMCGXJMUQHM-SCGPDRHWSA-N	CC1=CC=C2N=C(NC(=O)C3=CC=C(Cl)C=C3)NC(=N[C@H]3CCCC[C@H]3NC(=N)N)C2=C1	OPRK_RAT;OPRM_HUMAN
CHEMBL471496	MIDKPVLYXNLFGZ-UHFFFAOYSA-N	CC1=CC=C2N=C(NCCN)C3=NC=C(C)N3C2=C1	IKKB_HUMAN
CHEMBL420863	PAJSQNJPMJTKTN-UHFFFAOYSA-N	CC1=CC=C2N=C(O)N(C3CCN(CC4=CC5=C(C=C4Cl)OCO5)CC3)C2=C1	ACM1_HUMAN;5HT7R_HUMAN;OPRX_HUMAN
CHEMBL502159	ZTLOBJCILUZKRV-UHFFFAOYSA-N	CC1=CC=C2NC(C3=CC(CC4=CC=CC=C4)=CC=C3O)=CC(=O)C2=C1	GBRA2_RAT;GBRA1_RAT;GBRA5_RAT;GBRA3_RAT
CHEMBL2179907	UAVBKLSQGLKZKO-UHFFFAOYSA-N	CC1=CC=C2NC3=NC(C#N)=CC=C3CN(S(=O)(=O)C3=CC=C(C(C)(C)C)C=C3)C2=C1C	BRS3_HUMAN
CHEMBL539987	MJRMGLJQJOXSDU-UHFFFAOYSA-N	CC1=CC=C2OC(C3=CC=C(OCCOCCOCCOCCOCCOC4=CC=C(C5=CC(=O)C6=CC(C)=CC=C6O5)C=C4)C=C3)=CC(=O)C2=C1	MRP1_HUMAN
CHEMBL373174	MHHXJUJWDGPAEH-KEWLPNKHSA-N	CC1=CC=C2ON(C[C@@H]3C[C@H]4C5=CC=CC=C5OC5=CC=C(Br)C=C5[C@H]4O3)C2=C1	5HT2A_HUMAN;5HT2C_HUMAN;OPRX_RAT
CHEMBL474892	BDOBNHGYFGVFDD-HSZRJFAPSA-N	CC1=CC=CC(C(=O)NC2=CC=C3C[C@@H](NCC4=NC=CS4)CC3=C2)=C1C1=CC=C(C(F)(F)F)C=C1	SMO_HUMAN
CHEMBL2338579	JUFSRROJKRHALC-LAUBAEHRSA-N	CC1=CC=CC(C(O)=N[C@H]2CCC[C@]3(CN=C(C4=CC=CC(Cl)=C4)O3)C2)=N1	GRM5_HUMAN
CHEMBL404394	OJUUVRQHCLTVOX-UHFFFAOYSA-N	CC1=CC=CC(C(O)=NN=C2C3=CC=CC=C3NC3=C(C)C(C)=CC=C23)=C1	CATD_HUMAN
CHEMBL221870	DOBIYIOPZIMMRH-AMBBWHSESA-N	CC1=CC=CC(C)=C1C(=O)OCC(=O)[C@H](CC(=O)O)N=C(O)[C@H](CCCCN=C(O)CCCCCN=C(O)CCCCC1SC[C@@H]2N=C(O)N[C@H]12)N=C(O)[C@H](CCC(=O)O)N=C(O)OCC1=CC=CC=C1	CASP8_HUMAN;CASP1_HUMAN;CASP3_HUMAN
CHEMBL210114	MXZKDHBBWMNOME-PIVQAISJSA-N	CC1=CC=CC(C)=C1C(O)=NN=C(O)C1(C(O)=N[C@H]2CC(=O)OC2O)CCCCC1	CASP8_HUMAN
CHEMBL213336	IYRXIXGRSIJDNI-UHFFFAOYSA-N	CC1=CC=CC(C)=C1C(O)=NN1C2=CC=C(Cl)C=C2N=C(N2CCN(C)CC2)C2=CC=CC=C21	ADA2A_HUMAN;5HT2A_HUMAN;DRD1_HUMAN;DRD2_HUMAN;DRD5_HUMAN
CHEMBL3354618	MADNEJGLKFDCFU-UHFFFAOYSA-N	CC1=CC=CC(C)=C1C1=C(O)CC(CC2=CC=CC3=C2CCC(NS(=O)(=O)C2=CC=C(Cl)C=C2)C3)C1=O	TA2R_HUMAN
CHEMBL1259097	KQRHCJXCCFJNQW-UHFFFAOYSA-N	CC1=CC=CC(C)=C1C1=CC=C2SC3=CC=CC=C3CC(N3CCN(C)CC3)C2=C1	ADA1D_RAT;DRD2_HUMAN
CHEMBL1935558	XFTTTWALLGOVFT-UHFFFAOYSA-N	CC1=CC=CC(C)=C1C1=CC=CC2=C1NC(=N)N=C2N1CCN(C)CC1	HRH4_HUMAN
CHEMBL3091556	PCBUAQSVQWQAPU-UHFFFAOYSA-N	CC1=CC=CC(C)=C1NC(=O)C1=CC=C(NC2=NC=C(C(F)(F)F)C(C3=CC=C(OC(F)(F)F)C=C3)=N2)C=C1	SHH_MOUSE
CHEMBL534948	LOSGPNWYZDEGGT-UHFFFAOYSA-N	CC1=CC=CC(C)=C1NC1=NC=C(C2=CC=C(OCC3CCCN(C)C3)C=C2)N2C=NC=C12	LCK_HUMAN;SRC_HUMAN
CHEMBL377481	INKLMMQBCKFZMP-UHFFFAOYSA-N	CC1=CC=CC(C)=C1OC(=O)N(C1=CC=C2C=CC=CC2=C1)C1=CC=NC(NC2=CC=C(N3CCN(C)CC3)C=C2)=N1	LCK_HUMAN;SRC_HUMAN;VGFR2_HUMAN;MK14_HUMAN
CHEMBL427047	JHOJBACWBQNOPM-UHFFFAOYSA-N	CC1=CC=CC(C)=C1OC(=O)N(C1=CC=CC=C1)C1=CC=NC(NC2=CC=C(N3CCN(C)CC3)C=C2)=N1	LCK_HUMAN;SRC_HUMAN;VGFR2_HUMAN;MK14_HUMAN
CHEMBL3597595	PGDZTLDIKMARHN-UHFFFAOYSA-N	CC1=CC=CC(C#CC=C2CCN(C3=CC=CC=C3)CC2)=N1	GRM5_RAT;GRM5_HUMAN
CHEMBL3597594	WYDQDVYUIYFOCH-UHFFFAOYSA-N	CC1=CC=CC(C#CC=C2CCN(C3=NC=CC=C3[N+](=O)[O-])CC2)=N1	GRM5_HUMAN;GRM5_RAT;GRM1_RAT
CHEMBL492634	RYKSGWSKILPDDY-UHFFFAOYSA-N	CC1=CC=CC(C2=C(C3=CC=C4N=CC=NC4=C3)N=C(CC3=CC=CC(C(=N)O)=C3)N2)=N1	TGFR1_MOUSE;TGFR1_HUMAN;ACV1B_HUMAN;MK14_HUMAN;RIPK2_HUMAN
CHEMBL226838	WGZOTBUYUFBEPZ-UHFFFAOYSA-N	CC1=CC=CC(C2=C(C3=CC=C4OCOC4=C3)N=C(C(C)(C)C)N2)=N1	TGFR1_HUMAN;TGFR1_MOUSE;ACV1B_HUMAN;MK14_HUMAN;RIPK2_HUMAN
CHEMBL3260623	MFIQSIKORGZOQM-UHFFFAOYSA-N	CC1=CC=CC(C2=C(C3=CN4N=CN=C4C=C3)N=C(CNC3=CC(F)=CC(F)=C3)N2)=N1	TGFR1_HUMAN;MK14_HUMAN
CHEMBL3260567	FJCDSQATIJKQKA-UHFFFAOYSA-N	CC1=CC=CC(C2=C(C3=CN4N=CN=C4C=C3)N=C(CNC3=CC=CC=C3F)N2)=N1	TGFR1_HUMAN;TGFR1_MOUSE;ACV1B_HUMAN;VGFR2_HUMAN;RIPK2_HUMAN
CHEMBL484356	ACVFFLLCEGYOOX-UHFFFAOYSA-N	CC1=CC=CC(C2=C(O)C(O)=CC3=C2CCNCC3C2=CC=CC=C2)=C1	5HT1A_RAT;DRD1_HUMAN
CHEMBL398175	IEANVAFYLZJSPC-NSCUHMNNSA-N	CC1=CC=CC(C2=CC=C(C(=O)NC/C=C/CN3CCN(C4=CC=CC(Cl)=C4Cl)CC3)C=C2)=N1	5HT1A_HUMAN;5HT2A_HUMAN;5HT2C_HUMAN;DRD3_HUMAN;DRD2_HUMAN
CHEMBL3325913	IRKUMRQQBHRFLD-UHFFFAOYSA-N	CC1=CC=CC(C2=CC3=C(C=C2O)C(C2=CC=CC=C2)CN(C)CC3)=C1	5HT2A_HUMAN;DRD1_HUMAN
CHEMBL552232	QQWPUZDBNNDUNZ-UHFFFAOYSA-N	CC1=CC=CC(C2=NC(C)=CC(N=C3C=CNC=C3)=N2)=N1	TGFR1_HUMAN
CHEMBL1766456	HGJGLMBKNFJBHW-UHFFFAOYSA-N	CC1=CC=CC(C2=NN(CCC(S)=NC3=CC=CC(C#N)=C3)C=C2C2=CC=C3N=CC=CC3=C2)=N1	TGFR1_HUMAN;MK14_HUMAN
CHEMBL204063	QLCHJBPDLYRMBA-UHFFFAOYSA-N	CC1=CC=CC(C2=NN3CCCC3=C2C2=CC=C3N=CN(CCCO)C3=C2)=N1	TGFR1_HUMAN;TGFR2_HUMAN
CHEMBL2364611	IVRXNBXKWIJUQB-UHFFFAOYSA-N	CC1=CC=CC(C2=NN3CCCC3=C2C2=CC=NC3=CC=C(C(=N)O)C=C32)=N1	TGFR1_HUMAN;ACV1B_HUMAN;VGFR2_HUMAN;MK14_HUMAN;RIPK2_HUMAN
CHEMBL180752	UQFMMXIEBQVORL-UHFFFAOYSA-N	CC1=CC=CC(C2CC2C2=CC=CC=C2CCC(=O)O)=C1OCC1=CC=CC=C1	PE2R3_HUMAN;PE2R2_HUMAN
CHEMBL2441340	PRWSIEBRGXYXAJ-UHFFFAOYSA-N	CC1=CC=CC(CC(=O)N2CCC3=C2C=CC(C2=CN(C)C4=NC=NC(N)=C24)=C3F)=N1	E2AK2_HUMAN;E2AK3_HUMAN;E2AK1_HUMAN
CHEMBL131393	GGCYNGKPFFUEPC-UHFFFAOYSA-N	CC1=CC=CC(Cl)=C1N=C(O)C1=CN=C(N=C(O)C2=CC=CC=C2)S1	LCK_HUMAN
CHEMBL186177	RULZSIQMRFGMKN-UHFFFAOYSA-N	CC1=CC=CC(Cl)=C1N=C(O)C1=CN=C(NC2=CC=CC=C2)S1	MK14_HUMAN
CHEMBL222388	XZLJEIBXFOYRCP-UHFFFAOYSA-N	CC1=CC=CC(CN2CCC(N3CC(C4=CC=CC=C4)(C4=CC=CC=C4)N=C3O)CC2)=C1	ACM2_HUMAN;ACM3_HUMAN
CHEMBL213424	SINCAXCRAGCJEY-UHFFFAOYSA-N	CC1=CC=CC(N)=C1C(O)=NN1C2=CC=C(Cl)C=C2N=C(N2CCN(C)CC2)C2=CC=CC=C21	ADA2A_HUMAN;5HT2A_HUMAN;DRD1_HUMAN;DRD5_HUMAN
CHEMBL223220	NEJMZWVLFRWQSG-UHFFFAOYSA-N	CC1=CC=CC(N=C(O)N(C)CC2=CC=C(C3=NNC4=C3CC3=CC=C(CN5CCN(C)CC5)C=C34)S2)=C1	KIT_HUMAN;VGFR2_HUMAN;VGFR1_HUMAN
CHEMBL214063	SFCSGFUQASTWES-UHFFFAOYSA-N	CC1=CC=CC(N=C(O)N(CC2=CC=C(C3=NNC4=C3CC3=CC(CN5CCN(C)CC5)=CC=C34)S2)C2CC2)=C1	KIT_HUMAN;VGFR2_HUMAN;VGFR1_HUMAN
CHEMBL371379	KNXNQDZKPNJJEY-UHFFFAOYSA-N	CC1=CC=CC(N=C(O)NC2=CC=C(C3=C(CC4=CC=CN=C4)SC4=NC=NC(N)=C43)C=C2)=C1	KIT_HUMAN;VGFR2_HUMAN;TIE2_HUMAN
CHEMBL369908	MXHHCGBNNWOCGV-UHFFFAOYSA-N	CC1=CC=CC(N=C(O)NC2=CC=C(C3=C(CC4=CC=NC=C4)SC4=NC=NC(N)=C43)C=C2)=C1	KIT_HUMAN;VGFR2_HUMAN;TIE2_HUMAN
CHEMBL372388	PHWICBBDBJYOQR-UHFFFAOYSA-N	CC1=CC=CC(N=C(O)NC2=CC=C(C3=C(CN4CCN(C)CC4)SC4=NC=NC(N)=C43)C=C2)=C1	KIT_HUMAN;VGFR2_HUMAN;TIE2_HUMAN
CHEMBL194842	TXHCSJVBIFJCLK-UHFFFAOYSA-N	CC1=CC=CC(N=C(O)NC2=CC=C(C3=C(CN4CCOCC4)SC4=NC=NC(N)=C43)C=C2)=C1	KIT_HUMAN;VGFR2_HUMAN;TIE2_HUMAN
CHEMBL376951	FKFACVZGGDYEHZ-UHFFFAOYSA-N	CC1=CC=CC(N=C(O)NC2=CC=C(C3=NSC4=NC=NC(N)=C43)C=C2)=C1	KIT_HUMAN;VGFR3_HUMAN;VGFR1_HUMAN;TIE2_HUMAN
CHEMBL258630	TYMMXZFVKMSUTR-UHFFFAOYSA-N	CC1=CC=CC(N=C(O)NC2C(=O)N(CC(=O)N3CCCC3)C3=CC=CC=C3N(CC(=O)N3CCCC3)C2=O)=C1	CCKAR_MOUSE;GASR_MOUSE
CHEMBL3120747	VBOVAJFRUPXPBN-UHFFFAOYSA-N	CC1=CC=CC(N=C2N=C(NC3=CC=C(S(N)(=O)=O)C=C3)N=C(Cl)N2)=C1	CAH9_HUMAN;CAH2_HUMAN;CAH1_HUMAN;CAH12_HUMAN
CHEMBL1835057	ODRSUVBAJITCIK-GFCCVEGCSA-N	CC1=CC=CC(N=C2NC(N[C@@H]3CCNC3)=NC=C2C(=N)O)=C1	KSYK_HUMAN;KCNH2_HUMAN
CHEMBL242424	OJHDOIIUJLKKAH-UHFFFAOYSA-N	CC1=CC=CC(N2C=C3C4=CC=CC=C4N=C(N=C(O)C4=CC=CC=C4)C3=N2)=C1	AA1R_HUMAN;AA3R_HUMAN
CHEMBL3216076	ZEERPTKETJJYHM-PPLJNSMQSA-N	CC1=CC=CC(N2CCN(C[C@H](O)CN=C(O)C3=C(C)N(C4=CC=CC=C4)C(C)=N3)CC2)=C1C	SC6A4_HUMAN;5HT2A_HUMAN;5HT2C_HUMAN
CHEMBL184770	IOUSMYRYFCYRJU-UHFFFAOYSA-N	CC1=CC=CC(N2CCN(CCC3=CC=C4N=NNC4=C3)CC2)=C1C	SC6A4_HUMAN;5HT1A_HUMAN;5HT2A_HUMAN;5HT2C_HUMAN;DRD2_HUMAN
CHEMBL3358508	GTISUCALIQQFFX-DEOSSOPVSA-N	CC1=CC=CC(N2CCN(CCCCN=C(O)[C@@H]3CCC4=CC=CC=C4N3)CC2)=C1	5HT1A_HUMAN;5HT2A_HUMAN;5HT2C_HUMAN;DRD3_HUMAN
CHEMBL3358506	GTISUCALIQQFFX-XMMPIXPASA-N	CC1=CC=CC(N2CCN(CCCCN=C(O)[C@H]3CCC4=CC=CC=C4N3)CC2)=C1	5HT1A_HUMAN;5HT2A_HUMAN;5HT2C_HUMAN;DRD3_HUMAN
CHEMBL3358502	PAAUBDWPMHOPRI-UHFFFAOYSA-N	CC1=CC=CC(N2CCN(CCCCNC(=O)C3=CC=C4C=CC=CC4=N3)CC2)=C1	5HT1A_HUMAN;5HT2A_HUMAN;5HT2C_HUMAN;DRD3_HUMAN
CHEMBL1081644	NUHJBHFWIFYLHK-UHFFFAOYSA-N	CC1=CC=CC(N2CCN(CCCN=C(O)C3=C(C)N(C)C(C4=CC=CC=C4)=C3)CC2)=C1C	SC6A4_HUMAN;5HT2A_HUMAN;5HT2C_HUMAN
CHEMBL3215862	WTHLTXBIFADIQK-UHFFFAOYSA-N	CC1=CC=CC(N2CCN(CCCN=C(O)C3=C(C)N(C4=CC=C(Cl)C=C4)C(C)=N3)CC2)=C1C	SC6A4_HUMAN;5HT2A_HUMAN;5HT2C_HUMAN
CHEMBL3217173	OEVPCXMTWJIQHA-UHFFFAOYSA-N	CC1=CC=CC(N2CCN(CCCN=C(O)C3=C(C)N(C4=CC=C(F)C=C4)C(C)=N3)CC2)=C1C	SC6A4_HUMAN;5HT2A_HUMAN;5HT2C_HUMAN
CHEMBL3216974	TXPWXTFSLYAPNT-UHFFFAOYSA-N	CC1=CC=CC(N2CCN(CCCN=C(O)C3=C(C)N(C4=CC=CC(Cl)=C4)C(C)=N3)CC2)=C1C	SC6A4_HUMAN;5HT2A_HUMAN;5HT2C_HUMAN
CHEMBL3216745	RCOCMICOYJEDIW-UHFFFAOYSA-N	CC1=CC=CC(N2CCN(CCCN=C(O)C3=C(C)N(C4=CC=CC=C4)C(C(C)C)=N3)CC2)=C1C	SC6A4_HUMAN;5HT2A_HUMAN;5HT2C_HUMAN
CHEMBL3217176	SVYQLZGVECCISN-UHFFFAOYSA-N	CC1=CC=CC(N2CCN(CCCN=C(O)C3=C(C)N(C4=CC=CC=C4)C(C)=N3)CC2)=C1C	SC6A4_HUMAN;5HT2A_HUMAN;5HT2C_HUMAN
CHEMBL3216298	JNJFGMMXZQTTEV-UHFFFAOYSA-N	CC1=CC=CC(N2CCN(CCCN=C(O)C3=C(C)N(C4=CC=CC=C4Cl)C(C)=N3)CC2)=C1C	SC6A4_HUMAN;5HT2A_HUMAN;5HT2C_HUMAN
CHEMBL3216741	OHVIMHICPLSQCY-UHFFFAOYSA-N	CC1=CC=CC(N2CCN(CCCN=C(O)C3=C(C)N(C4=CC=CC=C4F)C(C)=N3)CC2)=C1C	SC6A4_HUMAN;5HT2A_HUMAN;5HT2C_HUMAN
CHEMBL1081468	OZHJLELZQHCGSD-UHFFFAOYSA-N	CC1=CC=CC(N2CCN(CCCN=C(O)C3=C(C)NC(C4=CC=CC=C4)=C3)CC2)=C1C	SC6A4_HUMAN;5HT2A_HUMAN;5HT2C_HUMAN
CHEMBL2024684	OWIYYKSTVQMPLM-UHFFFAOYSA-N	CC1=CC=CC(N2N=CC=C2C2=CC=C3N=CN(C)C(=O)C3=C2)=N1	TGFR1_MOUSE
CHEMBL3401189	SLBUCFBPKYJQBD-UHFFFAOYSA-N	CC1=CC=CC(OCC2=CN3C(=O)N(C4=CC=C(F)C=C4)C=CC3=N2)=C1	GRM5_RAT
CHEMBL3289968	UGKBAMPEXOAPEC-UHFFFAOYSA-N	CC1=CC=CC(S(=O)(=O)NCCCCN2CCN(C3=NOC4=CC=CC=C43)CC2)=C1	5HT7R_HUMAN;5HT2A_HUMAN;DRD2_HUMAN
CHEMBL3145344	POTOTFVDJBVDSY-INIZCTEOSA-N	CC1=CC=CC=C1[C@H](CC(=O)O)N=C(O)C1=CC(=O)N(C2=CC=CC(F)=C2)N1	PPGB_HUMAN
CHEMBL3086045	IIXUBHOQXODODU-FZCBKRAZSA-N	CC1=CC=CC=C1[C@H]1C[C@@H](NCC2=CC=C(Cl)C=C2)CC[C@@H]1C(=O)N1CC(C2=CC=CC=C2)(C2=CC=CC=C2)C1	PCP_HUMAN;PCP_MOUSE;CNR1_HUMAN;KCNH2_HUMAN
CHEMBL3323660	JMWPNBKHGFORBT-KYJSFNMBSA-N	CC1=CC=CC=C1[C@H]1CCC[C@H]1NC[C@H](O)C1=CC=C(O)C2=C1SC(O)=N2	ADRB1_HUMAN;ADRB2_HUMAN;DRD3_HUMAN
CHEMBL220703	IMVIBXUOEUWVME-UHFFFAOYSA-N	CC1=CC=CC=C1C(=O)NC1=CC=C(S(=O)(=O)NC2CCN(C(=O)CCN)CC2)C2=CC=CC=C12	CCR8_HUMAN
CHEMBL373168	UAUAYXKIQBNMBX-UHFFFAOYSA-N	CC1=CC=CC=C1C1=NC(CCC23CC4CC(CC(C4)C2)C3)=C(C(O)=NC2=CC=CC(CC(=O)O)=C2)N1	GASR_MOUSE
CHEMBL3218645	DZKYPGWZOFNJJM-QFIPXVFZSA-N	CC1=CC=CC=C1C1=NC2=CC=C(C3=CC=C(Cl)C=C3)C=C2C(=O)N1C[C@H]1CCCN(C(C)C)C1	CP3A4_HUMAN;GHSR_HUMAN
CHEMBL471994	RWZHKEZRFILBTQ-AVRDEDQJSA-N	CC1=CC=CC=C1C1CCN(C[C@H]2CCC3=CC=CN=C3[C@@H](O)C2)CC1	OPRX_HUMAN;KCNH2_HUMAN
CHEMBL253035	OJSMIPQPXMBSTI-FQEVSTJZSA-N	CC1=CC=CC=C1C1CCN(S(=O)(=O)CC2(C(O)=NO)CCN(C(=O)O[C@H]3CCOC3)CC2)CC1	ADA10_HUMAN
CHEMBL447509	OOYFOUHICCOHRQ-CVLSMVSNSA-N	CC1=CC=CC=C1N=C(O)NC1=CC=C(CC(O)=N[C@@H](CCCCN=C(O)/C=C/C2=CC=CN=C2)C(O)=N[C@@H](CCCC(=O)O)C(O)=NC2(C(=N)O)CCCCC2)C=C1	ITA4_HUMAN
CHEMBL222755	JINXBCRENWAIPY-UHFFFAOYSA-N	CC1=CC=CC=C1N1CCN(CCCCCC(O)=NC2CCCC3=CC=CC=C32)CC1	5HT1A_RAT;5HT7R_RAT;5HT2A_RAT;DRD2_HUMAN
CHEMBL1253853	MWIASLNTAGRGGA-ZJPWWDJASA-N	CC1=CC=CC=C1N1CCN(S(=O)(=O)C[C@]23CC[C@H](C[C@@H]2N=C(O)[C@@H](N)CCS(C)(=O)=O)C3(C)C)CC1	V2R_HUMAN;V2R_RAT;OXYR_RAT;OXYR_HUMAN;V1AR_RAT;V1AR_HUMAN
CHEMBL2112903	MWIASLNTAGRGGA-WAAQWYFXSA-N	CC1=CC=CC=C1N1CCN(S(=O)(=O)C[C@]23CCC(C[C@@H]2N=C(O)[C@@H](N)CCS(C)(=O)=O)C3(C)C)CC1	V2R_RAT;OXYR_RAT;V1AR_RAT
CHEMBL2112896	YRBWUCJBVSLYTK-SVYKIPJPSA-N	CC1=CC=CC=C1N1CCN(S(=O)(=O)C[C@]23CCC(C[C@@H]2N=C(O)[C@H](CCS(C)(=O)=O)N(C)C)C3(C)C)CC1	V2R_RAT;OXYR_RAT;V1AR_RAT
CHEMBL2112900	GTXWLWONMAPIRD-RCGJWBAQSA-N	CC1=CC=CC=C1N1CCN(S(=O)(=O)C[C@]23CCC(C[C@@H]2N=C(O)[C@H](CCS(C)(=O)=O)NC2CCCCC2)C3(C)C)CC1	V2R_RAT;OXYR_RAT;V1AR_RAT
CHEMBL2112897	RCRXYLXZXVEDIM-UZOCLWNNSA-N	CC1=CC=CC=C1N1CCN(S(=O)(=O)C[C@]23CCC(C[C@@H]2N=C(O)[C@H](CCS(C)(=O)=O)NC2CCOCC2)C3(C)C)CC1	V2R_RAT;OXYR_RAT;V1AR_RAT
CHEMBL2170294	LYHNSWOZRDSWLX-MRXNPFEDSA-N	CC1=CC=CC=C1N1N=C(C2=C3NC[C@@H](CO)CN3N=C2C2=CC=C(F)C=C2)C=CC1=O	MK13_HUMAN;MK11_HUMAN
CHEMBL320868	ODNHKHPVBCLBAE-BBACVFHCSA-N	CC1=CC=CC=C1NC(O)=NCCCC[C@H](N=C(O)[C@H](CC1=CNC2=CC=CC=C12)N=C(O)OC(C)(C)C)C(O)=N[C@@H](CC(=O)O)C(O)=N[C@@H](CC1=CC=CC=C1)C(=N)O	CCKAR_RAT;GASR_RAT
CHEMBL404033	WTSJOVLSWVTJNT-UHFFFAOYSA-N	CC1=CC=CC=C1S(=O)(=O)N1CCC(N2CCC(O)(C3=CC=C(Cl)C=C3)CC2)CC1	CCR1_HUMAN
CHEMBL1782357	BWJVVDXMXAHTNJ-UHFFFAOYSA-N	CC1=CC=CC=C1SC1=CC=C2CC3CNCCN3C2=C1	5HT2C_HUMAN;5HT6R_HUMAN
CHEMBL1807642	YSOMBHFITHOMPW-UHFFFAOYSA-N	CC1=CC=CC2=C1C(CN1C3=CC=CC=C3N=C1SCCCC(=O)O)=CS2	CMA1_HUMAN;CATG_HUMAN
CHEMBL207858	QNNCAUNEIPNZAQ-UHFFFAOYSA-N	CC1=CC=CC2=C1C=C(C(=O)C1=CC3=CC(O)=CC=C3N1)N2	FLT3_HUMAN;PGFRB_HUMAN
CHEMBL299523	ODWPMVMBQIAKRA-UHFFFAOYSA-N	CC1=CC=CC2=C1N(CC(=O)N1CC3CCC(CC3)C1)C(=O)C(NC(O)=NC1=CC=CC(Br)=C1)N=C2C1=CC=CC=C1F	CCKAR_RAT
CHEMBL187768	XFPKKPUAPZGFCK-UHFFFAOYSA-N	CC1=CC=CC2=C1NC=C2CCSC1=NN=C(C2=CC=C3C=CC=CC3=N2)N1CCCCN	SSR2_HUMAN;SSR3_HUMAN;SSR4_HUMAN;SSR1_HUMAN;SSR5_HUMAN
CHEMBL244773	MTJYJBYKMIGLMS-NSCUHMNNSA-N	CC1=CC=CN=C1C1=CC=C(C(=O)NC/C=C/CN2CCN(C3=CC=CC(Cl)=C3Cl)CC2)C=C1	5HT1A_HUMAN;5HT2A_HUMAN;5HT2C_HUMAN;DRD3_HUMAN;DRD2_HUMAN
CHEMBL377211	ZRJPKYPNWMTVCP-UHFFFAOYSA-N	CC1=CC=CN=C1C1=NC(NC(O)=NC2=CC=CC=C2)=C2C=CC=CC2=N1	AA3R_HUMAN
CHEMBL2203429	PEJCGJUJBCLDFV-UHFFFAOYSA-N	CC1=CC=NC(C(O)=NC2=CC=C(NC(=O)N=C3C=C(C(C)(C)C)ON3)C=C2)=C1	CSF1R_MOUSE
CHEMBL2442248	FRRVRVNGAKHMGO-UHFFFAOYSA-N	CC1=CC=NC(NC(C2=CC=C(F)C=C2)C2=CC(Cl)=C3C=CC=NC3=C2O)=C1	MCL1_HUMAN
CHEMBL381763	ZHQUQIJYLAQQRC-UHFFFAOYSA-N	CC1=CC=NN1C1=CC=C(C(=O)N2CC3=CC=CN=C3NC3=CC=CC=C32)C(Cl)=C1	V2R_HUMAN
CHEMBL3601434	ATEBPIVIGFANOA-UHFFFAOYSA-N	CC1=CC2=C(C=C(O)C3=C2OC(C2=CC=CC=C2)=CC3=O)O1	CP1A1_HUMAN;CP1B1_HUMAN;CP1A2_HUMAN
CHEMBL14460	ZETBBVYSBABLHL-UHFFFAOYSA-N	CC1=CC2=C(C=C1C(F)(F)F)N(C(O)=NC1=CC=C(OC3=CC=CN=C3C)N=C1)CC2	5HT2B_HUMAN;5HT2A_HUMAN;5HT2C_HUMAN;5HT6R_HUMAN
CHEMBL3627864	KSIMBQNDIBGKTO-IBGZPJMESA-N	CC1=CC2=C(C=C1C)NC([C@@H](CN=C(O)C1=C(Cl)C=C(N3C=NN=C3)C=C1Cl)C1=CC=CC=C1)=N2	FA9_HUMAN;FA10_HUMAN
CHEMBL288436	SLXTWXQUEZSSTJ-UHFFFAOYSA-N	CC1=CC2=C(C=C1C1(C3=CC=C(C(=O)O)C=N3)CC1)C(C)(C)CCC2(C)C	RXRA_HUMAN;RXRA_RAT;RXRB_RAT
CHEMBL14563	GIUZEIJUFOPTMR-UHFFFAOYSA-N	CC1=CC2=C(C=C1Cl)N(C(O)=NC1=CC=C(OC3=CC=CN=C3C)N=C1)CC2	5HT2B_HUMAN;5HT2A_HUMAN;5HT2C_HUMAN
CHEMBL395525	YRLIAFPIEWQNDG-UHFFFAOYSA-N	CC1=CC2=C(C=C1NS(=O)(=O)C1=CC=C(C3=CC=C(Cl)C=C3)C=C1)CCN(C)CC2	5HT2A_HUMAN;5HT2C_HUMAN;5HT6R_HUMAN;DRD3_HUMAN;DRD2_HUMAN
CHEMBL1258087	MGUCYNMYMMBXDP-UHFFFAOYSA-N	CC1=CC2=C(C=C1OCCCCN1CCN(C3=CC=CC4=CC(F)=CC=C43)CC1)C(O)=NC2	SC6A4_HUMAN;5HT1A_HUMAN;5HT2A_HUMAN;DRD2_HUMAN
CHEMBL1257971	LBBDMGBKCDPMSN-UHFFFAOYSA-N	CC1=CC2=C(C=C1OCCCCN1CCN(C3=CC=CC4=CC=CC(F)=C43)CC1)C(O)=NC2	SC6A4_HUMAN;5HT1A_HUMAN;5HT2A_HUMAN;DRD2_HUMAN
CHEMBL1257859	VPAUPKOMHDFAMG-UHFFFAOYSA-N	CC1=CC2=C(C=C1OCCCCN1CCN(C3=CC=CC4=CC=CC=C43)CC1)C(O)=NC2	SC6A4_HUMAN;5HT1A_HUMAN;5HT2A_HUMAN;DRD2_HUMAN
CHEMBL388936	ACTSTIBGWRUXHI-UHFFFAOYSA-N	CC1=CC2=C(C=C3C(O)=NC4=C3C2=CC=C4)N1	VGFR2_HUMAN
CHEMBL3601433	MTUMFLJDHUBKMO-UHFFFAOYSA-N	CC1=CC2=C(C=CC3=C2OC(C2=CC=CC=C2)=CC3=O)O1	CP1A1_HUMAN;CP1B1_HUMAN;CP1A2_HUMAN
CHEMBL3585460	BUBIAKKEMGHXTA-UHFFFAOYSA-N	CC1=CC2=C(C3=CN=CC(NS(C)(=O)=O)=C3)C=NC(NC3CCNCC3)=C2N=C1O	BRD4_HUMAN
CHEMBL3590386	RQSLDPMPQMDGDW-NHCUHLMSSA-N	CC1=CC2=C(C3=CN=CN=C3)C=NC(N[C@@H]3CCNC[C@H]3OCC3CCOCC3)=C2N=C1O	ATAD2_HUMAN
CHEMBL364841	XECAIYOLUPUKEJ-QFIPXVFZSA-N	CC1=CC2=C(CC(=O)O)C=CC=C2N1C(=O)C1=CC=C(OC[C@@H]2CN(C)C3=CC=CC=C3O2)C=C1	PE2R2_MOUSE;TA2R_HUMAN;PI2R_HUMAN;PD2R_MOUSE;PD2R_HUMAN
CHEMBL365829	GWYIZWZVKYKMGF-UHFFFAOYSA-N	CC1=CC2=C(CC(=O)O)C=CC=C2N1C(=O)C1=CC=C(OCC2CCC3=CC=CC=C3O2)C=C1	PE2R2_MOUSE;PD2R_HUMAN;PD2R_MOUSE
CHEMBL359564	YSSBWOZPOQDJSI-UHFFFAOYSA-N	CC1=CC2=C(CC(=O)O)C=CC=C2N1C(=O)C1=CC=C(OCC2COC3=CC=CC=C3C2)C=C1	PE2R2_MOUSE;PD2R_MOUSE;PD2R_HUMAN
CHEMBL184684	NGFCHDLVALKPTJ-UHFFFAOYSA-N	CC1=CC2=C(CC(=O)O)C=CC=C2N1C(=O)C1=CC=C(OCC2OC3=CC=CC=C3O2)C=C1	PE2R3_MOUSE;PE2R1_MOUSE;PE2R2_MOUSE;PD2R_MOUSE;PD2R_HUMAN
CHEMBL3331463	ZURDALMMKPPUIY-UHFFFAOYSA-N	CC1=CC2=C(CC3=C2N(C2=CC=C(Cl)C=C2Cl)N=C3C(O)=NN2CCCCCC2)S1	CNR2_MOUSE;CNR1_MOUSE
CHEMBL205142	JOPYKTLQPXTHOU-UHFFFAOYSA-N	CC1=CC2=C(F)C(OC3=NC=NN4C=C(OCCCN5CCCCC5)C(C)=C34)=CC=C2N1	CP3A4_HUMAN;VGFR2_HUMAN
CHEMBL3403518	NTMALOHZZAUBAI-UHFFFAOYSA-N	CC1=CC2=C(N(C)C3=CC=C(OC(C)C)C=C3)N=C(C)N=C2O1	PGFRB_HUMAN;VGFR2_HUMAN;EGFR_HUMAN
CHEMBL3403512	MLNZPKUVAATQRY-UHFFFAOYSA-N	CC1=CC2=C(N(C)C3=CC=C4OCOC4=C3)N=C(C)N=C2O1	PGFRB_HUMAN;VGFR2_HUMAN;EGFR_HUMAN
CHEMBL198071	DKOQLRVNWZHTGN-UHFFFAOYSA-N	CC1=CC2=C(N=C(CC3=CC=CC(Cl)=C3)O2)C(=NCCC2CCCCN2)N1	FA10_HUMAN;THRB_HUMAN
CHEMBL3325460	ORYICUWIPUTJGI-LJQANCHMSA-N	CC1=CC2=C(N=C(O)N[C@@H]3CC(C)(C)OC4=CC(C(F)(F)F)=CC=C43)C=CC=C2C=N1	TRPV1_HUMAN
CHEMBL444398	FXJMAIABWURTRB-UHFFFAOYSA-N	CC1=CC2=C(N3CCN(CCC4=CC=C5OCC(O)=NC5=C4)CC3)C=CC=C2N1	SC6A4_HUMAN;5HT1B_HUMAN;5HT1A_HUMAN;5HT1D_HUMAN
CHEMBL3297896	ZSCAQLQIHHLYDC-UHFFFAOYSA-N	CC1=CC2=C(NC3=CC=CC4=C3C=CN4)N=C(C)N=C2O1	PGFRB_HUMAN;VGFR2_HUMAN;EGFR_HUMAN
CHEMBL2112356	QNRJDGABFBSZCM-NNWRFLSQSA-N	CC1=CC2=C(OC[C@@H](O)CN3CC[C@@H](C4=CC=C5SC=C(C)C5=C4)C[C@@H]3C)C=CC=C2N1	SC6A4_HUMAN
CHEMBL567904	GNYXHJVKEWBHAI-QHCPKHFHSA-N	CC1=CC2=CC(NC(=N[C@H]3CCCCN(CC(=O)N4CCCC4)C3=O)N=C(O)C3=CC=CN=C3)=CC=C2O1	FA10_HUMAN
CHEMBL569203	CLGKERUQODCNJI-BQYQJAHWSA-N	CC1=CC2=CC(NC3=C(C#N)C=NC=C3/C=C/C3=CC=CC=C3)=CC=C2N1	KPCT_HUMAN
CHEMBL3421842	GSKQCADKMBMWTN-ZSHCYNCHSA-N	CC1=CC2=CC=CC=C2C(C(C)(C)N=C(O)[C@@H]2[C@H]3CNC[C@H]32)=N1	SSR4_HUMAN;SSR1_HUMAN
CHEMBL556450	YGQQBKYVKLZEMA-UHFFFAOYSA-N	CC1=CN(C2CCN(C3=NC4=CC=CC=C4N3CC3=CC=C(F)C=C3)CC2)N=C1	HRH1_HUMAN;KCNH2_HUMAN
CHEMBL1081186	SOONLSMFDWIFKR-UHFFFAOYSA-N	CC1=CN(CC2=CC=C(Cl)C=C2Cl)C2=C(C3=CC(NS(=O)(=O)C4=CC=C(F)C(F)=C4)=NO3)C=C(F)C=C12	PE2R3_HUMAN;PF2R_HUMAN
CHEMBL565799	HIZNWXUSWJBZEM-CMDGGOBGSA-N	CC1=CN(CC2=CC=C3C=CC=CC3=C2)C2=C(/C=C/C(O)=NS(=O)(=O)C3=CC(Cl)=C(Cl)S3)C=C(F)C=C12	PE2R3_HUMAN;PE2R3_MOUSE;PE2R1_HUMAN
CHEMBL1818466	SOSAAAUSVCKKRE-QRWMCTBCSA-N	CC1=CN(CC23CNCC[C@]2(C2=CC=C(Cl)C(Cl)=C2)C3)C=C1	SC6A4_HUMAN;SC6A3_HUMAN;SC6A2_HUMAN
CHEMBL201115	LRAYIUHUAWSEDX-UHFFFAOYSA-N	CC1=CN(CCCCN2CCN(C3=CC(C(F)(F)F)=NC(C(C)(C)C)=N3)CC2)C(=O)N=C1O	DRD3_HUMAN;DRD2_HUMAN
CHEMBL3600454	ZWYVFBBBUUPCJC-JQWIXIFHSA-N	CC1=CN=C(C(O)=N[C@@H](CC2=C(Br)NC(Br)=N2)C(=O)N2CCC[C@H]2C(=N)O)C=N1	TRFR_MOUSE
CHEMBL3262648	WSNXJTQLOBSNPD-UHFFFAOYSA-N	CC1=CN=C(C2=CC(N3CCN4C=C(C(=O)OC5CCCC5)N=C4C3)=NC=C2Cl)C(C)=C1	SMO_HUMAN
CHEMBL239353	VAXBUDASTPYURF-DEOSSOPVSA-N	CC1=CN=C(C2=CC=C(C(C)C)C=C2)N=C1N(C)CCCOC1=CC=C2C(=C1)CC[C@H]2CC(=O)O	PPARD_HUMAN;PPARD_MOUSE;PPARA_HUMAN
CHEMBL577904	NFQWOMAFZMZYOX-FZNQNYSPSA-N	CC1=CN=C(N[C@H]2CC[C@@H](CN=C(O)C3=CC=C(F)C(F)=C3)CC2)N=C1N(C)C	ADA2A_HUMAN;HRH1_HUMAN;5HT2B_HUMAN
CHEMBL565551	BAZQBEOFVYAFHT-CALCHBBNSA-N	CC1=CN=C(N[C@H]2CC[C@@H](NC(=O)C3=CC=C(F)C=C3)CC2)N=C1N(C)C	ADA2A_HUMAN;HRH1_HUMAN;5HT2B_HUMAN
CHEMBL3590405	KXXIBIBXJMYWNL-ILBGXUMGSA-N	CC1=CN=CC(C2=CC=C(N[C@@H]3CCNC[C@H]3OCC3CCS(=O)(=O)CC3)C3=NC(O)=C(C)C=C23)=C1	ATAD2_HUMAN
CHEMBL3590408	BTTCKSLDCMBUAH-DNQXCXABSA-N	CC1=CN=CC(C2=CN=C(N[C@@H]3CCN(C)C[C@H]3OCC3CCS(=O)(=O)CC3)C3=NC(O)=C(C)C=C23)=C1	BRPF3_HUMAN;BRD1_HUMAN;TAF1L_HUMAN;ATAD2_HUMAN;ATD2B_HUMAN
CHEMBL1916106	NEAVXSYDFFCBNJ-UHFFFAOYSA-N	CC1=CN=CC=C1C1=NC(C)=C2C(C)=NC3=CC=C(OC(F)(F)F)C=C3N12	PDE7A_HUMAN;PDE2A_HUMAN;PDE10_HUMAN
CHEMBL3423340	QAJBLBPQVIYECG-UHFFFAOYSA-N	CC1=CN2C(=NC3=C2C(=O)N(C)C(=O)N3C)N1CCCCCN1CCN(C2=CC=C(Cl)C(Cl)=C2)CC1	5HT1A_RAT;5HT7R_HUMAN;5HT6R_HUMAN;DRD2_HUMAN
CHEMBL3423336	WIULHOMYYIYQKY-UHFFFAOYSA-N	CC1=CN2C(=NC3=C2C(=O)N(C)C(=O)N3C)N1CCCCCN1CCN(C2=CC=C(Cl)C=C2)CC1	5HT1A_RAT;5HT7R_HUMAN;5HT6R_HUMAN;DRD2_HUMAN
CHEMBL3423330	YJXDJZLDWYWBPH-UHFFFAOYSA-N	CC1=CN2C(=NC3=C2C(=O)N(C)C(=O)N3C)N1CCCCN1CCN(C2=CC=CC=C2O)CC1	5HT1A_RAT;5HT7R_HUMAN;DRD2_HUMAN
CHEMBL3262625	LJRBXGZFMWMQNY-DLBZAZTESA-N	CC1=CNC2=C(NC3=C4C(=CC(=N[C@@H]5CCCC[C@@H]5N)N3)C=CN=C4O)C=CC=C12	LYN_HUMAN;KSYK_HUMAN;ZAP70_HUMAN;JAK2_HUMAN
CHEMBL3262357	ZTMATBOBWAXBCV-LSDHHAIUSA-N	CC1=CNC2=C(NC3=C4C(=CC(=N[C@@H]5CCCC[C@@H]5N)N3)N=CN=C4O)C=CC=C12	LYN_HUMAN;KSYK_HUMAN;ZAP70_HUMAN;JAK2_HUMAN
CHEMBL3262620	WCSCGZHKZNEMNJ-UONOGXRCSA-N	CC1=CNC2=C(NC3=C4C(=CC(=N[C@@H]5CCOC[C@@H]5N)N3)N=CN=C4O)C=CC=C12	LYN_HUMAN;KSYK_HUMAN;ZAP70_HUMAN;JAK2_HUMAN
CHEMBL3356431	PAOJADRMYANSIV-UHFFFAOYSA-N	CC1=CNC2=NC=NC(N3CCC(CC4=CN=CN4)(C(O)=NC4=CC=CC(OC(=O)N(C)C)=C4)CC3)=C12	ROCK1_HUMAN;LIMK2_HUMAN
CHEMBL570820	JQXGSDPBFXEDBN-LBPRGKRZSA-N	CC1=CNC2=NC=NC(N3CCN(C(O)=NC4=CC=C(F)C(Br)=C4)[C@@H](C)C3)=C12	ROCK1_HUMAN;ROCK2_HUMAN;LIMK2_HUMAN
CHEMBL1818449	XAKHVFLBNVAXLY-IAGOWNOFSA-N	CC1=COC(C[C@@]23CNCC[C@]2(C2=CC=C(Cl)C(Cl)=C2)C3)=N1	SC6A4_HUMAN;SC6A3_HUMAN;SC6A2_HUMAN
CHEMBL3288029	BIEGUOUGXUGXQL-IDXOVHGGSA-N	CC1=CSC(C(=O)N[C@H]2CC[C@@H](NC(=O)C3=CC(F)=CN=C3OC3=CC=CC(C4=CC=C(CN5C[C@H](C)N[C@H](C)C5)C=C4CN4CCOCC4)=C3)CC2)=N1	PDE4B_HUMAN;PDE4B_RAT;PDE4D_HUMAN
CHEMBL1818448	KMNJYBBPXRFSBY-IAGOWNOFSA-N	CC1=CSC(C[C@@]23CNCC[C@]2(C2=CC=C(Cl)C(Cl)=C2)C3)=N1	SC6A4_HUMAN;SC6A3_HUMAN;SC6A2_HUMAN
CHEMBL597000	PYIBCEOJEPANCH-MKBNYLNASA-N	CC1=CSC(C[C@H]2[C@@H]3CNC[C@@]32C2=CC=C(Cl)C(Cl)=C2)=N1	SC6A4_HUMAN;SC6A3_HUMAN;SC6A2_HUMAN
CHEMBL45198	SRAWBNFSMIHBEM-UHFFFAOYSA-N	CC1=CSC(C2=CC(C3=CC=NC=C3)=C3C4=CN=CC=C4CCCN3C2=O)=N1	GBRA6_HUMAN;GBRA2_HUMAN;GBRA1_HUMAN;GBRA3_HUMAN;GBRA4_HUMAN
CHEMBL257158	DRHXTSWSUAJOJZ-FMDGEEDCSA-N	CC1=N[C@H]2[C@H](O[C@H](CO)[C@@H](O)[C@@H]2O)S1	OGA_HUMAN
CHEMBL2204938	NTIFDLOQPKMIJK-WXVAWEFUSA-N	CC1=NC([C@]2(C3=CN(C)N=C3)N[C@H](C3=NC=C(C4=CC=C(F)C=C4)N3)CC3=C2NC2=CC=CC=C23)=NO1	SSR3_MOUSE;SSR3_HUMAN;KCNH2_HUMAN
CHEMBL3393450	SAOVTENLRUIQAM-MRXNPFEDSA-N	CC1=NC([C@H]2CN(C3=NC=NC4=C3C(C3=CC=CC(C#N)=C3)=CN4)CCO2)=NO1	LRRK2_HUMAN
CHEMBL3260741	WQCVKQKJPUHDNW-UHFFFAOYSA-N	CC1=NC(C(F)(F)F)=CC=C1CN1C(=O)C(C2=CC=NC=C2)=C(C2=CC=C(Cl)C=C2)C2=NN(C)C(=O)N21	CP2CJ_HUMAN;CNR1_HUMAN
CHEMBL3216098	VXPNNEACONQTET-UHFFFAOYSA-N	CC1=NC(C(O)=NCCCN2CCN(C3=CC=CC(Cl)=C3Cl)CC2)=C(C)N1C1=CC=CC=C1	SC6A4_HUMAN;5HT2A_HUMAN;5HT2C_HUMAN
CHEMBL3216738	NWHNWKCRNKQQEQ-UHFFFAOYSA-N	CC1=NC(C(O)=NCCCN2CCN(C3=CC=CC(Cl)=C3Cl)CC2)=C(C)N1C1=CC=CC=C1C(F)(F)F	SC6A4_HUMAN;5HT2A_HUMAN;5HT2C_HUMAN
CHEMBL183864	UUYKOGNLETXYOL-UHFFFAOYSA-N	CC1=NC(C#CC2=CN=CC(C3=CC=CN=C3)=C2)=CS1	GRM5_RAT
CHEMBL594523	XKNDLPMAXNMALL-IBGZPJMESA-N	CC1=NC(C2=COC=C2)=C(C2=CN=C3NN=C(C)C3=N2)C=C1OC[C@@H](N)CC1=CNC2=CC=CC=C12	AKT2_HUMAN;AKT1_HUMAN;AKT3_HUMAN;GSK3B_HUMAN
CHEMBL2207501	ZYQKMYRXVHUATB-UHFFFAOYSA-N	CC1=NC(CN2CCN(C3=C(Cl)C=NC4=C3N=C(C3=CN(C)N=C3C)N4)CC2)=NO1	AURKA_HUMAN
CHEMBL2070735	QGTJGTFOISKMAD-SNVBAGLBSA-N	CC1=NC(N)=C2N=NN(C[C@H]3CN(CC4=NC=CS4)CCO3)C2=N1	PDE8A_HUMAN;PDE8B_HUMAN
CHEMBL3128043	AYCPARAPKDAOEN-LJQANCHMSA-N	CC1=NC(N=C2NNC3=C2CN(C(O)=N[C@H](CN(C)C)C2=CC=CC=C2)C3(C)C)=C2SC=CC2=N1	PAK5_HUMAN;PAK4_HUMAN;PAK6_HUMAN;PAK2_HUMAN;PAK1_HUMAN;PAK3_HUMAN
CHEMBL2016731	XLARMCNJVYOFFY-UHFFFAOYSA-N	CC1=NC(N2CCC(N3CCCC3)CC2)=NC2=CC=C(N=C(O)COC3=CC=C(Cl)C=C3)C=C21	MCHR1_HUMAN;KCNH2_HUMAN
CHEMBL2335167	SVALUENWPLKUMZ-UHFFFAOYSA-N	CC1=NC(N2CCNCC2)=C2C(=N1)SC1=C2CCC(C)C1	ADRB1_HUMAN
CHEMBL2392697	MVEYHUFYLLSGSR-UHFFFAOYSA-N	CC1=NC(N2CCOCC2)=NC(N2CCC(C(O)=NCC3=CC=CC=C3C(F)(F)F)CC2)=N1	CP2C9_HUMAN;HYES_HUMAN
CHEMBL3415033	CVKURGINOFELMY-UHFFFAOYSA-N	CC1=NC(O)=C2N=C(C3=CC=CC(F)=C3)SC2=N1	AA3R_HUMAN
CHEMBL2435853	UFZMURFKAOEOKB-PMERELPUSA-N	CC1=NC(OC2=CC=C(C(=O)O)C=C2)=CC=C1CN1CCC(N2C(=O)N(C3CCOCC3)C[C@H]2C2=CC=CC(Cl)=C2)CC1	CCR5_HUMAN;CCR4_HUMAN
CHEMBL3598088	YKUPDOYJJSESIU-IYARVYRRSA-N	CC1=NC(S(C)(=O)=O)=CC=C1O[C@H]1CC[C@H](OC2CCN(C(=O)OC(C)C)CC2)CC1	GP119_HUMAN;GP119_RAT
CHEMBL46	FELGMEQIXOGIFQ-UHFFFAOYSA-N	CC1=NC=CN1CC1CCC2=C(C1=O)C1=CC=CC=C1N2C	S22A2_HUMAN;S47A1_HUMAN
CHEMBL2313377	VIZLOCIWSKXQJN-UHFFFAOYSA-N	CC1=NC2=C(C(C)=C1Cl)C(N)=C(C(O)=NC1CC1)S2	ACM2_RAT;ACM4_RAT;ACM1_RAT
CHEMBL1209537	JJGWNLVUBRWNHF-UHFFFAOYSA-N	CC1=NC2=C(C3=CC=CC=C3)C=NN2C(C2=CC=C(Cl)C=C2Cl)=C1CN	DPP4_HUMAN
CHEMBL3220215	RXIUGRLQOGTTNP-UHFFFAOYSA-N	CC1=NC2=C(CC(CN3CCC(C4=CNC5=CC(F)=CC=C54)CC3)CC2=O)O1	5HT1A_HUMAN;5HT2A_HUMAN;5HT2C_HUMAN;5HT6R_HUMAN;DRD1_HUMAN;DRD2_HUMAN
CHEMBL1093499	MVLVWBZCSDBJRB-UHFFFAOYSA-N	CC1=NC2=C(Cl)C=CC=C2N=C1C1=CC=C(C2=CC=CC(S(C)(=O)=O)=C2)C=C1	NR1H2_HUMAN;NR1H3_HUMAN
CHEMBL605723	NKFCIEVAMLCUCO-UHFFFAOYSA-N	CC1=NC2=C(Cl)C=CC=C2N1C1=CC(OC2=CC=CC(S(=O)(=O)C(F)(F)F)=C2)=CC=C1Cl	NR1H2_HUMAN;NR1H3_HUMAN
CHEMBL220717	IZXNMSMOJJZRBE-UHFFFAOYSA-N	CC1=NC2=C(NC3=CC=CC=C32)C(=O)N1CCN1CCN(C2=CC=C(Cl)C(Cl)=C2)CC1	ADA1A_HUMAN;ADA1B_HUMAN;ADA1D_HUMAN
CHEMBL2313262	KTVOIZSPBSYWIC-UHFFFAOYSA-N	CC1=NC2=CC=C(C(O)=NCCN3CCCC3)C=C2N2C(C3=CC=CC=C3Cl)=NN=C12	PDE2A_HUMAN;PDE10_HUMAN;PDE10_RAT
CHEMBL2111553	BKZHSJNLPPAJKB-UHFFFAOYSA-N	CC1=NC2=CC=C(N=C(O)N=C3C=CNC4=CC=CN=C43)C=C2O1	AA2AR_HUMAN;OX1R_HUMAN
CHEMBL485543	ZWUFGBNOUKQGBR-UHFFFAOYSA-N	CC1=NC2=CC=CC(C(F)(F)F)=C2C(=O)N1C1=CC=C(OC2CCN(C3CCC3)CC2)C=C1	HRH3_MOUSE;HRH3_RAT
CHEMBL1915969	CTBSIWZADWNGPL-UHFFFAOYSA-N	CC1=NC2=CC=CC=C2N2C(C3=CC=CC=C3Cl)=NN=C12	PDE2A_HUMAN;PDE10_HUMAN
CHEMBL3092559	SNQXTEAQGLZIDL-UHFFFAOYSA-N	CC1=NC2=CC=NC=C2N2C(C3=CC=CC=C3Cl)=NN=C12	PDE2A_HUMAN;PDE10_RAT
CHEMBL270639	SUCAWRZDHHYRQV-UHFFFAOYSA-N	CC1=NC2=CN=C3C=CC(C#CC4=CC=CN=C4)=CC3=C2N1C1=CC=C(CC#N)C=C1	AKT1_HUMAN
CHEMBL2159142	HEMGMIJDFOQHRV-UHFFFAOYSA-N	CC1=NC2=CNC3=NC=CC3=C2N1C1CCN(CC2=CC=CC=C2)CC1	JAK2_HUMAN;JAK1_HUMAN
CHEMBL1215234	ZSANYRQZXIRJRH-UHFFFAOYSA-N	CC1=NC2=NC(C(=O)NC3=CC=NN3C)=CN2C(C2=CC=C(Cl)C=C2Cl)=C1CN	DPP8_HUMAN;DPP9_HUMAN
CHEMBL1215302	LLQGTCNVKSGYQG-UHFFFAOYSA-N	CC1=NC2=NC(C(O)=NC3=NC(C4=CC=CN=C4)=CS3)=CN2C(C2=CC=C(Cl)C=C2Cl)=C1CN	DPP8_HUMAN;DPP9_HUMAN
CHEMBL2409779	UYWCBKUMESQOKL-UHFFFAOYSA-N	CC1=NN(C)C(C(=O)NC2=CC=CC(OC3=CN4C=C(N=C(O)C5CC5)N=C4C=C3)=C2)=C1	KIT_HUMAN;PGFRB_HUMAN;VGFR2_HUMAN;VGFR1_HUMAN;AURKA_HUMAN
CHEMBL2336211	NWLPWXWFLGAKIV-UHFFFAOYSA-N	CC1=NN(C)C(OC2=CC=CC(Cl)=C2Cl)=C1C(=O)N1CCCCC1C1=CC=CN=C1	GPBAR_HUMAN
CHEMBL442242	GGGPOYPNHTZKFQ-OAHLLOKOSA-N	CC1=NN(C)C=C1C1=CC=C2C=C(CCN3CCC[C@H]3C)C=CC2=N1	HRH3_HUMAN;HRH3_RAT
CHEMBL2171999	KFZXSMATDSSFDD-DUXKGJEZSA-N	CC1=NN(C)C2=CC=C(N3CCN(C(=O)[C@@H]4CCCC[C@H]4C(O)=NC4(C#N)CC4)[C@H](C)C3)C=C21	CATK_HUMAN;CATB_HUMAN
CHEMBL1818542	WDNOUFVJCUYSDQ-IAGOWNOFSA-N	CC1=NN(C[C@@]23CNCC[C@]2(C2=CC=C(Cl)C(Cl)=C2)C3)C(C)=N1	SC6A4_HUMAN;SC6A3_HUMAN;SC6A2_HUMAN
CHEMBL2024195	ALEZTVDHVPUCJJ-LEWJYISDSA-N	CC1=NN(C2=CC(Cl)=CC=C2Cl)C(C2CCN(C(=O)[C@@H]3CNC[C@H]3C3=CC=C(F)C=C3F)CC2)=C1	PCP_MOUSE;PCP_HUMAN
CHEMBL257560	NBGVDEXKDSQFBN-UHFFFAOYSA-N	CC1=NN(C2=CC=C(Cl)C=C2)C(OC2=CC=CC=C2N=C(O)NC2=CC=C(OC(F)(F)F)C=C2)=C1	P2RY1_HUMAN
CHEMBL3325713	MXIFDEWABPGBOL-UHFFFAOYSA-N	CC1=NN(C2=CC=C(Cl)C=C2Cl)C2=C1C(=O)CC(C)(C)C2	OPRM_HUMAN
CHEMBL2392428	FARYOKAWTPICDA-WCTLISOUSA-N	CC1=NN(C2=CC=C(S(N)(=O)=O)C=C2)C(=O)/C1=C\C=C\C1=CC=CC=C1	CAH9_HUMAN;CAH2_HUMAN;CAH1_HUMAN
CHEMBL279212	GBNYOANAAKFYIH-UHFFFAOYSA-N	CC1=NN(C2=CC=C3C=C(Cl)C=CC3=C2)C(C(O)=NC2=CC=C(N3CCOCC3=O)C=C2)=C1	FA10_HUMAN
CHEMBL1257604	VGABBPNDLHRNOQ-HMAPJEAMSA-N	CC1=NN(C2=CC=C3CCCC3=C2)C(=O)/C1=C(/C)NN=C(S)N1CCC2=CC(C(=O)O)=CC=C21	TPOR_HUMAN
CHEMBL213865	HSCKUOWMBQOWFF-UHFFFAOYSA-N	CC1=NN(C2=CC=C3ONC(=N)C3=C2)C2=C1N=C(C)N(C1=CC=C(C3=CC=CC=C3CN(C)C)C=C1)C2=O	CTRB1_HUMAN;FA10_HUMAN;THRB_HUMAN
CHEMBL386463	POCPCDOLJIBGGA-XMMPIXPASA-N	CC1=NN(C2=CC=C3ONC(=N)C3=C2)C2=C1N=C(C)N(C1=CC=C(C3=CC=CC=C3CN3CC[C@@H](O)C3)C=C1)C2=O	CTRB1_HUMAN;FA10_HUMAN;THRB_HUMAN
CHEMBL3621954	JKGGFVABTBFVOC-UHFFFAOYSA-N	CC1=NN(C2=CC=CC=C2)C(C)=C1N=C(O)CN1CCCC(C2=NC3=CC=CC=C3S2)C1	NEDD4_HUMAN
CHEMBL2377172	NIJWTRSAOSNCDN-UHFFFAOYSA-N	CC1=NN(C2=CC=CC=C2)C(SSC2=CC(C)=NN2C2=CC=CC=C2)=C1	FCGR1_HUMAN
CHEMBL208018	KMPUUVTZQFSTEA-UHFFFAOYSA-N	CC1=NN(C2=CC=CC=C2)C=C1CN1CCN(C2=CC=CC=C2)CC1	DRD3_HUMAN;DRD4_HUMAN;DRD2_HUMAN
CHEMBL3622958	WVDKJJLIGILVRJ-UHFFFAOYSA-N	CC1=NN(C2=CC=NC(NC3=CC=C4C(=C3)C(C)=C(C)N4C)=N2)C=C1CN1CC(O)C1	KSYK_HUMAN;VGFR2_HUMAN;JAK3_HUMAN;AURKB_HUMAN
CHEMBL3622956	XHZDAKAAKUZJHY-UHFFFAOYSA-N	CC1=NN(C2=CC=NC(NC3=CC=C4C(=C3)C(Cl)=C(C)N4C)=N2)C=C1CN1CC(O)C1	KSYK_HUMAN;VGFR2_HUMAN;JAK3_HUMAN;RET_HUMAN
CHEMBL213060	ILKQRTXPJWHTCQ-UHFFFAOYSA-N	CC1=NN(CC2=CC=CC=C2)C(=O)C2=C1C1=CC(C3=CC=CC=C3)=NN1C(C(C)C)=N2	PDE5A_HUMAN
CHEMBL1278102	PNXKNLVMBBJLFQ-UHFFFAOYSA-N	CC1=NN(CC2=CC=CC=C2)C(=O)C2=C1C1=CC(C3=CSC=C3)=NN1C=N2	AA1R_HUMAN
CHEMBL1818543	WDNOUFVJCUYSDQ-ZYMOGRSISA-N	CC1=NN(CC23CNCC[C@]2(C2=CC=C(Cl)C(Cl)=C2)C3)C(C)=N1	SC6A4_HUMAN;SC6A3_HUMAN;SC6A2_HUMAN
CHEMBL3337831	AXLNGHICNRTHMP-UHFFFAOYSA-N	CC1=NN(CCC(C)(F)F)C(C2=CC=C(F)C=C2)=C1C1=CC=C2OCC(O)=NC2=C1	PRGR_HUMAN;MCR_HUMAN
CHEMBL3219777	BAVVASQPMQMZER-XJSRWQIGSA-N	CC1=NN=C(C(C)C)N1C1CC2CCC(C1)N2CC[C@H](N=C(O)C1CCC(F)(F)CC1)C1=CC=C(NC(=O)COCC(O)=NCCCCCCCN=C(O)COCC(O)=N[C@@H]2CC[C@@]3(O)[C@H]4CC5=CC=C(O)C6=C5[C@@]3(CCN4CC3CC3)[C@H]2O6)C=C1	CCR5_HUMAN;OPRM_HUMAN
CHEMBL473353	DASFLNPMYWESNX-YSYXNDDBSA-N	CC1=NN=C(C(C)C)N1C1CCN(C(C)C[C@H](N=C(O)COCC(F)(F)F)C2=CC=CC=C2)CC1	CCR5_HUMAN
CHEMBL1087533	OJZMUURUHJEXLT-QHCPKHFHSA-N	CC1=NN=C(C)N1C1CCN(CC[C@H](N=C(O)C2CCC(F)(F)CC2)C2=CC=CC(F)=C2)CC1	CCR5_HUMAN
CHEMBL1649955	PBZZVMAQTLBVFE-UHFFFAOYSA-N	CC1=NN=C(C2=CC=C(C3=CC=CC=C3)C=C2)N1C1=CC=CC=C1C(F)(F)F	SC6A5_RAT;SC6A9_RAT
CHEMBL1649956	XAEBTKFUKICXCH-UHFFFAOYSA-N	CC1=NN=C(C2=CC=C(C3=CC=CC=C3)C=C2)N1C1=CC=CC=C1C#N	SC6A5_RAT;SC6A9_RAT
CHEMBL2442291	XYDAVXLWFUQNSH-UHFFFAOYSA-N	CC1=NN=C(C2=CC=CC(C3=C4NC(=NCCN)C=CN4N=C3)=C2)O1	PIM3_HUMAN;CDK2_HUMAN;PIM1_HUMAN;PIM2_HUMAN
CHEMBL3581647	GNMUEVRJHCWKTO-FQEVSTJZSA-N	CC1=NN=C2[C@H](CC(=O)NC3=CC=C(O)C=C3)N=C(C3=CC=C(Cl)C=C3)C3=C(SC(C)=C3C)N12	BRD2_HUMAN;BRD4_HUMAN;BRD3_HUMAN
CHEMBL2153434	TUWDLUFFAHHNEF-UHFFFAOYSA-N	CC1=NN=C2C(N=C(O)OCC3=CC=CC=C3)N=C(C3=CC=CC=C3)C3=CC=CC=C3N12	BRD2_HUMAN;BRD4_HUMAN;BRD3_HUMAN
CHEMBL3108803	RHPSSUMJYGAMNR-UHFFFAOYSA-N	CC1=NN=C2C3=CC=CC=C3C(C3=CC=C(N4CCOCC4)C(NS(=O)(=O)C4=CC=C(Cl)C=C4)=C3)=NN12	CBP_HUMAN;BRD9_HUMAN;BRD4_HUMAN
CHEMBL3108801	WLUMGCPGWDQOSB-UHFFFAOYSA-N	CC1=NN=C2C3=CC=CC=C3C(C3=CC=C(N4CCOCC4)C(NS(=O)(=O)C4=CC=CC=C4Cl)=C3)=NN12	CBP_HUMAN;BRD9_HUMAN;BRD4_HUMAN
CHEMBL593813	XMNABEGDUNNDFW-HNNXBMFYSA-N	CC1=NNC2=NC=C(C3=CC(OC[C@@H](N)CC4=C(Cl)NC5=CC=CC=C54)=C(N)N=C3C3=C(C)OC=C3)N=C12	AKT2_HUMAN;AKT1_HUMAN;AKT3_HUMAN;GSK3B_HUMAN
CHEMBL606467	LAJHRQQVGFRLQL-SFHVURJKSA-N	CC1=NNC2=NC=C(C3=CC(OC[C@@H](N)CC4=CNC5=CC=CC=C45)=C(C#N)N=C3C3=COC=C3)N=C12	AKT2_HUMAN;AKT1_HUMAN;AKT3_HUMAN
CHEMBL595944	CMPFTOKTVXYPFY-KRWDZBQOSA-N	CC1=NNC2=NC=C(C3=CC(OC[C@@H](N)CC4=CNC5=CC=CC=C45)=C(N)N=C3C3=C(C)OC=C3)N=C12	AKT2_HUMAN;AKT1_HUMAN;AKT3_HUMAN;GSK3B_HUMAN
CHEMBL1939786	ZVZABYFRKPBBCU-UHFFFAOYSA-N	CC1=NNC2=NC3=CC=C(Cl)C=C3C(N3CCNCC3)=C12	PDE10_HUMAN
CHEMBL372575	YYGZHVJDHMMABU-OGLMXYFKSA-N	CC1=NOC(/C(=C/C2=CC=CC(C3=CC(C(C)(C)S(C)(=O)=O)=CC4=CC=CN=C43)=C2)C2=CC=C(S(C)(=O)=O)C=C2)=N1	CP2C9_HUMAN;PDE4C_HUMAN;PDE4A_HUMAN;PDE4B_HUMAN;PDE4D_HUMAN
CHEMBL381681	BQEBFXOTHOXEOX-LQKURTRISA-N	CC1=NOC(/C(=C/C2=CC=CC(C3=CC(C(C)C)=CC4=CC=CN=C43)=C2)C2=CC=C(S(C)(=O)=O)C=C2)=N1	PDE4C_HUMAN;PDE4A_HUMAN;PDE4B_HUMAN;PDE4D_HUMAN
CHEMBL197494	NRTPACQHCGILGF-MFKUBSTISA-N	CC1=NOC(/C(=C/C2=CC=CC(C3=CC(C(C)C)=CC4=CC=CN=C43)=C2)C2=CC=CC=N2)=N1	PDE4C_HUMAN;PDE4A_HUMAN;PDE4B_HUMAN;PDE4D_HUMAN
CHEMBL499477	REEYYMDAALTGHS-ZVHZXABRSA-N	CC1=NOC(/C(=C/C2=CC=CC(N3C=C(C(=O)N=C4C(Cl)=CNC=C4Cl)C(=O)C4=CC=CN=C43)=C2)C2=CC=C(S(C)(=O)=O)C=C2)=N1	PDE4A_HUMAN;KCNH2_HUMAN
CHEMBL198732	YYGZHVJDHMMABU-QRQIAZFYSA-N	CC1=NOC(/C(=C\C2=CC=CC(C3=CC(C(C)(C)S(C)(=O)=O)=CC4=CC=CN=C43)=C2)C2=CC=C(S(C)(=O)=O)C=C2)=N1	PDE4C_HUMAN;PDE4A_HUMAN;PDE4B_HUMAN;PDE4D_HUMAN
CHEMBL213732	YWBXXPLHWVXWQF-UHFFFAOYSA-N	CC1=NOC(C(CC2=CC=C(NS(=O)(=O)O)C=C2)(CC2=CC=C(NS(=O)(=O)O)C=C2)C2=NC(C)=NO2)=N1	PTPRB_HUMAN
CHEMBL230930	UXCCYRSVXPBQMU-UHFFFAOYSA-N	CC1=NOC(C)=C1C1=CC=C(S(=O)(=O)NC2=CC=C3CCN(C)CCC3=C2)C=C1	5HT2C_HUMAN;5HT6R_HUMAN;DRD3_HUMAN;DRD2_HUMAN
CHEMBL3422678	VXVMWRWEKHARRO-QFIPXVFZSA-N	CC1=NOC(C)=C1CN1N=C(C#N)C2=CC(OC3=CC=C(NC(=O)[C@@H]4CCCN4)C=C3)=CC=C21	F261_HUMAN;F263_HUMAN
CHEMBL2182052	LNDDRUPAICPXIN-GOSISDBHSA-N	CC1=NOC(C2=CC=C(C3=CC=C(CC(=O)O)C=C3)C=C2)=C1N=C(O)O[C@H](C)C1=CC=CC=C1	LPAR1_HUMAN
CHEMBL232594	SNUHFSRRAHQKDD-SNVBAGLBSA-N	CC1=NOC(CCC2=C3CCOC3=C(C[C@@H](C)N)C3=C2OCC3)=N1	5HT2A_RAT
CHEMBL3085798	AFWWHBTVEBALQB-UHFFFAOYSA-N	CC1=NOC(N=C(O)C2=CC=C(OC3=C(Cl)C=NC4=C3N=C(C3=CN(C)N=C3C)N4)C=C2)=C1	AURKA_HUMAN;AURKB_HUMAN
CHEMBL24461	LJGUZUROJOJEMI-UHFFFAOYSA-N	CC1=NOC(NS(=O)(=O)C2=CC=CC=C2C2=CC=C(C3=NC=CO3)C=C2)=C1C	EDNRA_HUMAN
CHEMBL2431090	DRSQZZRFHBWKKZ-AWEZNQCLSA-N	CC1=NOC2=C1C1=C(C(C3=CC=C(Cl)C=C3)=N[C@H]2CC(=N)O)C(C)=C(C)S1	BRD4_HUMAN
CHEMBL2169908	MVLVSSYWLGSAFE-MAODMQOUSA-N	CC1=NOC2=CC(N3CCN(C(=O)[C@@H]4CCCC[C@H]4C(O)=NC4(C#N)CC4)[C@H](C)C3)=CC=C21	CATS_HUMAN;CATK_HUMAN;CATB_HUMAN
CHEMBL272574	DPNKJFYQVAIRFI-CPLVZERVSA-N	CC12C[C@@H](O)C(C)(O1)[C@H]1C(=O)N(C3=CC=C(C#N)C(I)=C3)C(=O)[C@H]12	ANDR_HUMAN
CHEMBL3577442	IHZPIKIYQNIWSX-XVCFFUJGSA-N	CC12CCC(C(N=C(O)[C@@H](CC3CCCCC3)N=C(O)N[C@@H](CC3=CNC(=N)C=C3)C(=O)O)C1)C2(C)C	CBPB2_HUMAN
CHEMBL1259233	XZQMHUGTNOOYFX-UHFFFAOYSA-N	CC1C(C#N)=C(N)OC2=C1C(=O)CC(C1=CC=CC3=CC=CC=C31)C2	EAA1_HUMAN
CHEMBL3604328	ZAJVOXZSUBHRRY-UHFFFAOYSA-N	CC1C2=NN=C(C3=CN=CC=N3)N2CCN1C(=O)C1=CC=CC(C(F)(F)F)=C1Cl	P2RX7_HUMAN;P2RX7_RAT
CHEMBL511884	QQRJMFPSTOYARH-UHFFFAOYSA-N	CC1C2CC3=CC=C(C(=N)O)C=C3C1(C)CCN2C	OPRD_HUMAN;OPRK_HUMAN;OPRM_HUMAN
CHEMBL2387200	OOLFHBYKMZMHBX-UHFFFAOYSA-N	CC1CC(=O)N(C2CCN(C3CCCCCCC3)CC2)C2=CC=CC=C21	OPRK_HUMAN;OPRM_HUMAN;OPRX_HUMAN
CHEMBL494982	APQJKSFOISLQFF-UHFFFAOYSA-N	CC1CC(C)(C)N=C(C2=CC=CC(CC3=CN=CN3)=C2)O1	CP2D6_HUMAN;HRH3_HUMAN;HRH4_HUMAN
CHEMBL238154	IKLPEMFMSKFWMF-UHFFFAOYSA-N	CC1CC(CC2CCC(N(CC3=CC=CC=C3)C(=O)CCCC3=CNC4=CC=CC=C34)C(C)C2)CCC1N	MSHR_MOUSE
CHEMBL239598	OUUFVLURDMTSII-UHFFFAOYSA-N	CC1CC(N2CCN(C3CCC4=CC=C(OCC5=NOC(C6=CC=C(Cl)C=C6)=N5)C=C43)CC2)CC1C	SC6A9_HUMAN;5HT1B_HUMAN;KCNH2_HUMAN
CHEMBL3289019	KHXUOGWJZOGGLO-UHFFFAOYSA-N	CC1CCC(N=C(O)C2=CC(OC3=CC=C(C(=N)N)C=C3)=CC(OC3=CC=C(C(=N)N)C=C3)=C2)CC1	ST14_HUMAN;UROK_HUMAN;THRB_HUMAN
CHEMBL3593582	MOUYAYZHJSOPGL-UHFFFAOYSA-N	CC1CCC(N2C(O)=NC3=CNC4=NC=CC4=C32)CC1	JAK2_HUMAN;JAK1_HUMAN;JAK3_HUMAN
CHEMBL3114346	VEDDWTIIBHBHQV-UHFFFAOYSA-N	CC1CCC(NC(=O)C2=CC=CN=C2OCC2=CC=C(F)C=C2)CC1	CNR2_HUMAN
CHEMBL2151499	LEBIBPNJIMKQIQ-UHFFFAOYSA-N	CC1CCCC(C(=O)N2CC(C3=NC(C4=CC=CC(Cl)=C4)=NO3)C2)C1	GRM5_HUMAN
CHEMBL2325913	GYUYXDVWIXPSBG-RRKGBCIJSA-N	CC1CCN(C(=O)[C@@H](C)N=C(O)C2=CNC3=NC=C(C4CC4)N=C23)C1	JAK2_HUMAN;JAK1_HUMAN;JAK3_HUMAN
CHEMBL3093826	YJZKURYVZRISEA-VAMGGRTRSA-N	CC1CCN(C(=O)[C@@H]2C[C@H](S(=O)(=O)C3=CC=CC=C3)C[C@H]2C(O)=NC2(C#N)CC2)CC1	CATS_HUMAN;CATB_HUMAN
CHEMBL2418823	VQYLWKAFQNHLFX-UHFFFAOYSA-N	CC1CCN(C(=O)C2=CSC(=NC3=CC=C4OCOC4=C3)N2)CC1	TRPC3_HUMAN;TRPC6_HUMAN
CHEMBL387972	MIHZNEWRGNWDAZ-UHFFFAOYSA-N	CC1CCN(CC2=CC=C3C(=C2)CC2=C(C4=CSC(C#CCOC5=CC=CC=C5)=C4)NN=C32)CC1	VGFR2_HUMAN;KCNH2_HUMAN
CHEMBL3601021	MABBTFRQYAXJAE-UHFFFAOYSA-N	CC1CCN(CCOC2=CC=C(C#CC3=NC=C(C4=CC=C(Cl)C=C4)C=C3F)C=C2)CC1	ACM1_HUMAN;MCHR1_HUMAN
CHEMBL3314358	BSGIKRCNMBTGEB-UHFFFAOYSA-N	CC1CN(C(=O)C2=CC3=CC(Br)=NC=C3N2C)CC2=CC=C(CN(C)C)C=C21	QRFPR_HUMAN
CHEMBL392596	SCZSZUZHNGMDLI-UHFFFAOYSA-N	CC1CN=C(O)C2=C1C1=CC(C(O)=NC3=CN=CC=N3)=CC=C1N2	MAPK2_HUMAN
CHEMBL403103	CJPGCACCPJLCFS-UHFFFAOYSA-N	CC1N=C(NC2CCCCN(C)C2=O)NC2=CC=CC=C21	5HT5A_HUMAN
CHEMBL3634928	NPCXBKMCSQEOHX-MMEIRKFDSA-N	CC1N=C(O)C[C@@H](N=C(O)[C@H](CC2=CC=CC=C2)N=C(O)CN=C(O)CN=C(O)[C@H](CC2=CC=C(O)C=C2)NCC2=CC=CC=C2)C(O)=N[C@@H](CCCNC(=N)N)C(O)=N[C@@H](CCCNC(=N)N)C(O)=NC1C(O)=N[C@@H](CCCNC(=N)N)C(=O)N1CCC[C@H]1C(O)=N[C@@H](CCCCN)C(=N)O	OPRK_RAT
CHEMBL257302	LDIHEPKCCPFSSQ-UHFFFAOYSA-N	CC1NC(=NCCC2CCCCC2)NC2=CC=CC=C21	5HT5A_HUMAN
CHEMBL2170019	UWJMLPAEGOKDNK-KYJUHHDHSA-N	CCC(=O)CCCCC[C@@H]1N=C(O)[C@H](CCCNC(=N)N)N=C(O)CCN(CC(C)C)C(=O)CN(CCC2=CNC3=CC=CC=C23)C1=O	HDAC1_HUMAN;HDAC2_HUMAN;HDAC8_HUMAN
CHEMBL430060	JWOGUUIOCYMBPV-GMFLJSBRSA-N	CCC(=O)CCCCC[C@@H]1N=C(O)[C@H]2CCCCN2C(=O)[C@H]([C@@H](C)CC)N=C(O)[C@H](CC2=CN(OC)C3=CC=CC=C23)N=C1O	HDAC1_HUMAN;HDAC3_HUMAN;HDAC2_HUMAN;HDAC8_HUMAN
CHEMBL2448576	AWTXQEUYEIEIGL-QHCPKHFHSA-N	CCC(=O)CCCCC[C@H](N=C(O)C1CN(C)C1)C1=NC=C(C2=CC3=CC=CC=C3N=C2OC)N1	HDAC1_HUMAN;HDAC3_HUMAN;HDAC2_HUMAN
CHEMBL2408017	UAOWACOVBZWCJS-KQIHHXPCSA-N	CCC(=O)N(C1=CC=CC=C1)C1CCN(C(=O)[C@@H](CC2=CC=C(Cl)C=C2)N=C(O)[C@H]2CC3=CC=CC=C3CN2C(=O)[C@@H](N)CC2=C(C)C=C(O)C=C2C)CC1	OPRD_HUMAN;OPRM_RAT
CHEMBL1650362	ZJHQIRJETMZORC-UHFFFAOYSA-N	CCC(=O)N=C1C=C(C2=CC=C(C(C)=O)C=C2)NC(C2=CC=C(C(C)=O)C=C2)=N1	AA3R_HUMAN
CHEMBL222474	GFLZXPLJINFGKI-UHFFFAOYSA-N	CCC(=O)N=C1C=C(C2=CC=CC=C2)N=C(C2=CC=CC=C2)N1	AA1R_HUMAN;AA2BR_HUMAN;AA2AR_HUMAN;AA3R_HUMAN
CHEMBL1650371	QVOWOYIUKZYYOJ-UHFFFAOYSA-N	CCC(=O)N=C1C=C(C2=CC=CC=C2F)N=C(C2=CC=CC=C2F)N1	AA1R_HUMAN;AA2AR_HUMAN;AA3R_HUMAN
CHEMBL1650388	HPHNCACRSQYJMW-UHFFFAOYSA-N	CCC(=O)N=C1C=C(C2=CC=CS2)NC(C2=CC=CS2)=N1	AA1R_HUMAN;AA2AR_HUMAN;AA3R_HUMAN
CHEMBL1258178	HETOKPFUPQIXHC-IBGZPJMESA-N	CCC(=O)N1C2=CC=CC=C2C2=NN=C(SC)N=C2O[C@H]1C1=CC=C(Cl)C=C1	GRM5_RAT
CHEMBL3092943	PEHMSVFCQGHWGR-ABNLYDASSA-N	CCC(=O)OC[C@H]1O[C@@H](N2C=C(C3=CC=C(S(N)(=O)=O)C=C3)N=N2)[C@H](OC(=O)CC)[C@@H](OC(=O)CC)[C@@H]1OC(=O)CC	CAH9_HUMAN;CAH2_HUMAN;CAH12_HUMAN;CAH14_HUMAN
CHEMBL3092819	PEHMSVFCQGHWGR-FDPAFNIFSA-N	CCC(=O)OC[C@H]1O[C@@H](N2C=C(C3=CC=C(S(N)(=O)=O)C=C3)N=N2)[C@H](OC(=O)CC)[C@@H](OC(=O)CC)[C@H]1OC(=O)CC	CAH9_HUMAN;CAH2_HUMAN;CAH1_HUMAN;CAH12_HUMAN;CAH14_HUMAN
CHEMBL3092938	JILXNVFTERDRCZ-ABNLYDASSA-N	CCC(=O)OC[C@H]1O[C@@H](N2C=C(C3=CC=CC(S(N)(=O)=O)=C3)N=N2)[C@H](OC(=O)CC)[C@@H](OC(=O)CC)[C@@H]1OC(=O)CC	CAH9_HUMAN;CAH2_HUMAN;CAH12_HUMAN;CAH14_HUMAN
CHEMBL3092813	JILXNVFTERDRCZ-FDPAFNIFSA-N	CCC(=O)OC[C@H]1O[C@@H](N2C=C(C3=CC=CC(S(N)(=O)=O)=C3)N=N2)[C@H](OC(=O)CC)[C@@H](OC(=O)CC)[C@H]1OC(=O)CC	CAH9_HUMAN;CAH2_HUMAN;CAH12_HUMAN;CAH14_HUMAN
CHEMBL563647	MKKJPIHSAMRGEO-UHFFFAOYSA-N	CCC(C(=O)O)C1=CC=C2SC3=CC=CC=C3N(CCCN3CCCN(C4=CC(=O)N(C)C(=O)N4C)CC3)C2=C1	HRH1_HUMAN
CHEMBL179066	NCCIOJYCWRHZMY-ATNAJCNCSA-N	CCC(C(O)=N[C@@H](CC(=O)O)C(=O)C1=NC=C(C2=CC=CC=C2)O1)N1C=CNC(=NCC2=NON=C2C)C1=O	CASP7_HUMAN;CASP8_HUMAN;CASP1_HUMAN;CASP3_HUMAN
CHEMBL248508	PSEYKDQFSOGYNR-ZENAZSQFSA-N	CCC(C(O)=N[C@@H](CC(=O)O)C(=O)CCCC1=CC=CC=C1)N1C=C(C(C)(C)C)N=C(N=C2N=NNN2)C1=O	CASP7_HUMAN;CASP8_HUMAN;CASP1_HUMAN;CASP3_HUMAN
CHEMBL248309	VIUJQQJJJZNKDP-UXMRNZNESA-N	CCC(C(O)=N[C@@H](CC(=O)O)C(=O)CCCC1=CC=CC=C1)N1C=C(C(C)(C)C)N=C(NC2=CC=C3OCCOC3=C2)C1=O	CASP7_HUMAN;CASP8_HUMAN;CASP1_HUMAN;CASP3_HUMAN
CHEMBL246887	DWGRSJBIHVFBFL-QBHOUYDASA-N	CCC(C(O)=N[C@@H](CC(=O)O)C(=O)CCCC1=CC=CC=C1)N1C=C(C(C)(C)C)N=C(NCC2=CC(OC)=CC(OC)=C2)C1=O	CASP7_HUMAN;CASP1_HUMAN;CASP3_HUMAN
CHEMBL392245	IYNNJMRCPJPTMI-UXMRNZNESA-N	CCC(C(O)=N[C@@H](CC(=O)O)C(=O)CCCC1=CC=CC=C1)N1C=C(C(C)(C)C)N=C(NCCC2=CC=CS2)C1=O	CASP7_HUMAN;CASP8_HUMAN;CASP3_HUMAN
CHEMBL181274	INTJRTIYLCEHRJ-JBJJAQNESA-N	CCC(C(O)=N[C@@H](CC(=O)O)C(=O)CN[C@@H](C)C1=CC=CC=C1)N1C=CNC(=NCC2=NON=C2C)C1=O	CASP7_HUMAN;CASP8_HUMAN;CASP1_HUMAN;CASP3_HUMAN
CHEMBL178674	YDWMZYBWKLFQKO-RFSHTEQGSA-N	CCC(C(O)=N[C@@H](CC(=O)O)C(=O)CNCN1C2CCC1CC2)N1C=CNC(=NCC2=NON=C2C)C1=O	CASP7_HUMAN;CASP8_HUMAN;CASP1_HUMAN;CASP3_HUMAN
CHEMBL367356	HDXDXAKYCMKPSF-ZQRQZVKFSA-N	CCC(C(O)=N[C@@H](CC(=O)O)C(=O)CNCN1CC2=CC=CC=C2C1)N1C=CNC(=NCC2=NON=C2C)C1=O	CASP7_HUMAN;CASP8_HUMAN;CASP1_HUMAN;CASP3_HUMAN
CHEMBL441118	UWYWIWOJPZFFAT-LFQPHHBNSA-N	CCC(C(O)=N[C@@H](CC(=O)O)C(=O)CNCN1CCC(CC2=CC=CC=C2)CC1)N1C=CNC(=NCC2=NON=C2C)C1=O	CASP7_HUMAN;CASP8_HUMAN;CASP1_HUMAN;CASP3_HUMAN
CHEMBL360788	MDRQEFUKIMUQFX-AIBWNMTMSA-N	CCC(C(O)=N[C@@H](CC(=O)O)C(=O)CNCN1CCC2=CC=CC=C2C1)N1C=CNC(=NCC2=NON=C2C)C1=O	CASP7_HUMAN;CASP8_HUMAN;CASP1_HUMAN;CASP3_HUMAN
CHEMBL434147	NJAQASWTRGUAGC-LROBGIAVSA-N	CCC(C(O)=N[C@@H](CC(=O)O)C(=O)CNCN1CCCCC1)N1C=C(C(C)(C)C)N=C(NCC2=NON=C2C)C1=O	CASP7_HUMAN;CASP1_HUMAN;CASP3_HUMAN
CHEMBL360915	UUTWTWROPLXGDT-OYKVQYDMSA-N	CCC(C(O)=N[C@@H](CC(=O)O)C(=O)CSCC1=CC=CC=C1)N1C=CN=C(NCCC2=NC(C)=NO2)C1=O	CASP8_HUMAN;CASP1_HUMAN;CASP3_HUMAN
CHEMBL447233	WPBCCSIRQOJBIN-XJDOXCRVSA-N	CCC(C(O)=N[C@@H](CC(=O)O)C(=O)CSCC1=CC=CC=C1)N1C=CN=C(NCCN2C=CC=N2)C1=O	CASP8_HUMAN;CASP1_HUMAN;CASP3_HUMAN
CHEMBL181775	SCZQZYJOIBQIGS-AIBWNMTMSA-N	CCC(C(O)=N[C@@H](CC(=O)O)C(=O)CSCC1=CC=CC=C1)N1C=CNC(=NC2=CC=C3SC(C)=NC3=C2)C1=O	CASP7_HUMAN;CASP8_HUMAN;CASP1_HUMAN;CASP3_HUMAN
CHEMBL180763	GEZSSSVQIGDDMR-XJDOXCRVSA-N	CCC(C(O)=N[C@@H](CC(=O)O)C(=O)CSCC1=CC=CC=C1)N1C=CNC(=NCC2=CC(C)=NO2)C1=O	CASP7_HUMAN;CASP8_HUMAN;CASP1_HUMAN;CASP3_HUMAN
CHEMBL361613	DONUNLOVYIQJNS-XJDOXCRVSA-N	CCC(C(O)=N[C@@H](CC(=O)O)C(=O)CSCC1=CC=CC=C1)N1C=CNC(=NCC2=CC=CS2)C1=O	CASP7_HUMAN;CASP8_HUMAN;CASP1_HUMAN;CASP3_HUMAN
CHEMBL180273	MBPKVWLXSMFUMN-OYKVQYDMSA-N	CCC(C(O)=N[C@@H](CC(=O)O)C(=O)CSCC1=CC=CC=C1)N1C=CNC(=NCC2=CN=CS2)C1=O	CASP7_HUMAN;CASP8_HUMAN;CASP1_HUMAN;CASP3_HUMAN
CHEMBL360956	NAZSWKZWCFVHEL-ZENAZSQFSA-N	CCC(C(O)=N[C@@H](CC(=O)O)C(=O)CSCC1=CC=CC=C1)N1C=CNC(=NCC2=NC(C)=NO2)C1=O	CASP7_HUMAN;CASP8_HUMAN;CASP1_HUMAN;CASP3_HUMAN
CHEMBL181768	LVXZMAMJNHAXKU-ZENAZSQFSA-N	CCC(C(O)=N[C@@H](CC(=O)O)C(=O)CSCC1=CC=CC=C1)N1C=CNC(=NCC2=NC=CS2)C1=O	CASP7_HUMAN;CASP8_HUMAN;CASP1_HUMAN;CASP3_HUMAN
CHEMBL220238	JPCVJWQLKRHLRX-HMTLIYDFSA-N	CCC(C(O)=N[C@@H](CC(=O)O)C(=O)CSCC1=CC=CC=C1)N1C=CNC(=NCC2=NN=C(C3=CC=CC=C3)O2)C1=O	CASP8_HUMAN;CASP1_HUMAN;CASP3_HUMAN
CHEMBL178280	VBXOCZFAWPHIJQ-ZENAZSQFSA-N	CCC(C(O)=N[C@@H](CC(=O)O)C(=O)CSCC1=CC=CC=C1)N1C=CNC(=NCC2=NOC(C)=N2)C1=O	CASP8_HUMAN;CASP1_HUMAN;CASP3_HUMAN
CHEMBL362191	QLHDEYZCVHOGEF-OYKVQYDMSA-N	CCC(C(O)=N[C@@H](CC(=O)O)C(=O)CSCC1=CC=CC=C1)N1C=CNC(=NCC2=NOC=C2)C1=O	CASP7_HUMAN;CASP8_HUMAN;CASP1_HUMAN;CASP3_HUMAN
CHEMBL433771	ULELQXPHOSNTHT-KKFHFHRHSA-N	CCC(C(O)=N[C@@H](CC(=O)O)C(=O)CSCC1=CC=CC=C1)N1C=CNC(=NCC2=NON=C2C)C1=O	CASP7_HUMAN;CASP8_HUMAN;CASP1_HUMAN;CASP3_HUMAN
CHEMBL362213	BTAFTKGHXXQLHC-ORFBVSJDSA-N	CCC(C(O)=N[C@@H](CC(=O)O)C(=O)CSCC1=CC=CC=C1)N1C=CNC(=NCC2COC3=CC=CC=C3O2)C1=O	CASP7_HUMAN;CASP8_HUMAN;CASP1_HUMAN;CASP3_HUMAN
CHEMBL360020	VIKAKOARTUQKPC-HMTLIYDFSA-N	CCC(C(O)=N[C@@H](CC(=O)O)C(=O)CSCC1=CC=CC=C1)N1C=CNC(=NCCN2N=C(C)C=C2C)C1=O	CASP8_HUMAN;CASP1_HUMAN;CASP3_HUMAN
CHEMBL1834409	HBENZIXOGRCSQN-JLXZXSBASA-N	CCC(C)(C)[C@](C)(O)[C@H]1C[C@@]23CC[C@]1(OC)[C@@H]1OC4=C(O)C=CC5=C4[C@@]12CCN(CC1CC1)[C@@H]3C5	OPRD_HUMAN;OPRK_HUMAN;OPRM_HUMAN;OPRX_HUMAN
CHEMBL3350920	APAZYVZBHAXPLE-VPOLOUISSA-N	CCC(C)(C)[C@H](N)C(=O)N1[C@H](C#N)C[C@@H]2C[C@@H]21	DPP4_HUMAN
CHEMBL2347007	IHOZEAFFIQFSRI-HGQWONQESA-N	CCC(C)(C)C(=O)O[C@H]1C[C@@H](C)C=C2C=C[C@H](C)[C@H](CC[C@@H](O)C[C@@H](O)CC(O)=NO)[C@H]21	HMDH_HUMAN;HDAC6_HUMAN;HDAC1_HUMAN;HDAC2_HUMAN
CHEMBL372066	ZQHLJZUCUJZZRV-UHFFFAOYSA-N	CCC(C)(C)C1=CC=C(C2=NC(C3=CC=C(CN4CC(C(=O)O)C4)C=C3)=NO2)C=C1	S1PR5_HUMAN;S1PR3_HUMAN;S1PR1_HUMAN;S1PR4_HUMAN
CHEMBL1093459	GRCKAQPBPSKRBX-UHFFFAOYSA-N	CCC(C)(C)CC1=CN=C(CCC2=CC=C(C3=CC=NS3)C=C2)N1	BRS3_HUMAN
CHEMBL396573	QIFFSXAXKXBABE-FQNRMIAFSA-N	CCC(C)C1=COC([C@@H](CC)NC2=C(NC3=CC=CC(C(=O)N(C)C)=C3O)C(=O)C2=O)=C1	CXCR2_HUMAN;CXCR1_HUMAN
CHEMBL22587	VHVPQPYKVGDNFY-ZPGVKDDISA-N	CCC(C)N1N=CN(C2=CC=C(N3CCN(C4=CC=C(OC[C@H]5CO[C@](CN6C=NC=N6)(C6=CC=C(Cl)C=C6Cl)O5)C=C4)CC3)C=C2)C1=O	CP3A4_HUMAN;V2R_HUMAN;CCR4_HUMAN;CXCR1_HUMAN
CHEMBL3099618	CVNPFNZJSHRZFA-UHFFFAOYSA-N	CCC(C1=CC=CC=C1)=C(C1=CC=C(OCCN2CCCCCC2)C=C1)C1=CC=C(OCCN2CCCCCC2)C=C1	PSB2_HUMAN;PSB1_HUMAN;PSB5_HUMAN
CHEMBL218587	IAAGTZGGIXMUPK-UHFFFAOYSA-N	CCC(CC)(CC)NC1=NCCNC(C2=CC=C(F)C=C2F)=C1	5HT2A_HUMAN;5HT2C_HUMAN
CHEMBL3582019	SPIVMZAFVVMBMD-UHFFFAOYSA-N	CCC(CC)(NC(=O)C1=CC=C(N2CC(F)(F)C2)C(OCC2CC2)=N1)C(O)=NCCF	CNR2_HUMAN
CHEMBL3099631	BMTQBVWFOFKLIN-UHFFFAOYSA-N	CCC(CC)=C(C1=CC=C(OCCN2CCCCCC2)C=C1)C1=CC=C(OCCN2CCCCCC2)C=C1	PSB2_HUMAN;PSB1_HUMAN
CHEMBL2430115	YWYVOVMZTWOTHK-XPRIRYNCSA-N	CCC(CC)C(=O)O[C@H]1C(C)=C[C@]23C(=O)[C@@H](C=C(CO)[C@@H](O)[C@]12O)[C@H]1[C@@H](C[C@H]3C)C1(C)C	KPCD_HUMAN
CHEMBL3401389	SAPPQCBNZBHPLZ-UHFFFAOYSA-N	CCC(CC)CC1(O)CCN(C(O)=NC2=CC(OC3=CC=C(F)C=C3)=CC(OC3=CC=CN=C3)=C2)CC1	S1PR2_HUMAN
CHEMBL365868	KXGZBPUROLGYPG-UHFFFAOYSA-N	CCC(CNC1=CC(C)=NC2=C1N=C(O)CN2C1=CC=C(Cl)C=C1Cl)OC	CRFR1_RAT
CHEMBL3598104	RRZKJFUOXRQZDN-SHTZXODSSA-N	CCC(F)(F)C(=O)N1CCC(O[C@H]2CC[C@H](OC3=CN=C(S(C)(=O)=O)C=N3)CC2)CC1	GP119_RAT;GP119_HUMAN
CHEMBL275259	MKVYTKVBSRSKRX-UHFFFAOYSA-N	CCC(N=C(O)C1=C(C2=CC=CC=C2)C(C2=CC=CC=C2)=NC2=CC=CC=C21)C1=CC=CC=C1	NK3R_HUMAN
CHEMBL1289305	VKQOQWWJCCFELL-UHFFFAOYSA-N	CCC(N=C(O)C1=CC=CC(C(F)(F)F)=C1Cl)C(=O)C(=O)N=C1C=CNN1	CATL1_HUMAN;CATL2_HUMAN;CATS_HUMAN;CATK_HUMAN
CHEMBL1289214	OGKPZQUWFNSSNB-UHFFFAOYSA-N	CCC(O)(C1=CN(CC2=CC=C3C(=C2)SC(C(C)O)=C3C2=CC=CC=C2)N=N1)C(F)(F)F	LOX5_HUMAN
CHEMBL3590119	JZDAKZQIQGCCGO-UHFFFAOYSA-N	CCC(O)=NC1=CC=CC=C1N=C1NC(NC2CCOCC2)=NC=C1Cl	MK01_HUMAN
CHEMBL1672613	JHBSNTNTZSANRS-UHFFFAOYSA-N	CCC(O)=NC1=CN=C(C2=CC=NC=C2)C(C2=CC=CO2)=N1	AA1R_HUMAN;AA2BR_HUMAN;AA2AR_HUMAN;AA3R_HUMAN
CHEMBL329722	SPZIDRYLSXDAEF-UHFFFAOYSA-N	CCC(O)=NC1=NC2=CC=C(Cl)C=C2C2=NC(C3=CC=CO3)=NN12	AA1R_RAT;AA2AR_RAT;AA3R_HUMAN
CHEMBL215593	UXHYZGZHMBOLKB-KRWDZBQOSA-N	CCC[C@@]12CCC(=O)C(C)=C1C1=CC=C(O)C=C1C2	ESR2_HUMAN;ESR1_HUMAN
CHEMBL3577945	NUJWKQSEJDYCDB-GNRVTEMESA-N	CCC[C@@H]1C[C@H](N(C)C(C)C)CC[C@@H]1N1CC[C@H](NC2=NC=NC3=CC=C(C(F)(F)F)C=C32)C1=O	ACM4_HUMAN;ACM1_HUMAN;CCR5_HUMAN;CCR2_HUMAN
CHEMBL2349318	COQNFUICOUPODA-SMDDNHRTSA-N	CCC[C@H](CO)NC1=NC(S[C@@H](C)C2=CC=CC(C#N)=C2)=NC2=C1SC(O)=N2	CXCR2_HUMAN;CX3C1_HUMAN
CHEMBL231813	BBAWEDCPNXPBQM-GDEBMMAJSA-N	CCC[C@H](N=C(O)[C@@H]1[C@H]2CCC[C@H]2CN1C(=O)[C@@H](N=C(O)[C@@H](N=C(O)C1=CN=CC=N1)C1CCCCC1)C(C)(C)C)C(=O)C(=O)NC1CC1	CELA1_HUMAN;CMA1_HUMAN;ELNE_HUMAN;CATS_HUMAN;CATK_HUMAN
CHEMBL3359765	SPUIRELLQQZNEL-JPYSFOGZSA-N	CCC[C@H](N=C(O)[C@H](CC(=O)O)N=C(O)[C@H](C)N=C(O)[C@@H](N=C(O)C1=CC=CC=C1N)C(C)C)C(=O)C[C@@H](C)C(O)=N[C@@H](CC(=O)O)C(O)=N[C@@H](CC1=CC=C(O)C=C1)C(O)=N[C@@H](CCC(=N)O)C(O)=NCCNC1=CC=C([N+](=O)[O-])C=C1[N+](=O)[O-]	PRTN3_HUMAN
CHEMBL209293	XRIMMJTYAWYVEL-FQEVSTJZSA-N	CCC[C@H](N=C(O)C1(NC(=O)C2=CC=C(N(C)C)C=C2)CCCCC1)C(=O)C1=NN=C(C2=CC=CO2)O1	CATL1_HUMAN;CATS_HUMAN;CATK_HUMAN;CATB_HUMAN
CHEMBL209215	JFRKHSHRRULFQC-SFHVURJKSA-N	CCC[C@H](N=C(O)C1(NC(=O)C2=CC=C(OC(F)(F)F)C=C2)CCCCC1)C(=O)C1=NN=C(C2=CC=CO2)O1	CATL1_HUMAN;CATS_HUMAN;CATK_HUMAN;CATB_HUMAN
CHEMBL504349	AHYGIWNTGDKMRR-SUAIOLNFSA-N	CCC[C@H]1C(=O)N([C@@H](CC2=CC=C3C=CC=CC3=C2)C(O)=NC)CCN1C(=O)[C@@H](CC1=CC=C(F)C=C1)N=C(O)[C@H](C)NC	MC4R_HUMAN;MC3R_HUMAN;MSHR_HUMAN
CHEMBL453734	RDQOUEKWQGRDRJ-ULNSLHSMSA-N	CCC[C@H]1C(=O)N([C@@H](CC2=CC=C3C=CC=CC3=C2)C(O)=NC)CCN1C(=O)[C@@H](CC1=CC=C(F)C=C1)N=C(O)C(C)(C)N	MC4R_HUMAN;MC3R_HUMAN;MSHR_HUMAN
CHEMBL452710	JICSVJQEGDFDBH-ULNSLHSMSA-N	CCC[C@H]1C(=O)N([C@@H](CC2=CC=C3C=CC=CC3=C2)C(O)=NC)CCN1C(=O)[C@@H](CC1=CC=C(F)C=C1)N=C(O)CNC	MC4R_HUMAN;MC3R_HUMAN;MSHR_HUMAN
CHEMBL1255616	LQKQCQKZRUYZOI-SQWLQELKSA-N	CCC[C@H]1C2=CC=CC=C2[C@H]2C[C@@]12C1=CN=CN1	ADA2B_HUMAN;ADA2C_HUMAN;ADA1B_HUMAN;ADA2A_HUMAN
CHEMBL297752	WDSZUSABLKNHCZ-QWRGUYRKSA-N	CCC[C@H]1CCCC[C@@H]1NC1=NCCO1	ADA2B_HUMAN;ADA2A_HUMAN
CHEMBL214772	NRXJHUMFSREFEA-ACNBWNNBSA-N	CCC/C=C(\CCC)C1=C(C)[C@]2(NC3=CC=CC=C3)CCC[C@@H]2C1	NR5A2_HUMAN
CHEMBL216778	HHPUPJAYBCDUAC-WWTAEJPVSA-N	CCC/C=C(\CCC)C1=C(C2=CC=C3C=CC=CC3=C2)[C@]2(NC3=CC=CC=C3)CCC[C@@H]2C1	NR5A2_HUMAN;STF1_HUMAN
CHEMBL384424	ZGDHZHVYMROVBP-KTNSFKJWSA-N	CCC/C=C(\CCC)C1=C(C2CCCCC2)[C@]2(NC3=CC=CC=C3)CCC[C@@H]2C1	NR5A2_HUMAN;STF1_HUMAN
CHEMBL1095833	LPAUOXUZGSBGDU-GMNMEAIESA-N	CCC/N=C1\S/C(=C\C2=CC=C(OC[C@@H](O)CO)C(Cl)=C2)C(=O)N1C1=CC=CC=C1C	S1PR5_HUMAN;S1PR3_HUMAN;S1PR1_HUMAN
CHEMBL567748	NQYSONDNZRIGFI-UHFFFAOYSA-N	CCC1(CC)C(=O)N(C2=CC=C(CSC3=NC4=CC=CC=C4S3)C=C2)C1=O	ELNE_HUMAN
CHEMBL3701745	WVJKVFMFFXKXKV-UHFFFAOYSA-N	CCC1(O)CC(N)(C2=CC=C(C3=C(C4=CC=CC=C4)N4COC5=CC=CN=C5C4=N3)C=C2)C1	AKT2_HUMAN
CHEMBL356584	YCUQRVLXIFFFNB-UHFFFAOYSA-N	CCC1=C(C(=N)O)C(C2=CC=C(F)C(F)=C2)N(C(O)=NCCCN2CCC(C(=O)OC)(C3=CC=CC=C3)CC2)C(O)=N1	ADA1A_HUMAN
CHEMBL3298909	CYCDARWXZPYIBX-UHFFFAOYSA-N	CCC1=C(C(O)=NCC2=CC=C(N3CCC(C4=CC=C(OC(F)(F)F)C=C4)CC3)C=C2)N2C=CC(Cl)=CC2=N1	CP2CJ_HUMAN;CP2C9_HUMAN
CHEMBL426585	RQFDHAZJXWQQBK-UHFFFAOYSA-N	CCC1=C(C(O)=NN2CCCCC2)N=C(C2=CC=C(Cl)C=C2Cl)N1C1=CC=C(Cl)C=C1	CNR2_HUMAN;CNR1_HUMAN
CHEMBL217768	AWRXNUNJSQSZSP-UHFFFAOYSA-N	CCC1=C(C)NC2=C(CCCC2)C1=NC1=CC=C(N2CCN(C)C(C)C2)C=C1	ADA2C_HUMAN
CHEMBL2335423	OCUSHEZHCMEOMB-UHFFFAOYSA-N	CCC1=C(C#CC(C)C2=CC(OC)=CC(C3=CC=C4OCCOC4=C3)=C2)C(=N)NC(=N)N1	DYR_HUMAN
CHEMBL149326	NSRJRZGIVAVYNI-UDKJZQBVSA-N	CCC1=C(C#N)C=C2C=CC=CC2=C1C(=O)N(C)C[C@@H](CCN1CCC(C2=CC=CC=C2[S@](C)=O)CC1)C1=CC=C(Cl)C(Cl)=C1	NK2R_HUMAN;NK1R_HUMAN;NK3R_HUMAN
CHEMBL400431	WPAPODFGOZXFLG-UHFFFAOYSA-N	CCC1=C(C2=CC=C3OC(C)(C)C(=O)N(CCCOC)C3=C2)C(=N)NC(=N)N1	RENI_HUMAN
CHEMBL247920	SJRVJRYZAQYCEE-UHFFFAOYSA-N	CCC1=C(C2=CC=CC=C2)C(C2=CC=CC=C2)=NN1C1=CC=CC=C1C1=CC=CC(OCC(=O)O)=C1	FABP4_RAT;FABP4_HUMAN
CHEMBL2377711	IEFSYAIPOMVBKO-UHFFFAOYSA-N	CCC1=C(C2=CC=CC=C2)C2=C3NN=CC3=CC([N+](=O)[O-])=C2N1	PIM3_HUMAN;PIM1_HUMAN
CHEMBL3355954	QTAMIHYZGWVETD-UHFFFAOYSA-N	CCC1=C(C2CCN(CCCSC3=CC=C(F)C=C3)CC2)C2=CC=C(F)C=C2N1C1=CC=C(C2=NNN=N2)C=C1	CCR3_HUMAN;CCR3_MOUSE
CHEMBL551985	QGLSNIDQEFSQHF-UHFFFAOYSA-N	CCC1=C(SC2=CC=CC(Cl)=C2)C2=C(O)NC(=N)N=C2S1	DYR_HUMAN;TYSY_HUMAN
CHEMBL3121981	JSXNFWTXYHSRFK-UHFFFAOYSA-N	CCC1=C2CC(C)CCC2=C(C(=O)CCC2=CC(C)=C(OCC(O)CO)C(C)=C2)S1	S1PR3_HUMAN;S1PR1_HUMAN
CHEMBL481	UWKQSNNFCGGAFS-XIFFEERXSA-N	CCC1=C2CN3C(=O)C4=C(C=C3C2=NC2=CC=C(OC(=O)N3CCC(N5CCCCC5)CC3)C=C21)[C@@](O)(CC)C(=O)OC4	ACES_HUMAN;ADA2C_HUMAN;ACM4_HUMAN
CHEMBL2386909	FGSUPLOLVHHRHH-XIFFEERXSA-N	CCC1=C2CN3C(=O)C4=C(C=C3C2=NC2=CC=C(OCC3=CN(CCCCCCCC(O)=NO)N=N3)C=C21)[C@@](O)(CC)C(=O)OC4	HDAC6_HUMAN;HDAC1_HUMAN
CHEMBL402493	OGDCTCUVBBYZTK-UHFFFAOYSA-N	CCC1=C2COC3=CC(O)=CC=C3C2=NC2=CC=C(O)C=C21	ERR2_HUMAN;ERR1_HUMAN
CHEMBL3403520	LEMRRMFCXFRTIF-OAQYLSRUSA-N	CCC1=CC([C@@H](NC2=CC=C(C(=N)N)C=C2)C(O)=NS(=O)(=O)C2=CN(C)C=N2)=CC2=C1OC=C2C	HGFA_HUMAN
CHEMBL3593290	DXJBIXWCJZKEHQ-UHFFFAOYSA-N	CCC1=CC(=NC(=O)NC2=CC=C(C3=CN=C(NC4=CC(N5CCN(CC)CC5)=NC(C)=N4)S3)C=C2)NO1	FLT3_HUMAN;VGFR2_HUMAN;AURKA_HUMAN
CHEMBL2088112	OCTJJTONFVZCDV-UHFFFAOYSA-N	CCC1=CC(=NC2=NC(=NCC3=CC(C4=CC=CC=N4)=NO3)NC=C2Br)NN1	IGF1R_HUMAN;FGFR1_HUMAN
CHEMBL1241315	BKPFVUCQPXAMRL-HSZRJFAPSA-N	CCC1=CC(C[C@H]2N=C(O)CN(CCCCOC3=CC=CC(O)=C3C(=O)OC)C2=O)=CC=C1N(C(=O)C(=O)O)C1=CC=CC=C1C(=O)O	PTN1_HUMAN;PTN2_HUMAN;PTPRF_HUMAN
CHEMBL326829	MATPDXBXMLXXPY-UHFFFAOYSA-N	CCC1=CC(CC(N=C(C)O)C(O)=NCCCCOC2=CC=C(C3=CC=CC=C3)C(O)=C2C(=O)OC)=CC=C1N(C(=O)C(=O)O)C1=CC=CC=C1C(=O)O	PTPRA_HUMAN
CHEMBL253244	JYQOPMMBCFIFTN-GXZJQHSTSA-N	CCC1=CC(NC(O)=N[C@H](C)[C@@H](O)CN(CC)[C@@H](C)[C@@H](O)CC2=CC=C(F)C=C2)=CC(C2=NN=NN2C)=C1	CCR3_HUMAN
CHEMBL401545	CLXQASNQVOBRFA-NRFANRHFSA-N	CCC1=CC(NC(O)=NCCCN2CCC[C@@H](CC3=CC=C(F)C=C3)C2)=CC(C2=NN=NN2C)=C1	CCR3_HUMAN
CHEMBL1257676	NVFFYNVUDNEFQT-UHFFFAOYSA-N	CCC1=CC(O)=CC=C1OCC(O)CNC1CCN(C2=NC=NC3=C2C(C2=CC=CC=C2)=CS3)CC1	ADRB1_HUMAN;ADRB2_HUMAN;ADRB3_HUMAN
CHEMBL205920	IXRAACONZDEXAL-UHFFFAOYSA-N	CCC1=CC(O)=CC2=C1C(=S)N(C1=CC=C(O)C=C1)C=N2	ESR2_HUMAN
CHEMBL562133	HMYNOKASGANDBO-UHFFFAOYSA-N	CCC1=CC(OC)=CC2=C1C(=O)OC(C1=CC=CN=C1N1CCN(CC(=O)O)CC1)=N2	ELNE_HUMAN
CHEMBL276295	BHKMPGKJLBHTKQ-UHFFFAOYSA-H	CCC1=CC=C(C([O-])=NC2=CC=C(S(=O)(=O)O)C3=CC(S(=O)(=O)[O-])=CC(S(=O)(=O)O)=C23)C=C1N=C([O-])C1=CC=CC(N=C([O-])NC2=CC=CC(C([O-])=NC3=CC(C([O-])=NC4=CC=C(S(=O)(=O)O)C5=CC(S(=O)(=O)O)=CC(S(=O)(=O)O)=C45)=CC=C3CC)=C2)=C1	P2Y11_HUMAN
CHEMBL1829130	PEDLWHVYCCZYHA-UHFFFAOYSA-N	CCC1=CC=C(C(=O)NC2=CC(C(O)=NC(=N)N)=CC=C2OCCCN2CCN(CC3=CC=C(OC)C(OC)=C3OC)CC2)C=C1	SL9A1_RAT
CHEMBL2316584	MLJBVAHRZATRDE-UHFFFAOYSA-N	CCC1=CC=C(C(=O)NC2=CC=C(CN3CCN(C)CC3)C(C(F)(F)F)=C2)C=C1C#CC1=CC2=CNN=C2N=C1	ABL1_HUMAN
CHEMBL2333445	ISXAVIPPPMJTPN-UHFFFAOYSA-N	CCC1=CC=C(C2=CC=C3C(=C2)C2=NNC=C2S(=O)(=O)N3C)C=C1	M3K9_HUMAN;FAK1_HUMAN
CHEMBL211340	DAWVIISZSJSPPE-LJQANCHMSA-N	CCC1=CC=C(C2=CC3=C(S2)C(=O)N(C2=CC=C(N4CC[C@@H](NC)C4)N=C2)N=C3)C=C1	MCHR1_RAT
CHEMBL365627	YKFZRNVBSDILEH-UHFFFAOYSA-N	CCC1=CC=C(C2=NN=C(SCCC3=CNC4=CC=CC=C34)N2CCCCN)C=C1	SSR2_HUMAN;SSR5_HUMAN
CHEMBL565376	QCZDOSUISNQBSI-BDHVOXNPSA-N	CCC1=CC=C(CC2=C(Cl)C=CC3=C2CO[C@]32O[C@H](CN=[N+]=[N-])[C@@H](O)[C@H](O)[C@H]2O)C=C1	SC5A1_HUMAN;SC5A2_HUMAN
CHEMBL496138	QPNWHIMAZBIEMR-ADAARDCZSA-N	CCC1=CC=C(CC2=CC([C@@H]3O[C@H](CO)[C@@H](O)[C@H](O)[C@H]3O)=CC=C2Cl)C=C1	SC5A1_HUMAN;SC5A2_HUMAN
CHEMBL595	HYAFETHFCAUJAY-UHFFFAOYSA-N	CCC1=CC=C(CCOC2=CC=C(CC3SC(=O)N=C3O)C=C2)N=C1	ABCBB_HUMAN
CHEMBL385336	VCUKKMIXURRDKL-UHFFFAOYSA-N	CCC1=CC=C(N2C=NC3=C(SC4=NC=CC(N(C)C)=C43)C2=O)C=C1	GRM5_RAT;GRM1_RAT
CHEMBL1258596	NDJLTYJJCSTDDO-UHFFFAOYSA-N	CCC1=CC=C(OCC(O)CNC2CCN(C3=NC=NC4=C3C(C3=CC=CC=C3)=CS4)CC2)C=C1	ADRB1_HUMAN;ADRB2_HUMAN;ADRB3_HUMAN
CHEMBL223468	ZWKILPBYPRWWLP-NSHDSACASA-N	CCC1=CC=C2C(=C1OC)C(=O)N1CCNC[C@@H]21	5HT2B_HUMAN;5HT2A_HUMAN;5HT2C_HUMAN
CHEMBL2441277	GTMDZIKJMWLLBV-KESTWPANSA-N	CCC1=CC=C2N=C(NC3=NC(=N[C@H]4CC[C@H](O)CC4)NC(CC4=CC=CC=C4)=C3)SC2=N1	ITK_HUMAN;LCK_HUMAN;AURKB_HUMAN
CHEMBL224084	IIRGOGGQTCHRKN-UHFFFAOYSA-N	CCC1=CC=CC(N2C=NC3=C(SC4=NC=CC(N(C)C)=C43)C2=O)=C1	GRM5_RAT;GRM1_RAT
CHEMBL1258484	CBIPUOCUMCGWSC-UHFFFAOYSA-N	CCC1=CC=CC(OCC(O)CNC2CCN(C3=NC=NC4=C3C(C3=CC=CC=C3)=CS4)CC2)=C1	ADRB1_HUMAN;ADRB2_HUMAN;ADRB3_HUMAN
CHEMBL359685	BGQUTWWXJPPEKR-UHFFFAOYSA-N	CCC1=CC=CC=C1C(=O)C1=CN=C(NC2=CC=CC(C(F)(F)F)=C2)S1	NPY5R_MOUSE
CHEMBL2088198	ZQWNZUAMWNPQGR-UHFFFAOYSA-N	CCC1=CC2=C(C=C1CC)CC(NCCC1=CC=C(O)C3=NC(O)=CC=C13)C2	ADRB1_HUMAN;ADRB2_HUMAN
CHEMBL11900	ZKSNRSLGDJZVND-UHFFFAOYSA-N	CCC1=CC2=C(N=C(SCCCN3CCN(C4=CC=CC=C4OC)CC3)N(N)C2=O)S1	5HT1A_RAT
CHEMBL577508	PSMGYCPOASWFCF-UHFFFAOYSA-N	CCC1=CC2=C(N3CCN(C(=O)CC4=CC=CC=C4)CC3)N=CN=C2S1	P2Y12_HUMAN
CHEMBL3640148	BKKFWGXZFDAGEO-UHFFFAOYSA-N	CCC1=CC2=C(S1)N(CC1=CC=C(C3=CC=CC=C3C3=NC(=O)ON3)C=C1)C(=O)N(CC1(O)CCOCC1)C2=O	AGTR1_HUMAN
CHEMBL3092410	XZMDNRBQKUIHKB-VQTJNVASSA-N	CCC1=NC=C(CN2C[C@@H](C(O)=NCC3=CC=CC=C3Cl)[C@H](C3=CC=CN=C3)C2)N1	GPR39_HUMAN
CHEMBL482550	SGOBSURTJPVFGZ-UHFFFAOYSA-N	CCC1=NC=CC2=C1C(SC1=CC=C(Cl)C(Cl)=C1)=C1C(CC(=O)O)CCN21	PD2R_HUMAN
CHEMBL2322450	YUIAYRGCSUGVPK-MHZLTWQESA-N	CCC1=NC2=C(C(=O)N(CC3=CC=CC(C(F)(F)F)=C3)C=C2)N1[C@H]1CCC2=CC(C3=CC=CC=C3C3=NNN=N3)=CC=C21	AGTR1_HUMAN;PPARG_HUMAN
CHEMBL7550	YFWXFHNZGKNDBC-UHFFFAOYSA-N	CCC1=NC2=C(C)C=C(C)N=C2N1CC1=CC=C(C2=CC=CC=C2C2=NNN=N2)C=C1	AGTRA_RAT;AGTR1_HUMAN
CHEMBL2425952	HPCPCLJRBNRLLW-UHFFFAOYSA-N	CCC1=NC2=C(CC3=CC=C(C(=O)NO)C=C3)C=CC=C2C(=O)N1CCC1=CC=CC=C1	CP3A4_HUMAN;HDAC6_HUMAN;HDAC8_HUMAN
CHEMBL2331653	VYKWUKHQWPYYBR-UHFFFAOYSA-N	CCC1=NC2=C(CN(C(=O)CCC3=CC=C(OC(F)(F)F)C=C3)CC2)C(C(N)=O)=N1	GPBAR_HUMAN
CHEMBL2436945	OUAYPLUHINPFJL-MWLCHTKSSA-N	CCC1=NC2=C(O)N=CC=C2C(=N[C@@H]2CCC[C@@H]2C#N)N1	JAK2_HUMAN;TYK2_HUMAN;JAK1_HUMAN;JAK3_HUMAN
CHEMBL2425970	VLBQAJZSHGGUBQ-UHFFFAOYSA-N	CCC1=NC2=CC=C(CC3=CC=C(C(=O)NO)C=C3)C=C2C(=O)N1CCC1=CC=CC=C1	HDA11_HUMAN;HDAC6_HUMAN;HDAC8_HUMAN
CHEMBL3695502	JDFBORTWMSETMR-UHFFFAOYSA-N	CCC1=NN(C)C2=C1CN(C1=NC=NN3C(C)=NC(C4=CC=CC=C4F)=C13)CC2	PDE10_RAT
CHEMBL3402545	DCEHBSNHFUVPFD-UHFFFAOYSA-N	CCC1=NN=C(C(C)NS(=O)(=O)C2=CC=C(Cl)C=C2)N1CC	S1PR1_HUMAN
CHEMBL2419441	PNFIZBYDSLBYNC-UHFFFAOYSA-N	CCC1=NN=C(C2=CC=C(C3=CC=CC=C3)N=C2)N1C1=CC=CC=C1F	SC6A5_RAT;SC6A9_RAT
CHEMBL3314392	RCMWQGKXOQCPHM-UHFFFAOYSA-N	CCC1CCC(C2=NC(C(F)(F)F)=CC=C2CN=C(O)C(C)C2=CC=C(NS(C)(=O)=O)C(F)=C2)CC1	TRPV1_HUMAN
CHEMBL270271	DWRKFAJEBUWTQM-UHFFFAOYSA-N	CCC1COC(CN2C=NC=N2)(C2=CC=C(Cl)C=C2Cl)O1	CP3A4_HUMAN
CHEMBL2163948	GZYUOGNPBFAMCO-UHFFFAOYSA-N	CCC1COC2=C3C(=CC=C2OC)C(=O)C(C(O)=NC24CC5CC(CC(C5)C2)C4)=CN31	CNR2_RAT;CNR2_HUMAN;CNR1_HUMAN;CNR1_RAT
CHEMBL3325648	FARXMEHYYWMCCY-UHFFFAOYSA-N	CCCC(=O)C1=C(C)N(C2=CC=C(NC(=O)C3=CN(CC(=O)N4CCCC(N)C4)C4=CC=C(C)C=C34)C=C2)N=C1	P2Y12_HUMAN
CHEMBL13980	IKICLORDJDWQQL-UHFFFAOYSA-N	CCCC(=O)C1=CC(C(C)(C)C)=C2OCC(C)(C)C2=C1	PGH2_HUMAN;PGH1_HUMAN
CHEMBL2324344	CJZGRIRZVHNUSM-UHFFFAOYSA-N	CCCC(=O)C1CCN(C2=NC=NC3=C2CN(C(=O)C2=CC=C(C4=CC=CC=C4)C=C2)CC3)CC1	KCNK3_HUMAN;KCNK9_HUMAN
CHEMBL222384	UBJLQDSZSYHXLE-UHFFFAOYSA-N	CCCC(=O)N=C1C=C(C2=CC=CC=C2)N=C(C2=CC=CC=C2)N1	AA1R_HUMAN;AA2AR_HUMAN;AA3R_HUMAN
CHEMBL3092942	XDLCONKAGDFVRD-NRCRZUOTSA-N	CCCC(=O)OC[C@H]1O[C@@H](N2C=C(C3=CC=C(S(N)(=O)=O)C=C3)N=N2)[C@H](OC(=O)CCC)[C@@H](OC(=O)CCC)[C@@H]1OC(=O)CCC	CAH9_HUMAN;CAH2_HUMAN;CAH12_HUMAN;CAH14_HUMAN
CHEMBL3092818	XDLCONKAGDFVRD-HXQMXDEDSA-N	CCCC(=O)OC[C@H]1O[C@@H](N2C=C(C3=CC=C(S(N)(=O)=O)C=C3)N=N2)[C@H](OC(=O)CCC)[C@@H](OC(=O)CCC)[C@H]1OC(=O)CCC	CAH9_HUMAN;CAH2_HUMAN;CAH1_HUMAN;CAH12_HUMAN;CAH14_HUMAN
CHEMBL3092936	FMWVEUQSXVRCFQ-NRCRZUOTSA-N	CCCC(=O)OC[C@H]1O[C@@H](N2C=C(C3=CC=CC(S(N)(=O)=O)=C3)N=N2)[C@H](OC(=O)CCC)[C@@H](OC(=O)CCC)[C@@H]1OC(=O)CCC	CAH9_HUMAN;CAH2_HUMAN;CAH12_HUMAN;CAH14_HUMAN
CHEMBL3218306	IYLQKXFWHDZTBL-PYABQPSFSA-N	CCCC(C)/C=C(C)/C=C/C(=O)CC1=C(C2=CC(O)=C(O)C=C2C2=C(O)/C(=C/C3=CC=C(O)C(O)=C3)OC2=O)C(O)(C(C)=O)C(O)C1=O	G6PT1_HUMAN
CHEMBL253800	FJYALDRNDKNYKU-DWJMSNRFSA-N	CCCC(CCC)S(=O)(=O)CC(N=C(O)OCC1=CC=CC=C1)C(O)=N[C@@H](CC1=CC=CC=C1)[C@H](O)CNCC1=CC=CC(OC)=C1	BACE1_HUMAN;CATD_HUMAN
CHEMBL2381829	WABICJZHMMDLSC-UHFFFAOYSA-N	CCCC(OC1=CC=C(N2C=C(C(F)(F)F)C=N2)N=C1)C1=CC=C(C(=O)NCCC(=O)O)C=C1	GLR_HUMAN
CHEMBL2387526	UMEJXQHDOPQBIE-CLJLJLNGSA-N	CCCC[C@]1(CC)CS(=O)(=O)C2=CC(OCCCC(=O)O)=C(OC)C=C2[C@@H](C2=CC=CC=C2)N1	NTCP2_HUMAN
CHEMBL206974	LFIFGNCFEBAIHA-JCOUAQLOSA-N	CCCC[C@@H](C(O)=N[C@@H](CC(=O)O)C(O)=N[C@@H](CC1=CC=CC=C1)C(=N)O)N(C)C(=O)[C@@H](CC1=CNC2=CC=CC=C12)N=C(O)CN=C(O)[C@@H](C)N=C(O)[C@@H](N)CC1=CC=C(O)C=C1	CCKAR_HUMAN;GASR_HUMAN;OPRD_HUMAN;OPRM_RAT
CHEMBL382349	LFIFGNCFEBAIHA-XSAWFYHVSA-N	CCCC[C@@H](C(O)=N[C@@H](CC(=O)O)C(O)=N[C@@H](CC1=CC=CC=C1)C(=N)O)N(C)C(=O)[C@H](CC1=CNC2=CC=CC=C12)N=C(O)CN=C(O)[C@@H](C)N=C(O)[C@@H](N)CC1=CC=C(O)C=C1	GASR_HUMAN;OPRD_HUMAN;OPRM_RAT
CHEMBL408330	KJQHRGYUFQCLJG-ACEPAJJMSA-N	CCCC[C@@H](C(O)=N[C@@H](CC(=O)O)C(O)=N[C@@H](CC1=CC=CC=C1)C(=N)O)N(C)C(=O)[C@H](CC1=CNC2=CC=CC=C12)N=C(O)CN=C(O)[C@@H](CCCC)N=C(O)[C@@H](N)CC1=CC=C(O)C=C1	GASR_HUMAN;OPRD_HUMAN;OPRM_RAT
CHEMBL205965	XMLJSDGQSNTHPG-TVUSJDTQSA-N	CCCC[C@@H](C(O)=N[C@@H](CC(=O)O)C(O)=N[C@@H](CC1=CC=CC=C1)C(=N)O)N(C)C(=O)[C@H](CC1=CNC2=CC=CC=C12)N=C(O)CN=C(O)[C@H]1CCCN1C(=O)[C@@H](N)CC1=CC=C(O)C=C1	GASR_HUMAN;OPRD_HUMAN
CHEMBL412331	ZICGXQSIIFWORG-XXDIXCCXSA-N	CCCC[C@@H](C(O)=N[C@@H](CC1=CN(C(C)=O)C2=CC=CC=C12)C(=O)O)N(C(=O)[C@H](CC(=O)O)N=C(O)[C@H](CC1=CC=CC=C1)N(C)N[C@@H](CC1=CC=CC=C1)C(O)=NCC(O)=N[C@H](C)C(O)=N[C@@H](CC1=CC=C(O)C=C1)C(=O)O)C(O)=NC1=CC=CC=C1Cl	CCKAR_HUMAN;OPRD_HUMAN;OPRM_RAT
CHEMBL1077585	FYNOOCOLTPIGMJ-CNCKBNBHSA-N	CCCC[C@@H](N)CC(O)=N[C@@H](CC1=CC=C(O)C=C1)C(O)=N[C@H](C(O)=N[C@H]1CC2=C(CN(CC(O)=N[C@@H](CC3=CC=CC=C3)C(=O)O)C1=O)NC1=CC=CC=C12)[C@@H](C)CC	AMPN_HUMAN
CHEMBL3600916	WCVJJQCPIDBNFM-HEKKFFGGSA-N	CCCC[C@@H](N=C(C)O)C(O)=N[C@H]1CC(O)=NCCCC[C@@H](C(=N)O)N(C)C(=O)[C@H](CC2=CNC3=CC=CC=C23)N(C)C(=O)[C@H](CCCNC(=N)N)N=C(O)[C@@H](CC2=CC=C3C=CC=CC3=C2)N=C(O)[C@H](CC2=CN=CN2)N(C)C1=O	MC3R_HUMAN;MSHR_HUMAN;MC5R_HUMAN
CHEMBL3600920	LGJDLKCHZMGHIM-QROJCATNSA-N	CCCC[C@@H](N=C(C)O)C(O)=N[C@H]1CC(O)=NCCCC[C@@H](C(=N)O)N=C(O)[C@H](CC2=CNC3=CC=CC=C23)N(C)C(=O)[C@H](CCCNC(=N)N)N(C)C(=O)[C@@H](CC2=CC=C3C=CC=CC3=C2)N(C)C(=O)[C@H](CC2=CN=CN2)N=C1O	MC3R_HUMAN
CHEMBL3600840	CHPABUPLIAAUIT-GYZURFONSA-N	CCCC[C@@H](N=C(C)O)C(O)=N[C@H]1CC(O)=NCCCC[C@@H](C(=N)O)N=C(O)[C@H](CC2=CNC3=CC=CC=C23)N(C)C(=O)[C@H](CCCNC(=N)N)N(C)C(=O)[C@@H](CC2=CC=C3C=CC=CC3=C2)N=C(O)[C@H](CC2=CN=CN2)N=C1O	MC3R_HUMAN;MSHR_HUMAN;MC5R_HUMAN
CHEMBL218651	KYWMQIRORZGHDH-KKSWQRHZSA-N	CCCC[C@@H](N=C(O)[C@@H](CC(=O)O)N=C(O)[C@H](N)CC1=CC=CC=C1)C(O)=N[C@@H](CC1=CC2=CC=CC=C2N1)C(O)=NN=C(O)[C@H](CC1=CC=CC=C1)N=C(O)CN=C(O)[C@@H](C)N=C(O)[C@@H](N)CC1=CC=C(O)C=C1	OPRD_MOUSE;OPRD_HUMAN;OPRM_RAT
CHEMBL1649938	QVBNXGNXRIPRPX-QOEXFKEZSA-N	CCCC[C@@H](N=C(O)[C@@H](N)CC1=C(C)C=C(O)C=C1C)C(O)=NCC(O)=N[C@@H](CC1=CC=CC=C1)C(=O)N1CCC(N(C(=O)CC)C2=CC=CC=C2)CC1	OPRD_HUMAN;OPRM_RAT
CHEMBL1214027	DKZNWZVQLFXZER-JHOFKJSISA-N	CCCC[C@@H]1N=C(O)[C@H](CC2=CC=CC=C2)N=C(O)CN=C(O)[C@@H](N=C(O)[C@@H](N)CC2=CC=C(O)C=C2)C(C)(C)SSC(C)(C)[C@@H](C(=O)N2CCC[C@H]2C(O)=N[C@@H](CC(C)C)C(O)=N[C@@H](CC2=CNC3=CC=CC=C23)C(O)=NCC2=CC(C(F)(F)F)=CC(C(F)(F)F)=C2)N=C(O)[C@@H]2CCCN2C1=O	NK2R_RAT;NK1R_HUMAN;OPRD_HUMAN;OPRM_RAT
CHEMBL401765	PIBXGNLYMUJLHS-HRXNILJESA-N	CCCC[C@H](N)C(O)=N[C@H]1CSSC[C@H](N[C@@H](CC2=CC=C(O)C=C2)C(=O)O)N=C(O)[C@H](CCC(=N)O)N=C(O)[C@@H]2CCCN2C(=O)[C@@H]2CCCN2C(=O)[C@H]([C@@H](C)CC)N=C(O)[C@H](CO)N=C(O)[C@H]([C@@H](C)O)N=C(O)[C@H]([C@@H](C)O)N=C1O	ELNE_HUMAN
CHEMBL2371973	VSEDHYYTUINXNF-YGTIJORTSA-N	CCCC[C@H](N=C(C)O)C(O)=N[C@H]1CC(O)=NCCCC[C@@H](C(=N)O)N=C(O)[C@H](CC2=CNC3=CC=CC=C23)N=C(O)[C@@H]2CCCCN2C(=O)[C@H](CC2=CC=C(CC3=CC=CC=C3)C=C2)N=C(O)[C@@H]2CC3CCCCC3N2C1=O	MC5R_HUMAN
CHEMBL411359	FLQGGHIOZAPIQO-JDFSLKTNSA-N	CCCC[C@H](N=C(O)[C@@H](N=C(O)[C@@H](N)CC1=CC=C(O)C=C1)C(C)C)C(O)=NCC(O)=N[C@@H](CC1=CN=CN1)C(O)=N[C@@H](CC1=CC=CC=C1)C(O)=N[C@@H](CCCNC(=N)N)C(O)=N[C@@H](CC1=CNC2=CC=CC=C12)C(O)=N[C@@H](CC(=O)O)C(O)=N[C@@H](CCCNC(=N)N)C(O)=N[C@@H](CC1=CC=CC=C1)C(O)=NCC(=O)O	MC4R_HUMAN;MC3R_HUMAN;MSHR_HUMAN;MC5R_HUMAN
CHEMBL439691	FPYYFGFPTJRMBR-JDFSLKTNSA-N	CCCC[C@H](N=C(O)[C@@H](N=C(O)[C@@H](N)CC1=CC=C(O)C=C1)C(C)C)C(O)=NCC(O)=N[C@@H](CC1=CN=CN1)C(O)=N[C@@H](CC1=CC=CC=C1)C(O)=N[C@@H](CCCNC(=N)N)C(O)=N[C@@H](CC1=CNC2=CC=CC=C12)C(O)=N[C@@H](CC(=O)O)C(O)=N[C@@H](CCCNC(=N)N)C(O)=N[C@@H](CC1=CC=CC=C1)C(O)=NCC(=O)ON	MC4R_HUMAN;MC3R_HUMAN;MC5R_HUMAN
CHEMBL2096759	FPYYFGFPTJRMBR-TUQCDKPJSA-N	CCCC[C@H](N=C(O)[C@@H](N=C(O)[C@@H](N)CC1=CC=C(O)C=C1)C(C)C)C(O)=NCC(O)=N[C@@H](CC1=CN=CN1)C(O)=N[C@H](CC1=CC=CC=C1)C(O)=N[C@@H](CCCNC(=N)N)C(O)=N[C@H](CC1=CNC2=CC=CC=C12)C(O)=N[C@@H](CC(=O)O)C(O)=N[C@@H](CCCNC(=N)N)C(O)=N[C@@H](CC1=CC=CC=C1)C(O)=NCC(=O)ON	MC4R_HUMAN;MC3R_HUMAN;MSHR_HUMAN;MC5R_HUMAN
CHEMBL443071	QBYHLGIJWBFDGJ-IIJHQOGRSA-N	CCCC[C@H](N=C(O)[C@@H](N=C(O)[C@H](CC1=CC=C(O)C=C1)N=C(C)O)C(C)C)C(O)=NCC(O)=N[C@@H](CC1=CN=CN1)C(O)=N[C@@H](CC1=CC=CC=C1)C(O)=N[C@@H](CCCNC(=N)N)C(O)=N[C@@H](CC1=CNC2=CC=CC=C12)C(O)=N[C@@H](CC(=O)O)C(O)=N[C@@H](CCCNC(=N)N)C(O)=N[C@@H](CC1=CC=CC=C1)C(O)=NCC(=O)ON	MC4R_HUMAN;MC3R_HUMAN;MSHR_HUMAN;MC5R_HUMAN
CHEMBL3417389	KQAXOWLELWLFHX-SVYNBKJKSA-N	CCCC[C@H](N=C(O)[C@@H]1CCCN1C(=O)CN=C(O)[C@H](CCCCN)N=C(O)[C@H](CC1=CN=CN1)N=C(O)[C@H](CO)N=C(O)[C@H](CC(C)C)N=C(O)[C@H](CCCNC(=N)N)N=C(O)[C@@H]1CCCN1C(=O)[C@H](CCCNC(=N)N)N=C(O)[C@@H]1CCC(O)=N1)C(=O)N1CCC[C@H]1C(O)=N[C@@](C)(CC1=CC=CC=C1)C(=O)O	APJ_HUMAN
CHEMBL2440195	HWIYZQDAFNEMLJ-DSKWLTCVSA-N	CCCC[C@H](N=C(O)[C@H](CC(=N)O)N=C(O)[C@@H](N=C(O)[C@H](CC1=CC=C(O)C=C1)N=C(O)[C@H](CCCNC(=N)N)N=C(O)[C@H](CCCNC(=N)N)N=C(C)O)[C@@H](C)CC)C(O)=N[C@@H](CC(C)C)C(O)=N[C@H](C(O)=N[C@@H](CCCNC(=N)N)C(O)=N[C@H]1CCC[C@H]1C(O)=N[C@@H](CCCNC(=N)N)C(O)=N[C@@H](CC1=CC=C(O)C=C1)C(=N)O)[C@@H](C)O	NPY4R_HUMAN;NPY2R_HUMAN
CHEMBL385918	CWCIEGCNXSWALH-SPGBVJAPSA-N	CCCC[C@H](N=C(O)[C@H](CC1=CC=C(S(=O)(=O)O)C=C1)N=C(O)OC(C)(C)C)C(O)=NCC(O)=N[C@H](CC1=CNC2=CC=CC=C12)C(O)=N[C@@H](CCCC)C(O)=N[C@@H](CCCOC1=CC=CC=C1)CC(=O)O	GASR_RAT
CHEMBL263876	BOFPBHQBPYQWNA-BVLKABAFSA-N	CCCC[C@H](N=C(O)[C@H](CC1=CC=C(S(=O)(=O)O)C=C1)N=C(O)OC(C)(C)C)C(O)=NCC(O)=N[C@H](CC1=CNC2=CC=CC=C12)C(O)=N[C@@H](CCCC)C(O)=N[C@H](CCCCC1=CC=CC=C1)CC(=O)O	GASR_RAT
CHEMBL1766205	TURPYQHVJSEIHN-BAZFYLPPSA-N	CCCC[C@H](N=C(O)[C@H](CC1=CC=CC=C1)N=C(O)CN=C(O)[C@@H](C)N=C(O)[C@@H](N)CC1=C(C)C=C(O)C=C1C)C(=O)N1CCC[C@H]1C(O)=N[C@@H](CC(C)C)C(O)=N[C@@H](CC1=CNC2=CC=CC=C12)C(=O)N(C)CC1=CC(C(F)(F)F)=CC(C(F)(F)F)=C1	NK1R_HUMAN;NK1R_RAT;OPRM_RAT
CHEMBL1766204	KTIXRTOVKASTTK-VQFZVEARSA-N	CCCC[C@H](N=C(O)[C@H](CC1=CC=CC=C1)N=C(O)CN=C(O)[C@@H](C)N=C(O)[C@@H](N)CC1=C(C)C=C(O)C=C1C)C(=O)N1CCC[C@H]1C(O)=N[C@@H](CC(C)C)C(O)=N[C@@H](CC1=CNC2=CC=CC=C12)C(O)=NCC1=CC(C(F)(F)F)=CC(C(F)(F)F)=C1	NK1R_HUMAN;NK1R_RAT;OPRM_RAT
CHEMBL538131	BLKHBPBPTMODSH-RAWAAWEYSA-N	CCCC[C@H](N=C(O)[C@H](CC1=CC=CC=C1)N=C(O)CN=C(O)[C@@H](C)N=C(O)[C@@H](N)CC1=CC=C(O)C=C1)C(O)=N[C@@H](CO[C@@H]1O[C@H](CO)[C@@H](O)[C@H](O)[C@H]1O)C(O)=N[C@@H](CC(C)C)C(O)=N[C@@H](CC1=CNC2=CC=CC=C12)C(O)=NCC1=CC(C(F)(F)F)=CC(C(F)(F)F)=C1	NK1R_HUMAN;NK1R_RAT;OPRD_HUMAN
CHEMBL2372623	TVINVHGLLFLSBP-KYFADEEDSA-N	CCCC[C@H](N=C(O)[C@H](CC1=CNC2=CC=CC=C12)N=C(O)[C@H](CCCNC(=N)N)N=C(O)[C@@H](CC1=CC=C2C=CC=CC2=C1)N=C(O)[C@H](CC1=CN=CN1)N=C(O)[C@@H]1CC2=CC=CC=C2CN1C(=O)[C@@H](N)CC1=C(C)C=C(O)C=C1C)C(O)=N[C@@H](CC(=O)O)C(O)=N[C@@H](CC1=CC=CC=C1)C(=N)O	CCKAR_HUMAN;GASR_HUMAN;MC4R_HUMAN;OPRD_HUMAN;OPRM_RAT
CHEMBL1172249	TVINVHGLLFLSBP-XDVIOIQHSA-N	CCCC[C@H](N=C(O)[C@H](CC1=CNC2=CC=CC=C12)N=C(O)[C@H](CCCNC(=N)N)N=C(O)[C@@H](CC1=CC=C2C=CC=CC2=C1)N=C(O)[C@H](CC1=CN=CN1)N=C(O)[C@H]1CC2=CC=CC=C2CN1C(=O)[C@@H](N)CC1=C(C)C=C(O)C=C1C)C(O)=N[C@@H](CC(=O)O)C(O)=N[C@@H](CC1=CC=CC=C1)C(=N)O	CCKAR_HUMAN;GASR_HUMAN;MC4R_HUMAN;OPRD_HUMAN;OPRM_RAT
CHEMBL76248	UPYRHIUUCMHYRX-MQDBWYGVSA-N	CCCC[C@H](N=C(O)[C@H](CC1=CNC2=CC=CC=C12)N=C(O)CN=C(O)[C@H](CCCC)N=C(O)CC1=CC=C(OS(=O)(=O)O)C=C1)C(=O)N(C)[C@@H](CC(=O)O)C(O)=N[C@@H](CC1=CC=CC=C1)C(=N)O	CCKAR_RAT;GASR_RAT
CHEMBL2381670	NOBULJMFZNZPPL-WTCRLXJDSA-N	CCCC[C@H](N=C(O)[C@H](CCC(=N)O)N=C(O)[C@H](CO)N=C(O)[C@H](CC1=CC=CC=C1)N=C(O)CCCCCN)C(O)=N[C@H](CCCBr)B1O[C@@H]2C[C@H]3C[C@H](C3(C)C)[C@]2(C)O1	KLK3_HUMAN
CHEMBL220759	QUHYACYUHCKMEC-WOUDKVOTSA-N	CCCC[C@H](N=C(O)CN=C(O)[C@H](CC1=CC=CC=C1)N=C(O)[C@H](CO)N=C(O)[C@H](CC(=N)O)N=C(O)[C@H](CC1=CNC2=CC=CC=C12)N=C(O)[C@H](CC(=N)O)N=C(O)[C@H](CC1=CC=C(O)C=C1)N=C(O)[C@H](CC(=N)O)N=C(O)[C@@H]1CCCN1C(=O)[C@@H](N)CC(C)C)C(O)=N[C@@H](CCCNC(=N)N)C(O)=N[C@@H](CC1=CC=CC=C1)C(=N)O	KISSR_HUMAN
CHEMBL3218562	DLMNFMQRIXCIAK-GFDPPHBOSA-N	CCCC[C@H]1N=C(O)C[C@H]2/C=C/CCSSC[C@@H](N=C1O)C(O)=N[C@H](C(C)C)[C@@H](O)CC(=O)O2	HDAC6_HUMAN;HDAC1_HUMAN
CHEMBL3397724	FDMWQCMAAAAAIA-SZXQPVLSSA-N	CCCC/C(=C\C1=CC(OCC2=CC=C(OCCN3CCOCC3)C=C2)=CC=C1OCC1=CC=C(C(F)(F)F)C=C1)C(=O)O	LOX5_HUMAN;PSN1_HUMAN
CHEMBL3397721	SQBLABNTHYWMFI-PXLXIMEGSA-N	CCCC/C(=C\C1=CC(OCC2=CC=C3N=C(C(F)(F)F)C=C(OC)C3=C2)=CC=C1OCC1=CC=C(C(F)(F)F)C=C1)C(=O)O	LOX5_HUMAN;PSN1_HUMAN
CHEMBL1259001	WWZQRXFHANDODH-RHHFQONYSA-N	CCCC/C=C\C1(C2=CC(O)=C3C(=C2)OC(C)(C)[C@@H]2CCC(=O)C[C@@H]32)CCC1	CNR2_MOUSE;CNR2_HUMAN;CNR1_RAT
CHEMBL425285	HEKOGNYDDZRAAJ-UHFFFAOYSA-N	CCCC1=C(C(O)=NCCCCN2CCN(C3=CC=CC(Cl)=C3Cl)CC2)N=NN1CC1=CC=CC=C1	5HT2A_HUMAN;DRD3_HUMAN;DRD4_HUMAN;DRD2_HUMAN
CHEMBL218607	UTJCXDMLSWYEJA-UHFFFAOYSA-N	CCCC1=C(C(O)=NCCCCN2CCN(C3=CC=CC=C3OC)CC2)N=NN1CC1=CC=CC=C1	5HT2A_HUMAN;DRD3_HUMAN;DRD4_HUMAN;DRD2_HUMAN
CHEMBL386986	OCLIVVKGXAOVNC-UHFFFAOYSA-N	CCCC1=C(C(O)=NCCCCN2CCN(C3=CC=CC=C3OC)CC2)N=NN1CC1=CC=CC=C1Br	5HT2A_HUMAN;DRD3_HUMAN;DRD4_HUMAN;DRD2_HUMAN
CHEMBL441282	IOTXSIGGFRQYKW-UHFFFAOYSA-N	CCCC1=C(C2=CC=C(O)C=C2)N(C2=CC=C(O)C=C2)N=C1C1=CC=C(O)C=C1	ESR1_HUMAN
CHEMBL3115238	ZSCMQESHVHEFHC-UHFFFAOYSA-N	CCCC1=C(CC2=CC=C(C3=CC=CC=C3C(=O)O)C=C2)C2=CC=C(C(O)=NC(CC)C3=CC=CC=C3)C=C2N1	PPARA_MOUSE;PPARG_MOUSE;PPARG_HUMAN
CHEMBL435523	SUBJAJAOVHMPAV-UHFFFAOYSA-N	CCCC1=C(OCCCCOC2=CC=CC(CC(=O)O)=C2)C=CC2=C1ON=C2C1=CC=CC=C1	PPARD_HUMAN;PPARA_HUMAN;PPARG_HUMAN
CHEMBL383728	VPVFJCQJGDFRIA-UHFFFAOYSA-N	CCCC1=C(OCCCN2C=CC3=CC(CC(=O)O)=CC=C32)C=CC2=C1ON=C2C(F)(F)F	PPARD_HUMAN;PPARA_HUMAN;NR1H2_HUMAN;NR1H3_HUMAN
CHEMBL207907	AORBCLGGYNFMGN-UHFFFAOYSA-N	CCCC1=C(OCCCN2C=CC3=CC(CCC(=O)O)=CC=C32)C=CC2=C1ON=C2C(F)(F)F	PPARD_HUMAN;PPARA_HUMAN;NR1H2_HUMAN;NR1H3_HUMAN
CHEMBL210917	ZFCIXIWMXLHUDY-UHFFFAOYSA-N	CCCC1=C(OCCCN2N=CC3=CC(CC(=O)O)=CC=C32)C=CC2=C1ON=C2C(F)(F)F	PPARD_HUMAN;PPARA_HUMAN;NR1H2_HUMAN;NR1H3_HUMAN
CHEMBL208567	CQTCWVWUQDCTSG-UHFFFAOYSA-N	CCCC1=C(OCCCN2N=NC3=CC(CC(=O)O)=CC=C32)C=CC2=C1ON=C2C(F)(F)F	PPARD_HUMAN;NR1H2_HUMAN;NR1H3_HUMAN
CHEMBL278994	KAPDPGZDHUCILF-UHFFFAOYSA-N	CCCC1=C(OCCCSC2=CC=C(CC(=O)O)C=C2Cl)C=CC2=C1OC=C2C1=CC=CC=C1	PPARD_HUMAN;PPARA_HUMAN;PPARG_HUMAN
CHEMBL2088094	IMXLKPSPRSVIRB-UHFFFAOYSA-N	CCCC1=CC(=NC2=NC(=NCC3=CC(C)=NO3)NC=C2Br)NN1	VGFR2_HUMAN;INSR_HUMAN;IGF1R_HUMAN;FGFR1_HUMAN
CHEMBL217480	UKBMUBRWLVXPNM-NTEUORMPSA-N	CCCC1=CC(=NC2CCC2)C2=CC(N=C(O)/C=C/C3=CC=C(C(F)(F)F)C=C3)=CC=C2N1	MCHR2_HUMAN;MCHR1_HUMAN
CHEMBL1950879	QJTJQXIBBHMOBJ-UHFFFAOYSA-N	CCCC1=CC(C2=CC=C(OC3=CC=C(CC(=O)O)C=C3OC)C(NS(=O)(=O)C3=CC=C(Cl)C=C3Cl)=C2)=NN1	PD2R_HUMAN;PD2R2_HUMAN
CHEMBL372814	WQLXYQSKSGEIPU-UHFFFAOYSA-N	CCCC1=CC(CN2C(CC)=NC3=C(C)C=C(C)N=C32)=CC=C1OC(C1=CC=C2CCOC2=C1)C(O)=NS(=O)(=O)C1=CC=C(C(C)C)C=C1	AGTR1_HUMAN;EDNRB_HUMAN;EDNRA_HUMAN
CHEMBL50143	HWZLQPWBZNJEHC-UHFFFAOYSA-N	CCCC1=CC(OC2=CC=CC=C2)=CC=C1OCCCOC1=CC=C(C2SC(=O)N=C2O)C=C1CCC	PPARG_HUMAN
CHEMBL110743	PSMAGJYUQUDBIP-UHFFFAOYSA-N	CCCC1=CC(OC2=CC=CC=C2)=CC=C1OCCCOC1=CC=C2CCC(CC)(C(=O)O)OC2=C1	PPARA_HUMAN;PPARG_HUMAN
CHEMBL192521	AQKZTRLPJFOUNN-QFIPXVFZSA-N	CCCC1=CC2=C(OC(=O)N2CC(F)(F)F)C(CCC)=C1O[C@H](C(=O)O)C1=CC=C(C(C)C)C=C1	PPARA_HUMAN;PPARG_HUMAN
CHEMBL3216756	PJIFNDKPRTUYSL-UHFFFAOYSA-N	CCCC1=NC(C(O)=NCC(O)CN2CCN(C3=CC=CC(Cl)=C3C)CC2)=C(C)N1C1=CC=CC=C1	SC6A4_HUMAN;5HT2A_HUMAN;5HT2C_HUMAN
CHEMBL3216754	DODAKNRHJOZSNV-UHFFFAOYSA-N	CCCC1=NC(C(O)=NCCCN2CCN(C3=CC=CC(C)=C3C)CC2)=C(C)N1C1=CC=CC=C1Cl	SC6A4_HUMAN;5HT2A_HUMAN;5HT2C_HUMAN
CHEMBL3217171	HLJSHTGLXJFIPU-UHFFFAOYSA-N	CCCC1=NC(C(O)=NCCCN2CCN(C3=CC=CC(C)=C3C)CC2)=C(C)N1C1=CC=CC=C1OC	SC6A4_HUMAN;5HT2A_HUMAN;5HT2C_HUMAN
CHEMBL3215631	AJQXITCKVIMUJA-UHFFFAOYSA-N	CCCC1=NC(C(O)=NCCCN2CCN(C3=CC=CC(C)=C3C)CC2)=CN1C1=CC=CC=C1	SC6A4_HUMAN;5HT2A_HUMAN;5HT2C_HUMAN
CHEMBL3215621	GLTOYHJCCONIPL-UHFFFAOYSA-N	CCCC1=NC(C(O)=NCCCN2CCN(C3=CC=CC(Cl)=C3Cl)CC2)=C(C)N1C1=CC=C(OC)C=C1	SC6A4_HUMAN;5HT2A_HUMAN;5HT2C_HUMAN
CHEMBL1520	SECKRCOLJRRGGV-UHFFFAOYSA-N	CCCC1=NC(C)=C2C(=O)N=C(C3=CC(S(=O)(=O)N4CCN(CC)CC4)=CC=C3OCC)NN12	PDE9A_HUMAN;PDE11_HUMAN;PDE10_HUMAN;PDE5A_HUMAN
CHEMBL1086110	YNADXFWEXJTQSZ-UHFFFAOYSA-N	CCCC1=NC(C)=C2C(C)=NC3=CC=C(OC)N=C3N12	PDE2A_HUMAN;PDE11_HUMAN;PDE10_HUMAN;PDE5A_HUMAN
CHEMBL2260199	FXAQPYPJFQRSMT-UHFFFAOYSA-N	CCCC1=NC2=C(C)C=C(C3=NC4=CC=CC=C4N3C)C=C2N1CC1=CC=C(C2=CC=C(C(=O)O)C=C2C(=O)O)C=C1	AGTRA_RAT
CHEMBL2435828	PWVCJTQDCHXRDQ-UHFFFAOYSA-N	CCCC1=NC2=C(C)C=C(N=C(O)CCC3=CC=CC=C3)C=C2N1CC1=CC=C(C2=CC=CC=C2C(=O)O)C=C1	AGTR2_HUMAN;AGTR1_HUMAN
CHEMBL3401745	NWAWSQQMTQQBGL-UHFFFAOYSA-N	CCCC1=NN(C)C2=C1N=C(C1=CC(S(=O)(=O)NCCCCCCO)=CC=C1OCC)NC2=O	PDE2A_HUMAN;PDE1A_HUMAN;PDE6C_HUMAN;PDE5A_HUMAN
CHEMBL3115243	QQDQFMDOSNUTKL-UHFFFAOYSA-N	CCCC1=NN2C=CC(C3=NC4=CC=CC=C4N3CCC)=CC2=C1CC1=CC=C(C2=CC=CC=C2C2=NNN=N2)C=C1	AGTR1_HUMAN;PPARG_HUMAN;PPARG_MOUSE
CHEMBL437592	XVHUBLYBAOVMGO-GJZGRUSLSA-N	CCCC1=NSC(N2CCN(C(=O)[C@@H]3CN[C@H](C(=O)N4CCCC4)C3)CC2)=N1	DPP4_HUMAN;DPP4_RAT
CHEMBL607025	GPEFJUIYWKPKIL-UHFFFAOYSA-N	CCCC1C(=O)C2=C(N=C(C3=CC=C(OCC(O)=NC4CC(C)(C)N([O])C(C)(C)C4)C=C3)N2)N=C1O	AA1R_RAT;AA2BR_HUMAN;AA3R_HUMAN
CHEMBL2180266	PFFYWZYGIPXODD-UHFFFAOYSA-N	CCCC1CC(=O)C2=C(C1)NC(C)=C(C(=O)OCC)C2C1=CC=C(C(C)(C)C)C=C1	TGFR2_HUMAN
CHEMBL202673	BJWMFAXDZSURKC-UHFFFAOYSA-N	CCCC1OC2=C(C=CC(O)=C2C)C2=C(C)C=C(O)C=C21	ESR2_HUMAN;ESR1_HUMAN
CHEMBL2036203	OHJRRLRVZSBFGS-UHFFFAOYSA-N	CCCCC(=O)N(CC1=CC=C2OCCOC2=C1)C1=CC=CC(C2=NNN=N2)=C1	CP2CJ_HUMAN;CP2C9_HUMAN;CP2C8_HUMAN;PD2R2_HUMAN
CHEMBL324629	KLFGDJAOCBEILB-UHFFFAOYSA-N	CCCCC(=O)N(CC1=CC=CC=C1)C1=CC=C2N=C(CCC)N(CC3=CC=C(C4=CC=CC=C4C4=NNN=N4)C=C3)C(=O)C2=C1	AGTR2_RAT
CHEMBL3092817	WJEBDIQNCFVULI-ABJLESROSA-N	CCCCC(=O)OC[C@H]1O[C@@H](N2C=C(C3=CC=C(S(N)(=O)=O)C=C3)N=N2)[C@H](OC(=O)CCCC)[C@@H](OC(=O)CCCC)[C@H]1OC(=O)CCCC	CAH9_HUMAN;CAH2_HUMAN;CAH12_HUMAN;CAH14_HUMAN
CHEMBL549984	QHRSOSACJBYXIL-UHFFFAOYSA-N	CCCCC(N=C(O)CC1CCN(CC2=CN(C3=CC=C(C(F)(F)F)C=C3)C=C2)CC1)C1=CC=C(OC)N=C1	MCHR1_HUMAN;KCNH2_HUMAN
CHEMBL589906	IYOLVIFIJXUYFW-CLAROIROSA-N	CCCCC[C@@H]1N=C(O)[C@@H](CCCCC)N=C(O)[C@H](CCCCCC(O)=NO)N=C(O)[C@H]2CCCN2C1=O	HDAC4_HUMAN;HDAC6_MOUSE;HDAC1_HUMAN
CHEMBL3356087	IAXSAHXPKHCCRC-CLAROIROSA-N	CCCCC[C@@H]1N=C(O)[C@H]2CCCN2C(=O)[C@H](CCCCCC(O)=NO)N=C(O)[C@@H](CCCCC)N=C1O	HDAC4_HUMAN;HDAC6_MOUSE;HDAC1_HUMAN
CHEMBL180660	NXPHXOSLGZKIRE-FMRUQUKBSA-N	CCCCC[C@H](O)C/C=C/[C@@H]1C[C@@H](O)[C@H]2C/C(=C/CCCC(=O)O)C[C@H]21	PPARA_HUMAN
CHEMBL1209654	OKJDBFSGAHFSLC-UHFFFAOYSA-M	CCCCC[N+]1(CCC#CC2=CC(OC)=C(OC)C(OC)=C2)CCCCC1	SC5A7_MOUSE
CHEMBL1800731	WECZZLGHVJQSIA-DOYPJHNISA-N	CCCCC/C=C\C/C=C\C/C=C\C/C=C\CCCCOC(CO)COC(=O)CCCCCN=C(O)CCCC[C@@H]1SC[C@@H]2N=C(O)N[C@H]12	CNR2_HUMAN;CNR1_HUMAN
CHEMBL56590	BNTYFWBWPRBKJF-XTCLZLMSSA-N	CCCCC/N=C1\C=CN(C2=CC=CC3=CC=CC=C32)C2=CC(Cl)=CC=C21	KCNA3_HUMAN
CHEMBL2181544	XMUYRWBIWMWOQG-UHFFFAOYSA-N	CCCCC1(C2=CC(O)=C3C=C(CC4=CC=CC=C4O)C(=O)OC3=C2)CCCC1	GPR55_HUMAN
CHEMBL326450	XQLXDIIVOCDWBZ-UHFFFAOYSA-N	CCCCC1=C(C(=O)OCC)C2=C3CN4CCC5=CC(OC)=CC=C5C4OC3=CC=C2N1	ACM2_HUMAN;ACM4_HUMAN;ACM3_HUMAN
CHEMBL1795859	RSAGFYGPXOAVNX-RUZDIDTESA-N	CCCCC1=CC=C(C#CC2=CC=C(S(=O)(=O)N[C@H](CC3=CNC4=CC=CC=C34)C(O)=NO)S2)C=C1	MMP3_HUMAN;MMP2_HUMAN;MMP9_HUMAN;MMP8_HUMAN
CHEMBL1795862	OTEWYJZEFZRZKI-XMMPIXPASA-N	CCCCC1=CC=C(C#CC2=CC=C(S(=O)(=O)N3CC4=CC=CC=C4C[C@@H]3C(O)=NO)S2)C=C1	MMP3_HUMAN;MMP14_HUMAN;MMP2_HUMAN;MMP9_HUMAN;MMP8_HUMAN
CHEMBL193789	QTKLDIPKJJAYHB-UHFFFAOYSA-N	CCCCC1=CC=C(C2=NC(C3=CC=C(CN4CC(C(=O)O)C4)C=C3)=NO2)C=C1	S1PR5_HUMAN;S1PR1_HUMAN;S1PR4_HUMAN
CHEMBL373483	UDGYHMBUODQQEI-ZDUSSCGKSA-N	CCCCC1=CC2=C(C(=O)N3CCNC[C@@H]23)C(C(F)(F)F)=C1	5HT2B_HUMAN;5HT2A_HUMAN;5HT2C_HUMAN
CHEMBL424483	PJDPNVNHJQOFEJ-UHFFFAOYSA-N	CCCCC1=NC(C2=CC=C(Cl)C=C2)=C(C(=O)OCC)C(C)N1CC1=CC=C(C2=CC=CC=C2C(=O)O)C=C1	AGTRB_RAT
CHEMBL88014	ZBDSVSBMZGUVET-UHFFFAOYSA-N	CCCCC1=NC(CCCC)=C2C=CCC(C3=CC=C(C4=CC=CC=C4C4=NNN=N4)C=C3)N12	AGTRB_RAT
CHEMBL141659	RNCYHVFWQHXVTC-UHFFFAOYSA-N	CCCCC1=NC(Cl)=C(C(=O)OCC)C(C)N1CC1=CC=C(C2=CC=CC=C2C2=N[N-]N=N2)C=C1	AGTRB_RAT
CHEMBL191	PSIFNNKUMBGKDQ-UHFFFAOYSA-N	CCCCC1=NC(Cl)=C(CO)N1CC1=CC=C(C2=CC=CC=C2C2=NNN=N2)C=C1	AGTRA_RAT;AGTRB_RAT;AGTR1_HUMAN
CHEMBL322071	UZCAPRSSSKVUCG-UHFFFAOYSA-N	CCCCC1=NC(Cl)=C(CO)N1CC1=CC=C2C=C(C3=NNN=N3)C=CC2=C1	AGTRB_RAT
CHEMBL11706	NBDFXMDYBLSGLX-UHFFFAOYSA-N	CCCCC1=NC2(CCCC2)C(=O)N1CC1=CC=C(C2=CC=CC=C2S(=O)(=O)NC2=C(C)C(C)=NO2)C(CN2CCC(C)(C)C2=O)=C1	AGTR1_HUMAN;EDNRA_HUMAN
CHEMBL539423	WRFHGDPIDHPWIQ-UHFFFAOYSA-N	CCCCC1=NC2(CCCC2)C(=O)N1CC1=CC=C(C2=CC=CC=C2S(=O)(=O)NC2=NOC(C)=C2C)C(COCC)=C1	AGTR1_HUMAN;EDNRA_HUMAN
CHEMBL1271706	SDSKFWHQCNBICO-UHFFFAOYSA-N	CCCCC1=NC2=C(C3=CC=CC=C3NC2=N)N1CC1=CC=C(CN)C=C1	TLR8_HUMAN
CHEMBL24322	XUXPOYGCLABTCS-UHFFFAOYSA-N	CCCCC1=NC2=CC=C(N=C(O)N(C)C(C)C)C=C2C(=O)N1CC1=CC=C(C2=CC=CC=C2C2=NNN=N2)C=C1	AGTR1_HUMAN
CHEMBL3360821	DZOOVERCMBDRSR-QNNMRZDFSA-N	CCCCCC(=O)O[C@H]1[C@@H](OC(=O)CCCCC)[C@H](OC(=O)CCCCC)[C@@H](CN2C=C(CN(CCN)CCN)N=N2)O[C@@H]1O[C@H]1O[C@H](CN2C=C(CN(CCN)CCN)N=N2)[C@@H](OC(=O)CCCCC)[C@H](OC(=O)CCCCC)[C@H]1OC(=O)CCCCC	TLR4_MOUSE;TLR4_HUMAN
CHEMBL509270	HDFXAYMYXQRRFT-ATRWTNPRSA-N	CCCCCC/C=C(\CC(O)=NNS(=O)(=O)C1=CC=C(C2=CC=C(Br)C=C2)C=C1)C(O)=N[C@@H](CC1=C(C2=CC=CC=C2)NC2=CC=CC=C21)C(O)=NC	MMP3_HUMAN;MMP9_HUMAN
CHEMBL2409028	SIHDMQQEFJZUAD-UHFFFAOYSA-N	CCCCCC1=C(C(O)=NCC2=CC=NC=C2)C=NN1C1=NC=C(C)C(C2=CC=CS2)=N1	GP142_HUMAN
CHEMBL3586106	KQQMZTULVOWZJR-ZTNFWEORSA-N	CCCCCC1=CC(O)=C2C(=C1)OC(C)(C)[C@@H]1CC=C(C)[C@H](O)[C@@H]21	CNR2_HUMAN;CNR1_HUMAN
CHEMBL3393742	IHPBZPYDPATSLB-QQXSKIMKSA-N	CCCCCC1CC1CC1CC1CCCCCCCC(=O)OCC1(CO)C/C(=C/CC(C)C)C(=O)O1	KPCA_HUMAN
CHEMBL3613118	CFMRIVODIXTERW-BHIFYINESA-N	CCCCCCC(C)(C)C1=CC(OC)=C([C@@H]2C=C(CO)[C@@H]3C[C@H]2C3(C)C)C(OC)=C1	CNR2_HUMAN
CHEMBL19847	UVQIBKXDOZWHFU-WOJBJXKFSA-N	CCCCCCC1(C2=CC(O)=C3C(=C2)OC(C)(C)[C@@H]2CC=C(C)C[C@@H]32)CC1	CNR2_MOUSE;CNR2_HUMAN;CNR1_HUMAN;CNR1_RAT
CHEMBL176832	CQGUKDZSAPDCJL-UHFFFAOYSA-N	CCCCCCC1(C2=CC=C(OC3=CC=CC=C3)C=C2)C(O)=NC(=O)N=C1O	MMP13_HUMAN;MMP8_HUMAN
CHEMBL384153	ZYOSSUMBVGPRRB-BVAGGSTKSA-N	CCCCCCC1=C(C2=CC=CC=C2)[C@]2(NC3=CC=CC=C3)CCC[C@@H]2C1	NR5A2_HUMAN;STF1_HUMAN
CHEMBL440201	KLYPYTHLYUUKMT-GWZVJQKXSA-N	CCCCCCCCC#CC1=CC=C2C(=C1)[C@](C)(C(C)C)[C@H]1C(O)=N[C@H](CO)[C@@H]21	KPCE_HUMAN;KPCA_HUMAN;KPCG_HUMAN;KPCB_HUMAN
CHEMBL6453	KDIRIFZBLUSLJU-UPVQGACJSA-N	CCCCCCCCC#CC1=CC=C2C(=C1)C[C@@H](CO)N=C(O)[C@H](C(C)C)N2C	KPCD_HUMAN;KPCD_MOUSE;KPCE_HUMAN;KPCA_HUMAN;KPCG_HUMAN;KPCB_HUMAN
CHEMBL198406	OMDAYFVWUVKKAV-UHFFFAOYSA-M	CCCCCCCCC1=CC=C(CCCCCCC2OCC(COP([O-])(O)=S)O2)C=C1	LPAR3_RAT
CHEMBL285801	SUQYTYOVPXAUGB-RDPSFJRHSA-N	CCCCCCCCC1=CC=C2C3=C1NC=C3C[C@@H](CO)N=C(O)[C@H](C(C)C)N2C	KPCD_MOUSE
CHEMBL504955	CRKYLQFXMOPIAZ-WPWJYHCZSA-N	CCCCCCCCCC(=O)O[C@@H]1[C@@H](C)[C@@]2(O)[C@@H](C3C4[C@@H]2[C@H]2CC3(CO)C4(C)C2=O)[C@@H]2C(C)(C)[C@]12OC(=O)CCCCCCCCC	TRPV4_MOUSE
CHEMBL368720	PXONMVAMARNSJO-RXYYUPRCSA-N	CCCCCCCCCCCC(=O)OC1=CC=C2C(=C1)[C@](C)(C(C)C)[C@H]1C(O)=N[C@H](CO)[C@@H]21	KPCE_HUMAN;KPCA_HUMAN;KPCG_HUMAN;KPCB_HUMAN
CHEMBL200117	KZQWOEXRMPURDP-UHFFFAOYSA-N	CCCCCCCCCCCCCCC1=CC=C(C(=O)C2=CC=C3C2=CON=C3C2=CC=C(OCC(=O)O)C=C2)C=C1	PTN1_HUMAN;MPIP2_HUMAN;PTPRF_HUMAN
CHEMBL3350702	UNILWMWFPHPYOR-KXEYIPSPSA-N	CCCCCCCCCCCCCCCC(=O)OC[C@H](CSC[C@H](N=C(O)COCC(O)=NCCCOCCOCCOCCCN=C(O)CCSC1CC(=O)N(CCN=C(O)CCCCC[N+]2=C(C=CC=CC=C3CC4=CC(S(=O)(=O)O)=CC=C4N3CC)CC3=CC(S(=O)(=O)[O-])=CC=C32)C1=O)C(O)=NCC(O)=N[C@H](CO)C(O)=NCCCOCCOCCOCCCN=C(O)COCC(=N)O)OC(=O)CCCCCCCCCCCCCCC	TLR2_HUMAN
CHEMBL3621380	HORQTTVKVIGZSL-MTGICUICSA-N	CCCCCCCCCCCCCCCC(O)=N[C@@H](C(O)=N[C@H]1CSCC2=CC(=CC=C2)CSCCN=C(O)[C@H](CC2=CC=CC=C2)N=C(O)[C@H](CCCNC(=N)N)N=C(O)[C@H](CS)N=C(O)[C@H](CCCNC(=N)N)N=C1O)C(C1=CC=CC=C1)C1=CC=CC=C1	S40A1_HUMAN
CHEMBL501306	HQXOWAPGIRPHHM-CMDPNKGGSA-N	CCCCCCCCCCCCCCCC(O)=NCCCC[C@H](N=C(O)[C@@H]1CCCN1C(=O)CN=C(O)[C@H](CC(C)C)N=C(O)[C@H](CC(C)C)N=C(O)[C@H](CC1=CC=C(O)C=C1)N=C(O)CN=C(O)[C@H](C)N=C(O)[C@H](CO)N=C(O)[C@H](CC(=N)O)N=C(O)[C@H](CC(C)C)N=C(O)[C@@H](N=C(O)[C@H](CC1=CNC2=CC=CC=C12)N=C(O)CNC)[C@@H](C)O)C(O)=N[C@@H](CCCCN)C(O)=N[C@@H](CCCCN)C(O)=N[C@@H](CCCCN)C(=N)O	GALR2_HUMAN;GALR1_HUMAN
CHEMBL3393871	KVPFDSGLDCUZJJ-NDIRCUANSA-N	CCCCCCCCCCCCCCCCN=C(O)CN(CC(=N)O)C(=O)CCCCCN=C(O)[C@H](CC1=CC=CC=C1)N=C(O)[C@H](CCCNC(=N)N)N=C(O)[C@H](CS/C(=C\C(=O)OC(C)(C)C)C(=O)OC(C)(C)C)N=C(O)[C@H](CCCNC(=N)N)N=C(O)C[C@@H]1CCCN1C(=O)[C@@H](N=C(O)[C@H](CC1=CN=CN1)N=C(O)[C@@H](N=C(O)CN=C(O)CO)[C@@H](C)O)C(C1=CC=CC=C1)C1=CC=CC=C1	S40A1_HUMAN
CHEMBL74107	VSPVCSDDENDBFH-IRLDBZIGSA-N	CCCCCCCCN=C(O)OC1=CC=C2C(=C1)[C@]1(C)CCN(C)[C@@H]1N2C	CHLE_HUMAN;ACES_HUMAN
CHEMBL219970	JDBFNFBWXVCTSA-UHFFFAOYSA-N	CCCCCCCN1C=C(C(=O)C2=CC=CC3=CC=CC=C32)C=C1C1=CC=CC=C1	CNR2_HUMAN;CNR1_RAT
CHEMBL1083841	KBFWNTPZEXXBFF-NRFANRHFSA-N	CCCCCCCOC1=CC=C(CC[C@](C)(N)CCN2CC(O)=NS2(=O)=O)C=C1	S1PR5_HUMAN;S1PR1_HUMAN
CHEMBL79667	RCPDEZFBKMZZMJ-HHHXNRCGSA-N	CCCCCCN(C(=O)OC)C1CCN(CC[C@H](CN(C)S(=O)(=O)C2=CC=CC=C2)C2=CC=CC=C2)CC1	CCR5_HUMAN
CHEMBL248310	YMQHMWHRGTYISC-KHTASDDNSA-N	CCCCCCN(C)CC(=O)[C@H](CC(=O)O)N=C(O)C(CC)N1C=C(C(C)(C)C)N=C(N=C2N=NNN2)C1=O	CASP7_HUMAN;CASP8_HUMAN;CASP1_HUMAN;CASP3_HUMAN
CHEMBL31164	WATNMHGSJFUVDX-JOMNFKBKSA-N	CCCCCCN=C(O)[C@H](CC1=CNC2=CC=CC=C12)N=C(O)[C@H](CC(C)C)CP(=O)(O)CSC1=CC=C2C=CC=CC2=N1	MMP1_HUMAN;MMP2_HUMAN;MMP8_HUMAN
CHEMBL2206325	WVNSYHVZQAASSJ-GLHCAIBUSA-N	CCCCCCNC(=O)C1=CC=C(C[C@H](N)C(=O)N2CC3=CC=CC=C3CC2C(O)=N[C@@H](CC2=CC=CC=C2)C(O)=N[C@@H](CC2=CC=CC=C2)C(=O)O)C=C1	OPRD_RAT;OPRM_RAT
CHEMBL2312469	CYNWXFDDCZREMK-UHFFFAOYSA-N	CCCCCCNC1=C2C3=CC=C(SC4=CC=C(N)C=C4)C4=CC=CC(=C43)C2=NC1=O	BCL2_HUMAN;MCL1_HUMAN;B2CL1_HUMAN
CHEMBL3092775	DBWBCGYTGWUQRF-WKILWMFISA-N	CCCCCN=C1NC=C(C2=CC=CC=N2)C(=N[C@H]2CC[C@H](O)CC2)N1	TYRO3_HUMAN;MERTK_HUMAN;UFO_HUMAN
CHEMBL3590293	RZOAZQNSTCQCDY-HMMYKYKNSA-N	CCCCCN1C(=O)/C(=C/NC2CCCCC2)C(=O)C2=CC(OC)=CC(C)=C21	CNR2_HUMAN
CHEMBL540759	XBWLJRIQVBWALY-UHFFFAOYSA-N	CCCCCN1C=C(C(=O)C2=CC=C(OCC)C3=CC=CC=C23)C2=CC=CC=C21	CNR2_HUMAN;CNR1_RAT
CHEMBL2381780	PHBINUYTXKBMBY-UHFFFAOYSA-N	CCCCCN1C=C(C(O)=NC23CC4CC(CC(C4)C2)C3)C(=O)N2N=C(C3=CC=C(C)S3)C=C12	CNR2_HUMAN;CNR2_RAT
CHEMBL2381808	FDWXWGMBMDDQLS-UHFFFAOYSA-N	CCCCCN1C=C(C(O)=NC2CCCCCC2)C(=O)N2N=C(CC)C=C12	CNR2_HUMAN;CNR2_RAT;CNR1_RAT;CNR1_HUMAN
CHEMBL601270	BENZZVSVNAGPOJ-GEVKEYJPSA-N	CCCCCOC(=O)N1CCN(C(=O)[C@H](CCC(=O)O)N=C(O)C2=CC(N3CCCC(OC)C3)=CC(C3=CC=CC=C3)=N2)CC1	P2Y12_HUMAN
CHEMBL495836	XRQATIZLYUTCBC-UHFFFAOYSA-N	CCCCN(CC(=O)N1C2=CC=CC=C2N2C=CC=C2C1C1=CC=C(F)C=C1)C(=O)C(C)Cl	CNR1_RAT
CHEMBL2113731	NOMJVKPFWRFJLH-NSOVKSMOSA-N	CCCCN(O)C(O)=NCC1=CC([C@@H]2CC[C@@H](C3=CC(OC)=C(OC)C(OC)=C3)O2)=CC(OC)=C1OCCSC1=CC=C(Cl)C=C1	PTAFR_HUMAN
CHEMBL2385756	ZTZYWJBULLPCBI-UHFFFAOYSA-N	CCCCN=C(O)CC1=CC=C(NC2=NC(C3=CC=CC=C3)=NC3=C2S(=O)(=O)CCC3)C=C1	PDE4B_HUMAN;PDE4D_HUMAN
CHEMBL2315156	URCZUGVWFOOLTP-UHFFFAOYSA-N	CCCCN=C1N=C2C(=C(N)N1)N=C(O)N2CC1=CC=CC(N2CCCCC2)=C1	TLR7_HUMAN
CHEMBL3326002	KAAPXWSYROPAEL-MXVIHJGJSA-N	CCCCN=C1N=C2C(=CN1)C(C1=CC=C(S(=O)(=O)N3CCOCC3)C=C1)=NN2[C@H]1CC[C@H](O)CC1	FLT3_HUMAN;TYRO3_HUMAN;MERTK_HUMAN;UFO_HUMAN
CHEMBL371632	HLYYXHPKHKVIKJ-UHFFFAOYSA-N	CCCCN=C1NC(=NCCCC)NC(=NCC2=CC=C(S(N)(=O)=O)C=C2)N1	CAH9_HUMAN;CAH2_HUMAN;CAH1_HUMAN
CHEMBL190056	PHDVMNGQRDXRTI-UHFFFAOYSA-N	CCCCN=C1NC(=NCCCC)NC(=NCCC2=CC=C(S(N)(=O)=O)C=C2)N1	CAH9_HUMAN;CAH2_HUMAN;CAH1_HUMAN
CHEMBL3093763	CXDXWPGEWIRDBS-UAPYVXQJSA-N	CCCCN=C1NC=C(C(O)=NC2CCN(C(C)C)CC2)C(=N[C@H]2CC[C@H](O)CC2)N1	TYRO3_HUMAN;MERTK_HUMAN;UFO_HUMAN
CHEMBL3093754	DERKWJPZXYTPTQ-IYARVYRRSA-N	CCCCN=C1NC=C(C(O)=NCC2=CC=C(F)C=C2)C(=N[C@H]2CC[C@H](O)CC2)N1	TYRO3_HUMAN;MERTK_HUMAN;UFO_HUMAN
CHEMBL3093755	CQFHCAGCNILQLR-QAQDUYKDSA-N	CCCCN=C1NC=C(C(O)=NCC2=CC=C(S(N)(=O)=O)C=C2)C(=N[C@H]2CC[C@H](O)CC2)N1	TYRO3_HUMAN;MERTK_HUMAN;UFO_HUMAN
CHEMBL3092802	OYQORZDLJYKSEI-QAQDUYKDSA-N	CCCCN=C1NC=C(C2=CC=C(F)C=C2)C(=N[C@H]2CC[C@H](O)CC2)N1	MERTK_HUMAN
CHEMBL8789	UGAWDWCYTZJBPQ-UHFFFAOYSA-N	CCCCN1C(=O)C2=C(N=C1O)NC(C1=CC=CC=C1)=N2	AA1R_RAT;AA2BR_HUMAN;AA2AR_RAT
CHEMBL253048	JBGRNTKBOQPADE-UHFFFAOYSA-N	CCCCN1C(=O)C2=C(N=C1O)NC(C1=CN(CC3=CC=CC(F)=C3)N=C1)=N2	AA2BR_HUMAN;AA3R_HUMAN
CHEMBL138746	FOUQIXNUUYCGAU-MOROJQBDSA-N	CCCCN1C(=O)C2=C(N=CN2[C@@H]2O[C@H](C(O)=NC)[C@@H](O)[C@H]2O)N(CCCC)C1=O	AA3R_RAT
CHEMBL2333595	ILWOIMOKLTUADE-UHFFFAOYSA-N	CCCCN1C(C2=CC=C(F)C=C2C)=CN2C1=NC1=C2C(O)=NC(=O)N1C	LCK_HUMAN;YES_HUMAN;SRC_HUMAN;EPHB4_HUMAN
CHEMBL2333603	KCEWOOVCWCPFCY-UHFFFAOYSA-N	CCCCN1C(C2=CC=CC=C2C)=CN2C1=NC1=C2C(O)=NC(=O)N1C	LCK_HUMAN;YES_HUMAN;SRC_HUMAN;EPHB4_HUMAN;ABL1_HUMAN
CHEMBL163968	PKFRXUCKLQZSPD-UHFFFAOYSA-N	CCCCN1C=C2C(=NC(=NC(=O)CC3=CC=CC=C3)N3N=C(C4=CC=CO4)N=C23)N1	AA1R_HUMAN;AA2BR_HUMAN;AA2AR_HUMAN;AA3R_HUMAN
CHEMBL574489	RGMFJNIWCNZAIC-UHFFFAOYSA-N	CCCCN1C=C2C(=NC(=NC(=O)CC3=CC=CS3)N3N=C(C4=CC=CO4)N=C23)N1	AA1R_HUMAN;AA2AR_HUMAN;AA3R_HUMAN
CHEMBL350830	BMCOYZDNAMZDPR-UHFFFAOYSA-N	CCCCN1C=C2C(=NC(=NC(=O)NC3=CC=C(Br)C=C3)N3N=C(C4=CC=CO4)N=C23)N1	AA1R_HUMAN;AA2BR_HUMAN;AA2AR_HUMAN;AA3R_HUMAN
CHEMBL349954	SPQHOKINAATLLJ-UHFFFAOYSA-N	CCCCN1C=C2C(=NC(=NC(=O)NC3=CC=C(C(F)(F)F)C=C3)N3N=C(C4=CC=CO4)N=C23)N1	AA1R_HUMAN;AA2BR_HUMAN;AA2AR_HUMAN;AA3R_HUMAN
CHEMBL166684	IROKGKLLWZLKKI-UHFFFAOYSA-N	CCCCN1C=C2C(=NC(=NC(=O)NC3=CC=C(C)C=C3)N3N=C(C4=CC=CO4)N=C23)N1	AA1R_HUMAN;AA2BR_HUMAN;AA2AR_HUMAN;AA3R_HUMAN
CHEMBL330286	XMCVJFCDPDUAPT-UHFFFAOYSA-N	CCCCN1C=C2C(=NC(=NC(=O)NC3=CC=C(OC)C=C3)N3N=C(C4=CC=CO4)N=C23)N1	AA1R_HUMAN;AA2BR_HUMAN;AA2AR_HUMAN;AA3R_HUMAN
CHEMBL352707	YWJADWXQSSUICH-UHFFFAOYSA-N	CCCCN1C=C2C(=NC(=NC(O)=NC3=CC=C(Cl)C(Cl)=C3)N3N=C(C4=CC=CO4)N=C23)N1	AA1R_HUMAN;AA2BR_HUMAN;AA2AR_HUMAN;AA3R_HUMAN
CHEMBL349240	WUAXAEHITYFYHE-UHFFFAOYSA-N	CCCCN1C=C2C(=NC(=NC(O)=NC3=CC=CC=C3)N3N=C(C4=CC=CO4)N=C23)N1	AA1R_HUMAN;AA2BR_HUMAN;AA2AR_HUMAN;AA3R_HUMAN
CHEMBL349716	RPCXHHPLDXSEJF-UHFFFAOYSA-N	CCCCN1C=C2C(=NC(=NC(O)=NC3=CC=CC=C3Cl)N3N=C(C4=CC=CO4)N=C23)N1	AA1R_HUMAN;AA2BR_HUMAN;AA2AR_HUMAN;AA3R_HUMAN
CHEMBL349611	BEIRGCYOTBHQCE-UHFFFAOYSA-N	CCCCN1C=C2C(=NC(=NC(O)=NC3=CC=CC=C3OC)N3N=C(C4=CC=CO4)N=C23)N1	AA1R_HUMAN;AA2BR_HUMAN;AA2AR_HUMAN;AA3R_HUMAN
CHEMBL186773	VSDXQLNICFHYQZ-UHFFFAOYSA-N	CCCCN1CC2=CC=CC=C2N(C2CCN(C3CCC(C(C)C)CC3)CC2)S1(=O)=O	OPRM_HUMAN;OPRX_HUMAN
CHEMBL2312484	SGWMAESMAPTEEP-UHFFFAOYSA-N	CCCCNC1=C2C3=CC=C(SC4=CC=C(N)C=C4)C4=CC=CC(=C43)C2=NC1=O	BCL2_HUMAN;MCL1_HUMAN;B2CL1_HUMAN
CHEMBL472086	MEFGLNPAZYTMOF-UHFFFAOYSA-N	CCCCNCCN1CN(C2=CC=CC=C2)C2(CCN(C3CCC(C)(C)C4=CC(Cl)=C(Cl)C=C43)CC2)C1=O	OPRK_HUMAN;OPRM_HUMAN;OPRX_HUMAN
CHEMBL471880	GCQBOMHBVPHVMB-UHFFFAOYSA-N	CCCCNCCN1CN(C2=CC=CC=C2)C2(CCN(C3CCC(C)(C)C4=CC(Cl)=CC=C43)CC2)C1=O	OPRD_HUMAN;OPRK_HUMAN;OPRM_HUMAN;OPRX_HUMAN
CHEMBL30969	GFBNAICZWORTRP-MZKRTTBSSA-N	CCCCO[C@@H]1N=C(O)[C@H]1N=C(O)[C@H](CC1=CC=CC=C1)N=C(O)OCC1=CC=CC=C1	CATL1_HUMAN;CATS_HUMAN
CHEMBL289614	GABMQILPAPONQS-UHFFFAOYSA-N	CCCCOC(O)=NS(=O)(=O)C1=CC=C(CC(C)C)C=C1C1=CC=C(CN2C(CC)=NC3=C(C)C=C(C)N=C32)C=C1	AGTRA_RAT;AGTR2_HUMAN;AGTR1_HUMAN
CHEMBL360337	KUSNFPNHSNUZPP-UHFFFAOYSA-N	CCCCOC1=CC=CC(O)=C1C1=CC(C2CCNCC2)=C(C#N)C(=N)N1	IKKB_HUMAN
CHEMBL353779	VRKZGZGFSICLGU-UHFFFAOYSA-N	CCCCOC1=NSC=C1C1=CCCN(C)C1	ACM1_RAT
CHEMBL1222363	XJHVIMRPUTXKEU-UHFFFAOYSA-N	CCCN(C1=CC=CC(N2CCN(C)CC2)=C1)S(=O)(=O)C1=CC=C2C=CC=CC2=C1	5HT2A_HUMAN;5HT2C_HUMAN;5HT6R_HUMAN
CHEMBL2312933	PRXWWJUWFYAFRK-UHFFFAOYSA-N	CCCN(C1=CC=CN=C1)P(=O)(C1=CC=CC=C1)C1=CC=CC=C1	KCNA5_HUMAN
CHEMBL3265066	KIRKSXHWZHQUBF-DIBLIPFTSA-N	CCCN(CC[C@]1(O)C[C@@H](N=C(O)C2=CC=C3C=CC=CC3=C2)C1)[C@H]1C[C@@H]1C1=CC=C(Cl)C=C1	DRD3_RAT
CHEMBL2203403	IHQPPKAEMPWTTE-TZYHBYERSA-N	CCCN(CC[C@H]1C[C@H](N=C(O)C2=CC=C3C=CC=CC3=C2)C1)[C@H]1CCC2=C(C1)SC(=N)N2	DRD3_RAT
CHEMBL2148222	RDZQEXLULSCTRR-VJBMBRPKSA-N	CCCN(CC[C@H]1CC[C@H](NC(=O)C2=CC=C(C3=NOC(C)=N3)C=C2)CC1)[C@H]1CCC2=C(C1)SC(=N)N2	DRD3_RAT
CHEMBL3264801	IOLYFAMYPGEJGD-OIDHKYIRSA-N	CCCN(CCC)C(=O)C1=CC(C(O)=N[C@@H](CC2=CC=CC=C2)[C@H](O)CNC(C)(C)C2=CC=CC=C2)=CC(N2CCCCC2)=C1	CATD_HUMAN
CHEMBL270359	GZHSLBYVXGDJDF-NXVJRICRSA-N	CCCN(CCC)C(=O)C1=CC(C)=CC(C(O)=N[C@@H](CC2=CC(F)=CC(F)=C2)[C@H](O)[C@H]2C[C@@H](OCC3=CC=CC=C3)CN2)=C1	BACE1_HUMAN;CATE_HUMAN;CATD_HUMAN
CHEMBL589	UHSKFQJFRQCDBE-UHFFFAOYSA-N	CCCN(CCC)CCC1=CC=CC2=C1CC(O)=N2	DRD3_HUMAN;DRD3_RAT;DRD4_HUMAN;DRD2_HUMAN
CHEMBL1254773	LFLWSALOEDMVRA-UHFFFAOYSA-N	CCCN(CCN1CCN(C2=CC=CN=C2)CC1)C1CCC2=CC=C(O)C=C2C1	DRD3_RAT;DRD2_RAT
CHEMBL434665	XTWUNLMHXDDOMD-SNVBAGLBSA-N	CCCN[C@@H]1CC2=C3C(=CC=C2)N=C(O)N3C1	5HT1A_HUMAN;DRD3_HUMAN;DRD2_HUMAN
CHEMBL2088576	QLOKOUOGVWMVKM-UHFFFAOYSA-N	CCCN=C(O)C1=CC=C(CC)C(C2=C3C=CC(OC4=CC=C(F)C=C4F)=NN3C=CC2=O)=C1	MK11_MOUSE;MK14_MOUSE
CHEMBL1224033	OQGNYBGVLNWSIX-UHFFFAOYSA-N	CCCN=C(O)N1OCC2CSC3=CC=C(F)C=C3C21	5HT2B_HUMAN
CHEMBL2180208	MBDFEYSTWDVXOJ-UHFFFAOYSA-N	CCCN=C(O)NC1CCN(C2=NC=NC3=C2N=C(C2=CC=CC=C2Cl)N3C2=CC=C(Cl)C=C2)CC1	CNR2_HUMAN;CNR1_HUMAN
CHEMBL494519	HZZGTUOWJWTZKT-JQCXWYLXSA-N	CCCN=C(O)O[C@H]1CO[C@@H]2[C@H](O[N+](=O)[O-])CO[C@H]12	CHLE_HUMAN
CHEMBL383348	HYYRJELYMNIRGB-QFIPXVFZSA-N	CCCN=C1N=C(C2=C(C3=CC=C(F)C=C3)N=C3CC[C@@H](COCC4=CC=C(OC)C=C4)N32)C=CN1	MK14_HUMAN;MK10_HUMAN
CHEMBL2113438	JKBPIGWNJYTKKJ-LSCFUAHRSA-N	CCCN=C1NC2=C(NC3CCCC3)N=CN=C2N1[C@@H]1O[C@H](CO)[C@@H](O)[C@H]1O	S29A1_HUMAN;AA1R_RAT
CHEMBL512276	NSUAESZFZHYVHU-UHFFFAOYSA-N	CCCN1C(=O)C2=C(C=C(C3=CC=C(COC(=O)NC4=CC=C(F)C=C4)C=C3)N2)N(CCC)C1=O	AA1R_HUMAN;AA2BR_HUMAN;AA2AR_HUMAN;AA3R_HUMAN
CHEMBL466021	DUUGGDGHFBNLHS-UHFFFAOYSA-N	CCCN1C(=O)C2=C(C=C(C3=CC=C(COC(O)=NC4=CC=CC=C4)C=C3)N2)N(CCC)C1=O	AA1R_HUMAN;AA2BR_HUMAN;AA2AR_HUMAN;AA3R_HUMAN
CHEMBL212464	AVWBSFSALRNJKJ-UHFFFAOYSA-N	CCCN1C(=O)C2=C(C=C(C3=CC=C(S(=O)(=O)NCCC4=CC=CC=N4)C=C3)N2)N(C)C1=O	AA1R_HUMAN;AA2BR_HUMAN;AA3R_HUMAN
CHEMBL520830	XTTKWTJWEDQVCT-UHFFFAOYSA-N	CCCN1C(=O)C2=C(N=C(C3=CC=C(S(=O)(=O)N4CCN(CC5=CC=C(F)C=C5)CC4)C=C3)N2)N=C1O	AA1R_RAT;AA2BR_HUMAN;AA2AR_RAT;AA3R_HUMAN
CHEMBL486893	LKQSGKOYMDGWTQ-UHFFFAOYSA-N	CCCN1C(=O)C2=C(N=C(C3=CC=C(S(=O)(=O)N4CCN(CC5=CC=C6OCOC6=C5)CC4)C=C3)N2)N=C1O	AA1R_HUMAN;AA1R_RAT;AA2BR_HUMAN;AA2AR_HUMAN;AA2AR_RAT
CHEMBL484900	BUGBHBGTCARRNY-UHFFFAOYSA-N	CCCN1C(=O)C2=C(N=C(C3=CC=C(S(=O)(=O)N4CCN(CC5=CC=CC(F)=C5)CC4)C=C3)N2)N=C1O	AA1R_RAT;AA2BR_HUMAN;AA2AR_RAT;AA2AR_HUMAN
CHEMBL212625	HHNGYTVWOXXKET-UHFFFAOYSA-N	CCCN1C(=O)C2=C(N=C(C3=CC=C(S(=O)(=O)N4CCN(CC5=CC=CC=C5)CC4)C=C3)N2)N=C1O	AA1R_RAT;AA2BR_HUMAN;AA2AR_HUMAN;AA2AR_RAT
CHEMBL212217	NSXUYBRBIYQDKM-UHFFFAOYSA-N	CCCN1C(=O)C2=C(N=C(C3=CC=C(S(=O)(=O)NCC(=O)O)C=C3)N2)N=C1O	AA1R_RAT;AA2BR_HUMAN;AA2AR_RAT
CHEMBL3327225	KNBMWPBPZFBGQW-UHFFFAOYSA-N	CCCN1C(=O)C2=C(NC(=N)C(C(=N)O)=C2)N(C2CC2)C1=O	EF2K_HUMAN
CHEMBL1955899	CFBQPTSLYXMALX-UHFFFAOYSA-N	CCCN1C(=O)C2=C(NC(C3=CC(OCC4=NC5=CC=C(Cl)C=C5N4)=NN3C)=N2)N(CCC)C1=O	AA1R_HUMAN;AA2BR_HUMAN
CHEMBL372084	HLTWCJCIPYYETO-UHFFFAOYSA-N	CCCN1C(=O)C2=C(NC(C3=CN(CC4=NC(C5=CC=C(Cl)C=C5)=NO4)N=C3)=N2)N(CCC)C1=O	AA1R_HUMAN;AA2BR_HUMAN;AA3R_HUMAN
CHEMBL200779	BVWSIHNUHWGLEX-UHFFFAOYSA-N	CCCN1C(=O)C2=C(NC(C3=CN(CC4=NC(C5=CC=CC=C5)=NO4)N=C3)=N2)N(CCC)C1=O	AA1R_HUMAN;AA2BR_HUMAN;AA3R_HUMAN
CHEMBL217076	VPQZQQILWCCMPS-UYGKQXMSSA-N	CCCN1C(=O)C2=C(NC(C34CCC(/C=C/C(=O)O)(CC3)CC4)=N2)N(CCC)C1=O	AA1R_HUMAN;AA2BR_HUMAN
CHEMBL144360	KAJVJPLKXGLLDA-UHFFFAOYSA-N	CCCN1C(=O)C2=C(NC(C3CCCCC3)=N2)N(CCCNC(=O)C2=CC=C(S(=O)(=O)F)C=C2)C1=O	AA2AR_RAT
CHEMBL429512	DSWCYOLXLXYNKI-UHFFFAOYSA-N	CCCN1C(=O)N(C)C(=O)C2=C1C=C(C1=CC=C(OCC(=O)N3CCC(C4=CC=C(OC)C=C4)CC3)C=C1)N2	AA2BR_HUMAN;AA2AR_HUMAN
CHEMBL450341	UOQYIXROQIKTLQ-JYMLRBTQSA-N	CCCN1C(=O)N2C[C@@H](CC)N=C2C2=C1NC(C13CCC(O)(CC1)CC3)=N2	AA1R_RAT;AA1R_HUMAN;AA2BR_HUMAN
CHEMBL1214426	LMNFUDPLNOKROB-UHFFFAOYSA-N	CCCN1C(C2=CC=C(Cl)C=C2)=CC(C(O)=NCCCN2CCN(C3=CC=CC(C)=C3C)CC2)=C1C	SC6A4_HUMAN;5HT2A_HUMAN;5HT2C_HUMAN
CHEMBL2179255	LFOFECBYKALMAZ-UHFFFAOYSA-N	CCCN1C(C2=CC=C(O)C=C2Cl)=CC(C2=CC=C(O)C=C2)=C1C1=CC=C(O)C=C1	ESR1_HUMAN
[truncated: 3,101 more rows]
